# Supplementary material for: Neuronal-Specific Deficiency of the Splicing Factor Tra2b Causes Apoptosis in Neurogenic Areas of the Developing Mouse Brain
Source: PLoS One. 2014 Feb 19;9(2):e89020. doi: 10.1371/journal.pone.0089020 (PMC3929626; doi:10.1371/journal.pone.0089020)
Supplement: Dataset S1 — Candidate exons from mouse exon array analysis. All exon data obtained from mouse exon array analysis were subjected to initial filtering omitting exons with less than ±1.5-fold up- or downregulation and p-values bigger than 0.05 yielding a list of 1,006 exons. Numerous transcripts had multiple exons detected as being alternatively spliced. Red font type indicates overlap with general changes in gene expression of the respective transcript. PSI[KOvsCTRL] describes the average changes of percentage splicing inclusion of a respective exon in 4 KO brains as compared to 4 CTRL brains based on the measured abundance of that exon on the arrays. The p-value was obtained by comparing single values of each genotype group using Student’s t-test. PROBESET_ID gives the Affymetrix probeset identification number as it is accessible and referred to in the online NetAffx database. EXON_LENGTH gives the length of the respective exon in base pairs. AGAA_COUNT gives the number of putative Tra2b binding sites included in the respective exon. AGAA_FREQ gives the relative frequency of Tra2b binding sites in an exon. The statistical probability of occurrence is once in 256 nucleotides and equals a frequency of 1. PROBESET_SEQ gives the sequence stretch that is covered by the respective probeset on the exon array. EXON_SEQ gives the sequence of the whole exon in coding 5′ to 3′ direction. The probeset region is shown in upper case. (XLSX) [file pone.0089020.s003.xlsx]

## Sheet: TOP candidate table
GENE_SYMBOL	DESCRIPTION	CHR	PSI[KOvsWT]	P_VAL[KOvsCTRL]	PROBESET_ID	EXON_LENGTH[bp]	AGAA_COUNT	AGAA_FREQ	PROBESET_SEQ	EXON_SEQ
SLU7	SLU7 splicing factor homolog (S. cerevisiae)	chr11	-1.9191	0.0247732	4714947	114	6	13.47	ATCAGGAGAAACTAAAAGAGGAGAA	ctacATCAGGAGAAACTAAAAGAGGAGAAgaagaagaaaaagaagaagaagaaacaccgcaagagcagttctgacagcgacgatgaggaacggaagcaggagaaactgaaaaag
KIF20B	kinesin family member 20B	chr19	-1.54877	0.00221704	4410288	156	8	13.13	GTCCTTACCACTCAAGCGAAAGAAGCAGAAAATGTACGAAACAGGGAGATGAGAAAATATGCTGACGACAGGGAGCGCTGTTTAAAGCTGCA	gaatctgaagagaaatataaagctgatagaaagaagtggttagaagaaaaagctGTCCTTACCACTCAAGCGAAAGAAGCAGAAAATGTACGAAACAGGGAGATGAGAAAATATGCTGACGACAGGGAGCGCTGTTTAAAGCTGCAgaatgaagtg
ARHGAP11A	Rho GTPase activating protein 11A	chr2	-3.20027	0.00388799	4742977	97	1	2.64	CTTTCTTGTTGATGCGTGCGCATCTTTAAAAGAGCATATTCATACAGAAGGGCTTTTTAGGAAGTCGGGGTCTGTTGTTCGTCTAAAGGCACTA	CTTTCTTGTTGATGCGTGCGCATCTTTAAAAGAGCATATTCATACAGAAGGGCTTTTTAGGAAGTCGGGGTCTGTTGTTCGTCTAAAGGCACTAaag
ARHGAP11A	Rho GTPase activating protein 11A	chr2	-3.18011	0.00258414	4717870	71	1	3.61	TCGTTCCAGAATTTGGACACATTCC	ggtaaggtatttggagtaccctttaattccttgcctcattcagTCGTTCCAGAATTTGGACACATTCCaag
KIF2C	kinesin family member 2C	chr4	-1.8807	0.0100075	4603783	101	5	12.67	TTCGGAGGAAATCGTGTATCGTGAAGGAGATGGA	TTCGGAGGAAATCGTGTATCGTGAAGGAGATGGAgaaaatgaagaacaagcgtgaagagaagagggcccagaactcggagctaagaataaagcgagcacag
MTHFD1L	methylenetetrahydrofolate dehydrogenase (NADP+ dependent) 1-like	chr10	1.55964	0.0138432	4548959	42	2	12.19	TAACTGCTGGGGTTCCTCTCAAGAAAGAATA	gTAACTGCTGGGGTTCCTCTCAAGAAAGAATAtacagaggag
SORBS3	sorbin and SH3 domain containing 3	chr14	1.69784	0.0289645	4394107	87	4	11.77	TGGACAGAAGATTCCTGGAACCAGTTTCTGCACGAACTAGAAACTGGGCATAAG	gtgcctagacatcgagagaaagtagagaatgtcTGGACAGAAGATTCCTGGAACCAGTTTCTGCACGAACTAGAAACTGGGCATAAG
PSMC3IP	PSMC3 interacting protein	chr11	-1.72339	0.000841748	4585989	146	6	10.52	GCTGAAGGAATTAACAAGTGCGCTGACCACTCCTGAGATGCAGAAAGAGATTCAGGAGTTAAAGAAGGAGTGTGCTCAATACA	aGCTGAAGGAATTAACAAGTGCGCTGACCACTCCTGAGATGCAGAAAGAGATTCAGGAGTTAAAGAAGGAGTGTGCTCAATACAcagagagactgaagaacatcaaagcagctaccaaccatgtcactccagaagagaaggagaag
CENPK	centromere protein K	chr13	-1.72518	0.00685945	4424232	151	6	10.17	TAGTTGCAGTAAGGTGAAGAAAACTA	TAGTTGCAGTAAGGTGAAGAAAACTAtaaaggatatgtcagagaataaacaagaagtacatccagatactattacagatgtggaagctgttatagatacagaggaagaacttattaaagaatgtgaagaaatgtggaaagacatggaagat
NRG1	neuregulin 1	chr8	-1.79787	0.00612667	4394148	51	2	10.04	GAATATCAGTTTCAACAGAAGGCGCAAATACTTCTTCAT	agtctcccattaGAATATCAGTTTCAACAGAAGGCGCAAATACTTCTTCAT
ECT2	epithelial cell transforming sequence 2 oncogene	chr3	-2.84072	0.0303933	4746604	80	2	6.4	GTTGAAGCAAGAGTGATAATGGTCCAGGATGCTG	aagaaatgccgcagGTTGAAGCAAGAGTGATAATGGTCCAGGATGCTGggaaacaagaagaacttctaaaggccttaaag
CCNB2	cyclin B2	chr9	-1.66953	0.0133518	4583775	129	5	9.92	CAAGAGCCATGTGACTATCCGGCGGGCAGTTTTAGAAG	gtgtccagtgatttgaagaatattgacacagaagttattcctaaagcCAAGAGCCATGTGACTATCCGGCGGGCAGTTTTAGAAGaaattggaaataaagttagaaacagaaccactcaggtggcgaag
ARHGAP11A	Rho GTPase activating protein 11A	chr2	-2.71625	0.00026057	4740540	71	1	3.61	GAGTACCCTTTAATTCCTTGCCTCATTCAG	ggtaaggtatttgGAGTACCCTTTAATTCCTTGCCTCATTCAGtcgttccagaatttggacacattccaag
GPNMB	glycoprotein (transmembrane) nmb	chr6	2.69425	0.0101424	4723852	174	1	1.47	AATGGAGCTTTGTCTACGTCTTTCACACACTTG	atttgggactgacatctgacctgcatgtctacaactggactgcaggggcagatgatggtgactgggaagatggcaccagccgaagccagcatctcaggttcccggacaggaggcccttccctcgcccccatggatggaagaAATGGAGCTTTGTCTACGTCTTTCACACACTTG
ANKRD27	ankyrin repeat domain 27 (VPS9 domain)	chr7	-1.50204	0.0120101	4374584	155	6	9.91	TCCCTGAAAACCATCGAAGATGTGAGAGAATTTTTGGGAAGACACTCAGAGAAATTTGACAAGAACATTGCCTCTTTCCACCGGACGTTCCGAGAATGTGAAAGAAAGAGCCTCCGCCA	aagaaccttcagcgcctgcagatcctttcTCCCTGAAAACCATCGAAGATGTGAGAGAATTTTTGGGAAGACACTCAGAGAAATTTGACAAGAACATTGCCTCTTTCCACCGGACGTTCCGAGAATGTGAAAGAAAGAGCCTCCGCCAccacata
TRANK1	tetratricopeptide repeat and ankyrin repeat containing 1	chr9	1.55517	0.00785926	4556735	104	4	9.85	TGGCAGCTAAGTGTTACCAGAAAGGAGATGCATTAGAGAAGGAGAAGCTGGCCCTGGCCCACTACACTG	gTGGCAGCTAAGTGTTACCAGAAAGGAGATGCATTAGAGAAGGAGAAGCTGGCCCTGGCCCACTACACTGccctgaatatgaaatccaagaaattcagccccaa
KIF15	kinesin family member 15	chr9	-2.64003	0.00136905	4517410	43	0	0	CTGAGTTACGGAATGTGACAAATTCTCATTCTAACC	CTGAGTTACGGAATGTGACAAATTCTCATTCTAACCagccaag
CDCA7	cell division cycle associated 7	chr2	-2.63273	3.66e-05	4549086	1174	7	1.53	CTCGACGTTGTGTTGATGGGAACCCGAGTAAGAATCTCGGCCATCCGTCTGCCTTAGAACTTGGTCGCGTTGATCTCGTATCTCACA	tctgaagcaggaatttgaaatgcaagcgtagagcctgaagattgtctgcccgccttcggcctctgaaggctctcttgttCTCGACGTTGTGTTGATGGGAACCCGAGTAAGAATCTCGGCCATCCGTCTGCCTTAGAACTTGGTCGCGTTGATCTCGTATCTCACActtgtttctgaagcatcatgaaaggcatgctactccttacatttcagcgatatgtagtgtctcagagcttgccccggccccaccttgtagcctccctggtcttttgccaccacttagattctgagctatctttaactggcagcttgagaatttgtgtgatcaggacatacccaagcactttggggtacagtagtattgtgaagcaacggttgtgatgaatcacagagaagagc…
SGOL2	shugoshin-like 2 (S. pombe)	chr1	-2.66731	0.0468304	4596578	78	3	9.85	AAGAAGCTTGTAGAAATAGAATCGCATGTGAGCAATGATT	aatAAGAAGCTTGTAGAAATAGAATCGCATGTGAGCAATGATTtgttaactgcaattgaaataagcagtctttctgag
ECT2	epithelial cell transforming sequence 2 oncogene	chr3	-2.56314	0.000206376	4592826	108	3	7.11	GGCTGATCCAGAATCCTTTGAAGTAAATACAAAAGATATGGATAGTACATTGAGTCGAGCATCTAGAGCAATAAAGAA	gagaatcttatgtatgtGGCTGATCCAGAATCCTTTGAAGTAAATACAAAAGATATGGATAGTACATTGAGTCGAGCATCTAGAGCAATAAAGAAgacttcaaaaaag
MLF1IP	MLF1 interacting protein	chr8	-2.08324	0.0111155	4579279	79	3	9.72	GAGTAGAATCTGAAAGTTGTAATCAAGCCAT	gcaaaGAGTAGAATCTGAAAGTTGTAATCAAGCCATcaacaagttttattttaaaatgaaaggagaactcatcagaatg
ATAD2	ATPase family, AAA domain containing 2	chr15	-2.53566	0.020825	4421200	115	2	4.45	AAAGTGATTTGGCATACAGTGATGATGATACACCATCTGTGTATGAAAATGGACTT	atgtttcttgcccttttctagAAAGTGATTTGGCATACAGTGATGATGATACACCATCTGTGTATGAAAATGGACTTtctcaaaaagaaaatttaaattttcttcatttaaatag
2610017I09RIK	-	chr1	-2.47588	0.000109576	4607863	47	0	0	CTGTGCCCGGGACTGTAAGGCGGATAAGACCCAGCAG	attacagcgaCTGTGCCCGGGACTGTAAGGCGGATAAGACCCAGCAG
EOMES	eomesodermin	chr9	-2.45179	0.00421409	4481418	159	0	0	GTGTTGCAGTCTCTGCACAAATACCAACCGAGGCTGCACATCGTGGAAGTGACAGAGGACGGTGTGGAGGACTTGAATGAACCTTCCAAGACTCAGACCTTCACCTTCTCAGAGACACAGTTCATCGCTGTGACGGCCTACCAAAA	atgataGTGTTGCAGTCTCTGCACAAATACCAACCGAGGCTGCACATCGTGGAAGTGACAGAGGACGGTGTGGAGGACTTGAATGAACCTTCCAAGACTCAGACCTTCACCTTCTCAGAGACACAGTTCATCGCTGTGACGGCCTACCAAAAcacggat
KIF11	kinesin family member 11	chr19	-2.42307	0.00319985	4737471	125	1	2.05	AATAAAGATGAAGTCTACCAAATCTTAGAGAAGGGAGCAGCAAAAAGGACAACTGCAGCAACCTTGATGAATGCTTACTCTAG	agaggagtgataatcaaaggcttagaggaaatcacagtacacAATAAAGATGAAGTCTACCAAATCTTAGAGAAGGGAGCAGCAAAAAGGACAACTGCAGCAACCTTGATGAATGCTTACTCTAG
CENPE	centromere protein E, 312kDa	chr3	-2.04588	0.0490999	4448452	159	6	9.66	GAGAAACTAAGAATTGCTCACATGAATCTAAAAGAGCACCAAGAAACTATTGACCGACTCATGGAGACTATGTC	gatctggaaaatcaaGAGAAACTAAGAATTGCTCACATGAATCTAAAAGAGCACCAAGAAACTATTGACCGACTCATGGAGACTATGTCtgagaagacagaggaaatatcaaatatgaaaatggagttagaaaatgtaaacatgaaattacaagaaaag
SLC26A4	solute carrier family 26, member 4	chr12	-1.56108	0.0273312	4513897	55	2	9.31	TGAATGTGTACTTTGCTCTGCTTCAA	attgtcaaagaatttcagagaattgatgTGAATGTGTACTTTGCTCTGCTTCAAg
XPC	xeroderma pigmentosum, complementation group C	chr6	1.89361	0.0217536	4540836	85	3	9.04	GGAGGATGATGAAGCGTTTCAATAAAG	tgagaagataaagatggagtttgagacatacctgcGGAGGATGATGAAGCGTTTCAATAAAGaagtacaggagaacatgcacaag
INTS6	integrator complex subunit 6	chr14	-1.55751	0.0201961	4661791	143	5	8.95	CTTGGATGAAATTCATCGAAGAGCCAATCAAATCAACCATATTAA	gtttaagaaacgaatgctaatagaacaactggagaacttCTTGGATGAAATTCATCGAAGAGCCAATCAAATCAACCATATTAAtagcaattaaaagaaaatagaatgaggccacttatttcattgtcttctccaaatacaaa
EDA2R	ectodysplasin A2 receptor	chrX	2.34673	0.0236763	4675780	247	0	0	GTACCTTCCAGTTGAGCTTAGTGAAG	GTACCTTCCAGTTGAGCTTAGTGAAGgtagatgcacacactgttccccctagggaagccacacttgttgcactggtgggaagtctgctagtggtatttgctctggccttccttggactcttcttcctttattgcaagcagatcttcaacagacattgtcaatgcagtaagtatatctatttaatatttcacatgaatcaggagtaagacggggctttttattttattgttaaaagaggaatttttct
EPHA3	EPH receptor A3	chr16	-2.34433	0.00189477	4309571	126	0	0	CAGGACCTATGTTGATCCACATACATATGAAGACCCTACTCAAGCAGTTCATGAGTTCGCGAAGGAGTTGGATGCCACCAATATATCCATCGACAAAGTTGTTGGAGCA	taaaacttccaggtctCAGGACCTATGTTGATCCACATACATATGAAGACCCTACTCAAGCAGTTCATGAGTTCGCGAAGGAGTTGGATGCCACCAATATATCCATCGACAAAGTTGTTGGAGCAg
RLBP1	retinaldehyde binding protein 1	chr7	-2.33845	0.00242005	4362682	159	3	4.83	AGGAAACCCAAATCAACGGCTTCTGTATTGTTGAGAACTTCAAGGGCTTCACCATGCAGCAGGCAGCAGGGCTCCGCCCCTCGGATCTCAAGAAGATG	atcttacaggcatattgtttcattttggagaaactgctggaaaatgAGGAAACCCAAATCAACGGCTTCTGTATTGTTGAGAACTTCAAGGGCTTCACCATGCAGCAGGCAGCAGGGCTCCGCCCCTCGGATCTCAAGAAGATGgtggacatgctccag
USP1	ubiquitin specific peptidase 1	chr4	-2.3215	0.00967741	4562209	239	5	5.36	TTCCTTCAATAAGTTAATTCTCGTCAACTCCTTGCAATTTTG	atttaattggtgattacagcTTCCTTCAATAAGTTAATTCTCGTCAACTCCTTGCAATTTTGaaagaaaatgcctggcgtcatacctagtgaaagtaatgggctttcaagaggcagtccatccaagaaaaacagactgtctctgaagttttttcagaaaaaggaaactaaaagagccttagactttactgattctcaagaaaatgaagaaaaaacttctgaatatagaggatctgagat
OFD1	oral-facial-digital syndrome 1	chrX	-1.56646	0.0051447	4518495	174	6	8.83	TATGAAAAGGAATTGGCTGAGTTCCAGAATGAATTTGAAAGAACTTGTCAAGCAA	ctgaagtattttagagaagctgaaataacaaaagttaagatggaagagagaagaaagTATGAAAAGGAATTGGCTGAGTTCCAGAATGAATTTGAAAGAACTTGTCAAGCAAaaaatgaagccctcatttctcaggagaagaattctctggaaagaattaaaaaacaccgagag
TIAM2	T-cell lymphoma invasion and metastasis 2	chr17	-2.31621	0.014455	4729967	109	0	0	TCTCCCTTGGAGGTTCTTTCCTCTACTATGCGGATCACTTTAAGCTATA	aaattgctgtTCTCCCTTGGAGGTTCTTTCCTCTACTATGCGGATCACTTTAAGCTATAcagtgggttctgtgccaaccacattaaagtacagagggttctagagcgag
MEIS2	Meis homeobox 2	chr2	-1.58557	0.00315466	4356182	59	2	8.68	CATGATTGACCAGTCAAATCGAGCAG	gtttatcaatgccagaagaagaatagtgcagccCATGATTGACCAGTCAAATCGAGCAG
SIAH1B	-	chrX	-1.69584	0.0421292	4542386	61	2	8.39	AGGTGTACACTCAAGACCTAGAATGACCAAGAATGTG	gggaagaccAGGTGTACACTCAAGACCTAGAATGACCAAGAATGTGgaaccttaaaaaaag
OFD1	oral-facial-digital syndrome 1	chrX	-1.62817	0.00951131	4349753	153	5	8.37	TTAGAAAAGAGTGTTCAAGACCAGAAAGACAAATCAGCTCATTGTGAAAATACT	aggatgattgaagagtcactgaagatggagatggaagaagaaTTAGAAAAGAGTGTTCAAGACCAGAAAGACAAATCAGCTCATTGTGAAAATACTttagaaaaatacatgaaaattatccagcagagacaggaagaatcaaatgcagataag
CCDC73	coiled-coil domain containing 73	chr2	-1.50594	0.0337778	4461583	184	6	8.35	AAATAGTGATGAACTAACCAGGAAAAAATCAGAAAATATCATCACACAAAAGTACAATTCTGGTCCAGAAATATGGGGAAA	aatgttccagaactaaataatgaAAATAGTGATGAACTAACCAGGAAAAAATCAGAAAATATCATCACACAAAAGTACAATTCTGGTCCAGAAATATGGGGAAAaaatacaaagagtttttgtttagatactgaatacagagaagaggaaaagaaagacctacctgtaggaaaaactgcagaag
TIAM2	T-cell lymphoma invasion and metastasis 2	chr17	-2.29245	0.00748238	4608071	109	0	0	AACTTCTGATGCACTCTACAGTTTCCTGGTTGAATCCGTTCCTGTCTCTAGGAAAAGCCA	gtgacagagctgtccatgggggAACTTCTGATGCACTCTACAGTTTCCTGGTTGAATCCGTTCCTGTCTCTAGGAAAAGCCAggaaggacattgagctcacagtatttg
SGOL2	shugoshin-like 2 (S. pombe)	chr1	-1.74467	0.00706291	4709146	154	5	8.31	TACCAGTTCTGTTTCAGATACCAACCCTGCTAACC	gtagcagaacgtccctggtcttggtggaTACCAGTTCTGTTTCAGATACCAACCCTGCTAACCccgagaatgagtcagaagggcagtcttcacacccaatgagaaggaaaagacagtgcgtccctctcaacctgacagagccaagccttagaag
DLX5	distal-less homeobox 5	chr6	-1.78267	0.0135298	4410923	185	6	8.3	TCAGCTGGCCGCTTTACAGAGAAGGTTTCAGAAGACTCAGTACCTCGCCCTGCCAGAACGCGCGGAGTTGGCCGCCTCTCTA	agaaagaagtggcggagccagaggtgaggatggtgaatggtaaaccaaagaaagttcgtaaacccaggactatttattccagcttTCAGCTGGCCGCTTTACAGAGAAGGTTTCAGAAGACTCAGTACCTCGCCCTGCCAGAACGCGCGGAGTTGGCCGCCTCTCTAggactgacgcaaacacag
FOXG1	forkhead box G1	chr12	-2.27014	0.00289286	4415876	3985	21	1.35	GACCAGACTGTAAGTGAACGTTTTACACACATTTGCATTGTAAATGATAATTAAAAAAATAAGTCCAGGTATTTTTTATTAAGCCCCCCCTCCCCATTTCTGTACGTTTGTTCAGTCTTTAGGGTTGTTTACTATTCTAACACGGTGTGGAGTGTCAGCGAGGTGCAATGTGGGAGAATACATTGTAGAATATAAGGTTTGGACGTCAAATTATAGTAGAATGTGTATCTAAATAGTGACTGCTTTGCCATTTCATTCAAACCTGACAAGTCTATCTCAACAGGCTGCCAGATTTCCATGTGTGCAGTATTATAAGTTATCATGGAGCTATCTGGTGGACGCAGGCCTTGAGAACAACCTAAATTATGAAGAGAGTTTTAAAATGTTAAATTGTAATTT…	ttccagcagcatccaagaagggtaagagctgatttcgccctactggtgtttcaagattgaggttttaaagagataaagtatttgtgaaatgggaaaaaggagcaaacataggatttaaaaaaaaaaaaaacggaagtagacgcccactcatattttcttcaatgtcaagcaaaatgaaaatatttccaggatgatcgatcgcggctaccggcttccagtactgcctagaagctgaagaggaggtggagtgcccgaggagacaactgccaccgggtcacccgcgcgtgagcgcgactctgggagtgaagcgagacggagggagaacacacgtgttacctgctttatttcgggactgtttgggtctgtgctcgcccggggcagctctccgcccgcccgccc…
KLHDC4	kelch domain containing 4	chr8	-1.9123	0.0183612	4507108	188	6	8.17	ACATCATCATTCATTTGCCTCCGGTTGTCTCCCGGGCGCCGCT	tatagcgcgccgctcgtttccggcccggcagaACATCATCATTCATTTGCCTCCGGTTGTCTCCCGGGCGCCGCTtccgaatcggcgcgatgggcaagaagggaaagaaggagaagaagggccgcggcgcggagaagacggccgccaagatggagaagaaggtgtccaagcgctcgcggaaggaggag
MKI67	antigen identified by monoclonal antibody Ki-67	chr7	-1.50895	0.0444277	4310542	417	13	7.98	GGCCCAAGTTTGATGCATCTGCAGAGAATGTCGGGATAAAGAAAAACGAGAAGACTATGAAGACTGCCTCCCAGGAGACAGAGCTGCAGAATCCAGATGATGGAGCCAAGAAATCTACATCTCGGGGCCAAGTCAGTGGGAAAAGAACATGCTTGAGGTCTAGAGGAACGA	aactctaggtaccgaaagaaaaccaatgtaaaacagccaaGGCCCAAGTTTGATGCATCTGCAGAGAATGTCGGGATAAAGAAAAACGAGAAGACTATGAAGACTGCCTCCCAGGAGACAGAGCTGCAGAATCCAGATGATGGAGCCAAGAAATCTACATCTCGGGGCCAAGTCAGTGGGAAAAGAACATGCTTGAGGTCTAGAGGAACGActgagatgccccagccttgtgaagcagaagagaaaacaagcaaaccagctgcagaaatcttgataaagcctcaggaagagaaaggagtctctggagagtctgatgttaggtgtttgaggtccagaaaaactagagtcgctttggacagtgaacctaagccaagggtaactcgtggaaccaagaaagat…
PRR11	proline rich 11	chr11	-1.51536	0.00921884	4320972	99	3	7.76	GATGGACCCATGCATATAACAGTTAAAGATCTACTCAATGTGAAATTAAAAAAGACACAGAGTGTTGACGAAAGAAAGAA	gttgaaccattaaagaaaGATGGACCCATGCATATAACAGTTAAAGATCTACTCAATGTGAAATTAAAAAAGACACAGAGTGTTGACGAAAGAAAGAAg
CDCA5	cell division cycle associated 5	chr19	-1.86959	0.015106	4546320	66	2	7.76	GTCAGAAAGGCCATCGTCTTGAAGAAGATCGTAGCTCATGCA	acaactccagcggtcccaGTCAGAAAGGCCATCGTCTTGAAGAAGATCGTAGCTCATGCAgtagag
ARHGAP11A	Rho GTPase activating protein 11A	chr2	-2.20982	0.00180072	4351149	254	0	0	GTAAACTGGATCAAGGTGAAGCCTGCCTGTCTTCTGCACTTCCGTGTGATGTTGCAGGCCTGCTTAAGCAGTTCTTCCGGGAATTGCCAGAGCCTGTCCTCCCAGCTGATCTGCATGAAGCACTTTTCAAAGCTCAGCAGTTAGGAGCAGAGGAGAGGAATAAAGCTACATTGTTGCTGTCGTGTCTTATGGCAAACCCTA	aGTAAACTGGATCAAGGTGAAGCCTGCCTGTCTTCTGCACTTCCGTGTGATGTTGCAGGCCTGCTTAAGCAGTTCTTCCGGGAATTGCCAGAGCCTGTCCTCCCAGCTGATCTGCATGAAGCACTTTTCAAAGCTCAGCAGTTAGGAGCAGAGGAGAGGAATAAAGCTACATTGTTGCTGTCGTGTCTTATGGCAAACCCTAcagttgatatattaagatacttctttaactttcttaagagtgtttctcttag
BRCA1	breast cancer 1, early onset	chr11	-1.81314	0.0230304	4554019	99	3	7.76	GCTATGCAGAAAATCTTAGAGTGTCCGATCTG	ttcactggaactggaagaaatggatttatctgccgtccaaattcaagaagtacaaaatgtccttcatGCTATGCAGAAAATCTTAGAGTGTCCGATCTG
HEG1	HEG homolog 1 (zebrafish)	chr16	-2.11424	0.0110405	4578225	104	3	7.38	TCAATACTACTGCAGAAAACCATTCCAACACTCAAGAGCTTGAAAACGAGATCGCTCAAAC	ttagaacctttgtgaccgagtttaagttaaagaagacttttcTCAATACTACTGCAGAAAACCATTCCAACACTCAAGAGCTTGAAAACGAGATCGCTCAAACa
ENOX2	ecto-NOX disulfide-thiol exchanger 2	chrX	-1.78494	0.000984568	4530030	108	3	7.11	GCTGAGCTTGACCGAATCAAAGACGACA	catctgctcaaagtccaagaggaatacaaaaagaaagaaGCTGAGCTTGACCGAATCAAAGACGACAatttacaggtagaacaactgttggaaaattttcatgaaaag
ARHGAP26	Rho GTPase activating protein 26	chr18	1.77194	0.0126058	4327278	72	2	7.11	ATGCCAGCGAGGTGCTCATCACACCCTTGGAGAAGTTTCGAAAGGAGCAGATTGG	atcgagaATGCCAGCGAGGTGCTCATCACACCCTTGGAGAAGTTTCGAAAGGAGCAGATTGGggccgccagg
PTPN14	protein tyrosine phosphatase, non-receptor type 14	chr1	1.57086	0.0354595	4746205	219	6	7.01	ACTCTGCCTGAGAATGCCGAGCGCAGCCGGATCCGAGAAGTTGTCCCATACGAGGAGAATCGAGTGGAGCTCATCCCGACCAAAGA	ctcagagccctgaagaagaagctggaagatggaatggtgttcacagaatatgagcagattccaaacaaaaaggccaacggcgtcttcagcaccgccACTCTGCCTGAGAATGCCGAGCGCAGCCGGATCCGAGAAGTTGTCCCATACGAGGAGAATCGAGTGGAGCTCATCCCGACCAAAGAaaacaacacaggctatatcaacgcctcccacatcaag
FAM107B	family with sequence similarity 107, member B	chr2	-1.6696	0.00153793	4727147	184	5	6.96	GGCCCCCTTGAGAATATTGACCCCAAAGACTCCTGTCTCATTCCA	acGGCCCCCTTGAGAATATTGACCCCAAAGACTCCTGTCTCATTCCAagaaacatcatggctgagccagactacatagaagatgacaatcctgagctaattaggccccagaagcttatcaaccctgtcaaaagctcccgaaatcaccaagacctccacagagagcttcttatgaatcagaaaag
G2E3	G2/M-phase specific E3 ubiquitin protein ligase	chr12	-2.19337	0.0409932	4643092	41	0	0	TGAATGAAAATAAACCTGATAATTCACAAAGTCTTG	taaaaTGAATGAAAATAAACCTGATAATTCACAAAGTCTTG
PAX6	paired box 6	chr2	-2.18507	0.00359859	4378927	80	2	6.4	CAGATGTGTGAGATCTTCTATTCTAGAAGTGGACGTATATCCCAGTTCTCAG	gcagaagactttaaccaagggcggtgagCAGATGTGTGAGATCTTCTATTCTAGAAGTGGACGTATATCCCAGTTCTCAG
SNX10	sorting nexin 10	chr6	-1.73555	0.000790108	4597042	221	6	6.95	GCAGAATGCACTCTTGCTTTCCGATAG	agtcctGCAGAATGCACTCTTGCTTTCCGATAGcagcctccacctcttcctgcagagccatctgaactccgaggacattgaagcatgtgtttctgggcagaccaagtactcggtggaagaagccattcacaagtttgctttaatgaatagacggtttcccgaagaagaagaagaagggaagaaagacgccgacgtagagtatgattcagaaaggtattcct
MLH1	mutL homolog 1, colon cancer, nonpolyposis type 2 (E. coli)	chr9	-1.58362	0.0137556	4544833	113	3	6.8	TTGGGTGTGAGGATAAAACCCTAGCTTTCAAAATGAATGGCTATATATCGAATGCAAACTATT	agaactgatagaagTTGGGTGTGAGGATAAAACCCTAGCTTTCAAAATGAATGGCTATATATCGAATGCAAACTATTcagtgaagaagtgcattttcctactcttcatcaacc
SYTL4	synaptotagmin-like 4	chrX	2.38303	0.025487	4694836	76	2	6.74	ATGTCCGCTCCCAAATCTCAAGTTGAA	gagagattctctggataaatctggactcttcccagaatggaagaagATGTCCGCTCCCAAATCTCAAGTTGAAaag
GTF2F1	general transcription factor IIF, polypeptide 1, 74kDa	chr17	-1.78393	0.0019997	4486003	154	4	6.65	GGAGGTAGACTACATGTCTGATGGCTCCA	gcagcagaacctccaaggctaagaaaaaggcccctgtgaccaaggcaggcaggaagaagaaaaagaagaagggctcagatgatgaggcttttgaggacagcgatgatggggacttcgagggccaGGAGGTAGACTACATGTCTGATGGCTCCAg
SYNE2	spectrin repeat containing, nuclear envelope 2	chr12	-1.58388	0.0201461	4611825	156	4	6.56	ATTTGAACAGCTGGTTGGAGGCACAGGAAGAAAGGCTGAAGATGCTACAAAAACCCGAAAGTGCCGTCTCCATGGAGAAGCTGTTACTGGACTGCC	atacaacatttggaacaacttttggaaagtatcactgagaatgaaaacaaagtacagaATTTGAACAGCTGGTTGGAGGCACAGGAAGAAAGGCTGAAGATGCTACAAAAACCCGAAAGTGCCGTCTCCATGGAGAAGCTGTTACTGGACTGCCag
GRAMD1C	GRAM domain containing 1C	chr16	-2.05512	0.0332965	4489059	118	3	6.51	ATCAGTTGAAGAAAATGTGCAGCCAAG	agagcctgaccagacaggagttctggcaactgctccagcagaactatggcacggagctaggcttaaacgctgaagaaatggaacacttgttATCAGTTGAAGAAAATGTGCAGCCAAG
D930015E06RIK	-	chr3	-1.70581	0.00726511	4532105	79	2	6.48	TCCCCACAGAATTTCCCTTCAGAAGCTTCGGTCCCCTTGAGCCTC	gagatggtgttTCCCCACAGAATTTCCCTTCAGAAGCTTCGGTCCCCTTGAGCCTCccacagcacgtctgcagctctac
CCNG1	cyclin G1	chr11	2.13691	0.000875388	4464389	261	3	2.94	GCTACACCAGCTGAACACCCTGTTGGAACAGGAGTCTAGATGTCAGCCAAAGGTCTGCGGCTTGAAACTAATTGAGTCGGCCCATGATAATGGCCTC	atgatagaagtactgacaactgactctcagaaactGCTACACCAGCTGAACACCCTGTTGGAACAGGAGTCTAGATGTCAGCCAAAGGTCTGCGGCTTGAAACTAATTGAGTCGGCCCATGATAATGGCCTCagaatgactgcaagattacgggactttgaagtaaaagatctacttagtctaactcagttctttggctttgacacggagacattttccctagctgtgaatttactggacagattcttgtctaaaatgaag
TMPO	thymopoietin	chr10	-2.13686	0.0234913	4385686	127	3	6.05	CTGATAAGCCCAGGCTAGAAGATAAAGATGATCTGGATGTGACAGAGCTCTCTAATGAAGAACTTCTGGATCAGCTTGTAAGATATGGAGTGAATCCTGGTCCCA	aaagccacaaagaaaaCTGATAAGCCCAGGCTAGAAGATAAAGATGATCTGGATGTGACAGAGCTCTCTAATGAAGAACTTCTGGATCAGCTTGTAAGATATGGAGTGAATCCTGGTCCCAttgtgg
APBA1	amyloid beta (A4) precursor protein-binding, family A, member 1	chr19	1.77428	0.0132244	4609243	40	1	6.4	TTGGCTTCATTCCCAACCTACGTTGAAG	tcaagaaaaagcTTGGCTTCATTCCCAACCTACGTTGAAG
TTK	TTK protein kinase	chr9	-2.00886	6.65e-05	4707365	81	2	6.32	GTTGGCACAGTTAACTATATGGCCCCAGAAGCAATCAGAGACATGTCTTCTTCAAGAGAAAATTCGAAAATCAGGACCAAG	GTTGGCACAGTTAACTATATGGCCCCAGAAGCAATCAGAGACATGTCTTCTTCAAGAGAAAATTCGAAAATCAGGACCAAG
SFRP1	secreted frizzled-related protein 1	chr8	-2.13357	0.00293576	4418699	78	0	0	CCGTGTGTCCTCCATGCGACAACGAGTTGAAGTCAGAGGCCATCATTGAACATCTCTGTGCAAGCGAGTTTG	gtacaaCCGTGTGTCCTCCATGCGACAACGAGTTGAAGTCAGAGGCCATCATTGAACATCTCTGTGCAAGCGAGTTTG
TMPO	thymopoietin	chr10	-2.13292	0.0334703	4333699	96	0	0	CTTCACAGCATTTTCGTATAGATGGTGCAGTAATTTCAGAGAGTACTCCCATAGCTGAAACTATAAAGGCTTCAAGCAACGAATC	gtggaaaCTTCACAGCATTTTCGTATAGATGGTGCAGTAATTTCAGAGAGTACTCCCATAGCTGAAACTATAAAGGCTTCAAGCAACGAATCctta
GPNMB	glycoprotein (transmembrane) nmb	chr6	2.13233	0.00887663	4701136	153	0	0	TGTGCTGGGCCATGAACAGTATCCCGATCACATGAGAGAGCACAACCAATTACGTGGCTGGTCTTCGGATGAAAATGAATGGG	gatttcgtgaTGTGCTGGGCCATGAACAGTATCCCGATCACATGAGAGAGCACAACCAATTACGTGGCTGGTCTTCGGATGAAAATGAATGGGatgaacacctgtatccagtgtggaggaggggagacggcaggtggaaggactcctgggaag
CCNG1	cyclin G1	chr11	2.11605	0.00059543	4452509	99	3	7.76	GCTGGCGCTATCTATCCTTGCGTTGGAGATCCAAGCACTGAAATACGTAGAGTTAACAGAAGGAGTAGAATGTATTCA	ccttctgtGCTGGCGCTATCTATCCTTGCGTTGGAGATCCAAGCACTGAAATACGTAGAGTTAACAGAAGGAGTAGAATGTATTCAgaaacattccaag
CACNA2D3	calcium channel, voltage-dependent, alpha 2/delta subunit 3	chr14	1.55537	0.00522499	4313575	81	2	6.32	TGAATCCCTTAAGTGTGAACGGTTAAAGGCTCAGAAGATCAGACGACGTCCAGAATCCTGCCACGGCTT	aaTGAATCCCTTAAGTGTGAACGGTTAAAGGCTCAGAAGATCAGACGACGTCCAGAATCCTGCCACGGCTTccatcctgag
ZBTB40	zinc finger and BTB domain containing 40	chr4	-1.62278	0.0276886	4670785	163	4	6.28	AATAGAATGTCTCACGAGTGAAGGAGGCAGTTCAGCGTTCCAGAGAATTCTGGACAAAGTGCACGATGGGAGCCTGGATGTGCAGGTGGCTCTGTCTCTGGTGAGACTATACCAGGAGTCTACACCTGCAGAGAAAGTG	accatAATAGAATGTCTCACGAGTGAAGGAGGCAGTTCAGCGTTCCAGAGAATTCTGGACAAAGTGCACGATGGGAGCCTGGATGTGCAGGTGGCTCTGTCTCTGGTGAGACTATACCAGGAGTCTACACCTGCAGAGAAAGTGtctcagattcaaccagaag
OVCH2	ovochymase 2 (gene/pseudogene)	chr7	-1.55069	0.0387162	4329814	204	5	6.27	GAAGCATTGCAACGCTCAGAAAGAATCAACC	atgcagagagagacacacatacaaaaccaccatacgaagaagacatcggggagatgccagctattgacagtggtcttctgaagcaaggggagaggcgtggaaagcattgaGAAGCATTGCAACGCTCAGAAAGAATCAACCtgctgacacactggcctttgccctctttcctccagaaatgtgagacaataaatctctgctatt
RFTN1	raftlin, lipid raft linker 1	chr17	-2.01059	0.013902	4652925	82	2	6.24	AGACCATGTCTACCTCAGAAAACCA	ggaagggaacgtgtccaccaagcagattgtgtttcttcagAGACCATGTCTACCTCAGAAAACCAagaagagggaatctaag
CDK6	cyclin-dependent kinase 6	chr5	-2.10259	0.00528756	4710157	51	0	0	GCCTCTTTTTCGTGGAAGTTCAGACGTGGATCAACTAGGAAAAATCT	GCCTCTTTTTCGTGGAAGTTCAGACGTGGATCAACTAGGAAAAATCTtgga
KIF18A	kinesin family member 18A	chr2	-1.72841	0.0303475	4462409	412	10	6.21	CTATTGTTTATACGCCAGAGGACTGCAAAAAAGCTCAAGACCTGTTTCCATCCTTAACGAGAACTTCATCGCAGTCTGCAAATGTAATGAATGACAATTCCCAGAAAGCACTGTGTAGAATAGAGTCTCCTCTCAGCAGAACTGAGTGCAAACAGGGTTTGTACTCTACATC	gcacatctgtgagtgatcctaacgtgcttaaacttactccacaacgaagaaccagaagaaaaataattccttctcccttgaaagtacaacatactcagaagtctgcactgtctgaaagtacacagctcaatgattctttcagcaaagaacttcagcCTATTGTTTATACGCCAGAGGACTGCAAAAAAGCTCAAGACCTGTTTCCATCCTTAACGAGAACTTCATCGCAGTCTGCAAATGTAATGAATGACAATTCCCAGAAAGCACTGTGTAGAATAGAGTCTCCTCTCAGCAGAACTGAGTGCAAACAGGGTTTGTACTCTACATCtactctgtgtgatagcatcagaggcttgaagaataaatggcctgaacaagaaccactagcaagcagcaaaa…
ELMO3	engulfment and cell motility 3	chr8	1.61384	0.0449921	4712245	83	2	6.17	AGACATCAGGGCACTCCTAATGGGCAAGGACTGC	tccctgtggcAGACATCAGGGCACTCCTAATGGGCAAGGACTGCccccatgtccgggagaagggctctgggaagcagaacaag
KIF15	kinesin family member 15	chr9	-2.09262	0.00200721	4487124	142	1	1.8	CAGCTAGAGCTAGAATCAGAGCTTCAGTCTTTGCAAAAAGCAAACCTCAATCTTGAAAACCTTTTGGAGGCAACAAAAGTCTGCAAACGCCAGGAAGTTTCCCAGCTGAATAAACTACATGCTGAAACA	gaaaaagCAGCTAGAGCTAGAATCAGAGCTTCAGTCTTTGCAAAAAGCAAACCTCAATCTTGAAAACCTTTTGGAGGCAACAAAAGTCTGCAAACGCCAGGAAGTTTCCCAGCTGAATAAACTACATGCTGAAACActcaag
ASPM	asp (abnormal spindle) homolog, microcephaly associated (Drosophila)	chr1	-1.81448	0.00335061	4513114	167	4	6.13	CTGCCTGCAGGATTCAAGCTTGGTATAGGCGTTGGAGAGCGCACAAGAAATATCTAACTTTATTGAAAGCTGTTAACATTATTGAAGGTTACCTCTCTGCACAGC	gctggatgtagaaaatataaagctaagaaatacttatccaaagtggaagCTGCCTGCAGGATTCAAGCTTGGTATAGGCGTTGGAGAGCGCACAAGAAATATCTAACTTTATTGAAAGCTGTTAACATTATTGAAGGTTACCTCTCTGCACAGCtggcgagaaggag
GRIK1	glutamate receptor, ionotropic, kainate 1	chr16	1.66613	0.0137429	4641203	251	6	6.12	CAGTGCTCTAGGAGTGGAAAATATCGGGGGTATCTTCATTGTTCTGGCTGCAGGACTCGTCCTTTCTGTGTTTGTAGCCATTGGAGAATTCATATACAAATCACGGAAGAACAATGACATT	gctccccttaccgggataaaattacaattgctattcttcaactacaagaagaagggaagcttcatatgatgaaagagaaatggtggaggggaaatggctgccctgaagaagacagtaaagaagcCAGTGCTCTAGGAGTGGAAAATATCGGGGGTATCTTCATTGTTCTGGCTGCAGGACTCGTCCTTTCTGTGTTTGTAGCCATTGGAGAATTCATATACAAATCACGGAAGAACAATGACATTgagcag
SPTY2D1	SPT2, Suppressor of Ty, domain containing 1 (S. cerevisiae)	chr7	-1.57687	0.0440052	4327656	169	4	6.06	CTGGCTACAAAAGGCCTCGAGAGTATGAAGAAGATGATGATGATGAATATGACTCGGAAATGGATGATTTCATCGAAGATGAAGGAGAACCTCAGGAAGAAATATCCAAGCACATTCGAGAAATCTTTGGCTATGACCGAAAAA	gtcctcaaaggcttcccttccctaCTGGCTACAAAAGGCCTCGAGAGTATGAAGAAGATGATGATGATGAATATGACTCGGAAATGGATGATTTCATCGAAGATGAAGGAGAACCTCAGGAAGAAATATCCAAGCACATTCGAGAAATCTTTGGCTATGACCGAAAAAa
ASPM	asp (abnormal spindle) homolog, microcephaly associated (Drosophila)	chr1	-1.89421	0.0240604	4726405	170	4	6.02	GCACAAAGTAGATCTAAAGTCACTGATCGTATTTATCGTCTCTACAAATTTACAGTTCCTAAGCATAAAGTAAATACACAGGGATTGTTTGATAAGCAGAAGCAGAATTCCTG	gatGCACAAAGTAGATCTAAAGTCACTGATCGTATTTATCGTCTCTACAAATTTACAGTTCCTAAGCATAAAGTAAATACACAGGGATTGTTTGATAAGCAGAAGCAGAATTCCTGtgtaggctttccttgtataccagaaagaactatgaagaccaggttagtttcaag
TIAM2	T-cell lymphoma invasion and metastasis 2	chr17	-2.07894	0.00953887	4601763	72	0	0	GGATTTCTTGGAACTCAGCTACCTCAAAAGTCCACTAACTCCAACAA	atgtttgattctagccacagccatGGATTTCTTGGAACTCAGCTACCTCAAAAGTCCACTAACTCCAACAAg
TOP2A	topoisomerase (DNA) II alpha 170kDa	chr11	-2.07442	0.00231769	4393761	174	0	0	CCGCAGTTACGTGGATTTGTATTTGAAGGATAAGGTAGATGAAACTGGGAATTCACTGAAGGTGATACATGAACAGGTCAATCCCCGGTGGGAAGTGTGCTTAACAATGAGCGAGAGAGGCTTCCAGCAGATTAGCTTCGTCAACAGCATTGCGACTTCTA	gtgaaaggattCCGCAGTTACGTGGATTTGTATTTGAAGGATAAGGTAGATGAAACTGGGAATTCACTGAAGGTGATACATGAACAGGTCAATCCCCGGTGGGAAGTGTGCTTAACAATGAGCGAGAGAGGCTTCCAGCAGATTAGCTTCGTCAACAGCATTGCGACTTCTAag
RNASEH2B	ribonuclease H2, subunit B	chr14	-1.68085	0.000221388	4635673	43	1	5.95	CCAGCTTCATTGACCAACCCTCCATCAAA	gcttccagaacctCCAGCTTCATTGACCAACCCTCCATCAAAg
SYNE2	spectrin repeat containing, nuclear envelope 2	chr12	-1.79676	0.000874013	4360206	129	3	5.95	TTGTTCTGGCACAGTTTAAGGATTTTACAGACCGGCTGGCATATTCAAAAGACCTTATTGTGCACAAGGA	aTTGTTCTGGCACAGTTTAAGGATTTTACAGACCGGCTGGCATATTCAAAAGACCTTATTGTGCACAAGGAagaaaatctgaataaactttaccatgaagagaaagaagaagttcctgacttgttcctg
SATB2	SATB homeobox 2	chr1	-2.0663	0.00973198	4610598	228	2	2.25	TCCCTGCGCGTTTTATTGCGACCTGCCGGTGGGAACTTTGTCTCCAAATCGGAGCAGC	gTCCCTGCGCGTTTTATTGCGACCTGCCGGTGGGAACTTTGTCTCCAAATCGGAGCAGCatggagcggcggagcgagagcccgtgtcttcgggacagccccgaccgaagaagcggcagccccgacgtcaaggggcctcccccggtgaaggtggcccggctggagcagaacggcagccccatgggagcccgcgggaggcccaacggcgccgtggccaaggccgtgggag
TAF5	TAF5 RNA polymerase II, TATA box binding protein (TBP)-associated factor, 100kDa	chr19	-1.72179	0.0140274	4530560	130	3	5.91	ATGATGTCTTAGAGAGAATCATGGATGAG	atcttagtcttatagacaaagaatcagATGATGTCTTAGAGAGAATCATGGATGAGaaaactgcaagtgagttgaagattttgtatggtcacagtgggcctgtctatggagccagcttcagtccggatag
GCA	grancalcin, EF-hand calcium binding protein	chr2	-2.59549	0.00346408	4430879	44	1	5.82	TTGGAAACCTGCAGAATTATGATTGCCATGTTGGAT	ctttcagtTTGGAAACCTGCAGAATTATGATTGCCATGTTGGAT
SERPINE2	serpin peptidase inhibitor, clade E (nexin, plasminogen activator inhibitor type 1), member 2	chr1	2.05567	0.00125743	4321843	101	0	0	TGTGGCACAAACAGATCTGAAGGAGCCACTGAAAGCCCTTGGCATTACTGAGATGTTTGAGCCATCAAAGGCAAATTTTACAAAA	gttcacagcTGTGGCACAAACAGATCTGAAGGAGCCACTGAAAGCCCTTGGCATTACTGAGATGTTTGAGCCATCAAAGGCAAATTTTACAAAAataacaa
4930447C04RIK	-	chr12	1.69033	0.027508	4442257	176	4	5.82	GCCCTATACATTGAACACTTTGGAAAGTCCATAGAAAATAATAGTGTTGAAGAGGAAAGAGATGAGAATTTTCCTCAAACTCCTGAAACTCCTTCATTTCTAAGAACTCCTGAAGCGCTGAAGACACCTGAATCTATGGAGAAAATGCAGTTCCCTAAAAGCC	GCCCTATACATTGAACACTTTGGAAAGTCCATAGAAAATAATAGTGTTGAAGAGGAAAGAGATGAGAATTTTCCTCAAACTCCTGAAACTCCTTCATTTCTAAGAACTCCTGAAGCGCTGAAGACACCTGAATCTATGGAGAAAATGCAGTTCCCTAAAAGCCccttctttgaaat
LGSN	lengsin, lens protein with glutamine synthetase domain	chr1	-1.52401	0.0427116	4338761	133	3	5.77	CCACATCTTTGCTCAATGGATGGGGAAGAAATCGCCAAGGCCAATTCCA	gacacagcaaaagatgaaggcaatgtgactgaaggcagcaggatgagcaaactgagaagggcaaggagaaaagtcaccaaaCCACATCTTTGCTCAATGGATGGGGAAGAAATCGCCAAGGCCAATTCCAgtg
KDM5A	lysine (K)-specific demethylase 5A	chr6	-1.55964	0.00644475	4721789	182	4	5.63	GTCTGTATCATCCAACTGATTTGTGCTCTT	ggtgtcgtgatgtcagaagaagaagtctttgaacttgttcctgatgatgagcggcagtgttcagcatgcagaactacatgttttctctcagctctcacatgctcctgtaatccggagcgacttgtatGTCTGTATCATCCAACTGATTTGTGCTCTTgccccatgcagaacaaatgtcttag
TIAM2	T-cell lymphoma invasion and metastasis 2	chr17	-2.04767	0.00818335	4451804	155	4	6.61	CCAGCATTGTTAAGGTGATTCGTTCTATTCTGAGAGAGAACTTCCGGCGCCACATAAAGTGTGAGCTGCCACTGGAGAAGACGTGTAAGGACCGGCTAGTACCTCTTA	tgacagcgagaacaaaaCCAGCATTGTTAAGGTGATTCGTTCTATTCTGAGAGAGAACTTCCGGCGCCACATAAAGTGTGAGCTGCCACTGGAGAAGACGTGTAAGGACCGGCTAGTACCTCTTAagaaccgagttcctgtttcagccaaattag
GPR64	G protein-coupled receptor 64	chrX	1.68621	0.0338504	4738054	46	1	5.57	CTGTGAAATGTGTATTCTGGGACTTG	gatgacttaaCTGTGAAATGTGTATTCTGGGACTTGggcagaaatg
PLA2R1	phospholipase A2 receptor 1, 180kDa	chr2	-1.63157	0.0299078	4349740	416	9	5.54	ATCCCAGCTGTAACGGCGCAGCCAGAGA	gcATCCCAGCTGTAACGGCGCAGCCAGAGAaaggtaggtttggaagggaaagaatatttagatatttcttagaatcaatacgatagaaggtaggcatgtgacagtatctgtcctctgtgtttctttgtctttctccaggactaagccacagcatcgttcctgtcacagtaacgctgacgttgataatagccctgggcattttcatgctttgcttctggatatataagcagaaaagtgacatcttccagagactcacggggtctcggggttcttactaccccacactcaacttcagcacagcacatttagaagagaacattctcatttctgatcttgagaagaacaccaatgatgaagaagttagagatgctccagctacagagagcaaaagaggccaca…
SSH3	slingshot homolog 3 (Drosophila)	chr19	1.65349	0.00593082	4647689	47	1	5.45	TGCTGCCAACCTGGAGGAACTTCAGA	ggctctgagtggaaTGCTGCCAACCTGGAGGAACTTCAGAaaaacag
SPC25	SPC25, NDC80 kinetochore complex component, homolog (S. cerevisiae)	chr2	-2.03919	0.0302018	4566240	1443	17	3.02	TCCACTGCTAACAAAGCTAATGAAGAGAGATTGAAAGGACTGCAGAAATCAGCGGATCTGTATAGAGATTACCTTGG	ccattTCCACTGCTAACAAAGCTAATGAAGAGAGATTGAAAGGACTGCAGAAATCAGCGGATCTGTATAGAGATTACCTTGGactagaaattagaaagattcacggtaagtttcttgctctgttatgtagaggttagaaaggggtatctagagaagagaagaagctaagaggtattttcagcgaaaactatcacattaggtttttagaaaataggccaacgtcccatcttttaatcatctaaatacaaatattattgctttatttacccagtgtctaatgaaagtttgacatggttgtcaaacaaaaaaaaaaaccagtcaaccaaacaaacaaaaaccatgcaatacttaccgttcttggttttcactggcatttgtatcgaactcagttgccctcag…
PLCH1	phospholipase C, eta 1	chr3	-1.55125	0.01493	4393121	95	2	5.39	AGCTACGAAATCACGTTCTAAATCCTATAGTACTGATGATGAGGATGATAGCCTTCAGAATCC	cagaaAGCTACGAAATCACGTTCTAAATCCTATAGTACTGATGATGAGGATGATAGCCTTCAGAATCCtggcaaggagggaggccagctgtacag
HNF4A	hepatocyte nuclear factor 4, alpha	chr2	1.60807	0.0301188	4534336	95	2	5.39	CAAAGATAAGAGGAACCAGTGTCGTTACTGCAGGCTTAAGAAGTGCTTCCGGGCTGGCATGAAGAAG	gtttagccgacaatgtgtggtagaCAAAGATAAGAGGAACCAGTGTCGTTACTGCAGGCTTAAGAAGTGCTTCCGGGCTGGCATGAAGAAGgaag
TOP2A	topoisomerase (DNA) II alpha 170kDa	chr11	-2.03029	0.0150239	4572474	124	1	2.06	CACAGTGGATTTAGACTCGGATGAAGATTTCTCAGGTTTGGATGAGAAGGATGAGGATGAAGATTTCCTCCCATTAGATGCTACTCCACCTAAGGCCAAAATC	caaaagccaaattCACAGTGGATTTAGACTCGGATGAAGATTTCTCAGGTTTGGATGAGAAGGATGAGGATGAAGATTTCCTCCCATTAGATGCTACTCCACCTAAGGCCAAAATCcccccaaa
HMOX1	heme oxygenase (decycling) 1	chr8	2.01989	0.00446341	4391085	492	4	2.08	GGTGATGGCTTCCTTGTACCATATCTACACGGCCCTGGAAGAGGAGATAGAGCGCAACAAGCAGAACCCAGTCTATGCCCCACTCTACTTCCCTGAGGAGCTGCACCGAAGGGCTGCCCTGGAGCAGGACATGGCCTTCTGGTATGGGCCTCACTGGCAGGAAATCATCCCTTGCACGCCAGCCACACAGCACTATGTAAAGCGTCTCCACGAGGTGGGGCGCACTCACCCTGAGCTGCTGGTGGCCCACGCATATACCCGCTACCTGGGTGACCTCTCAGGGGGTCAGGTCCTGAAGAAGATTGCACAGAAGGCCATGGCCTTGCCCAGCTCTGGGGAGGGCCTGGCTTTTTTTACCTTCCCGAACATCGACAGCCCCACCAAGTTCAAACAGCTCTA…	ctGGTGATGGCTTCCTTGTACCATATCTACACGGCCCTGGAAGAGGAGATAGAGCGCAACAAGCAGAACCCAGTCTATGCCCCACTCTACTTCCCTGAGGAGCTGCACCGAAGGGCTGCCCTGGAGCAGGACATGGCCTTCTGGTATGGGCCTCACTGGCAGGAAATCATCCCTTGCACGCCAGCCACACAGCACTATGTAAAGCGTCTCCACGAGGTGGGGCGCACTCACCCTGAGCTGCTGGTGGCCCACGCATATACCCGCTACCTGGGTGACCTCTCAGGGGGTCAGGTCCTGAAGAAGATTGCACAGAAGGCCATGGCCTTGCCCAGCTCTGGGGAGGGCCTGGCTTTTTTTACCTTCCCGAACATCGACAGCCCCACCAAGTTCAAACAGCTC…
SUV420H1	suppressor of variegation 4-20 homolog 1 (Drosophila)	chr19	-1.51293	0.000496864	4495303	239	5	5.36	TTGTCTAATGACCATCAGCAGAATCAATCAAAATTACAGCAGCACTCGGGCAAGGACACCCTGAAGACCGGCAGAAACGCCGTTGAGAGGCGGTCCAGCA	gagagaacattgaaattattctctaagctatctgaagagagtgactaaatgctcctgggtcaggctgtctgtgggtatgaagtggttgggagactccaagaacatggtggtgaatggcaggagaaatggaggcaagTTGTCTAATGACCATCAGCAGAATCAATCAAAATTACAGCAGCACTCGGGCAAGGACACCCTGAAGACCGGCAGAAACGCCGTTGAGAGGCGGTCCAGCAgat
ARHGAP11A	Rho GTPase activating protein 11A	chr2	-2.01159	2.38e-05	4601592	701	7	2.56	AGACTGGTCAGATTGGCCCTGCTGCAGCAGCTTCGAGCTGTCTATGGCATTAAGGTCAAGGGTGGCCGCGGTCAGTGCGATCGCAGGAGACATGAAACTG	agaaggtggggcgctggcggagccgagtcactaagctttagcgggccggggccacaggcaaggctgatgggctaggggaaaggctgcgtgtgagacggggtgacggcggggaccagcccgggcagggaccgggactggggatccctgagcagccggctggcccggctggagggagtagcttaaggttgcatttccatctcaagaaatcagagcggggaaggccaccctgcggggaagaggataagtggaagtgtccggaagcgagaaactagctgcaggcgttagtctggggaaacggaagagtcagaaaaaagggaagtttgtggaagtaactgacagggctgagcgacccggaaagaaggctggtggaagtgaaacaagagtgaagagaggcgcgag…
NIN	ninein (GSK3B interacting protein)	chr12	-1.52142	0.0461196	4425864	191	4	5.36	TGAAGATCTGGGGATCACTCGAGATGGTCACCTGAACCGGAAGAAGCTGGTTTCCATCTGCGAACAGTATGGATTACAGAATG	gccagctgaggttttggaacccagatgacctgaatgcttcacatggtgggtcttgccctcctccagactggatagaagagaaactgcaagaggtttgTGAAGATCTGGGGATCACTCGAGATGGTCACCTGAACCGGAAGAAGCTGGTTTCCATCTGCGAACAGTATGGATTACAGAATGtggatggagcg
CNTNAP2	contactin associated protein-like 2	chr6	1.54856	0.00680133	4361055	144	3	5.33	TGGTAAGCCAAGTTCCAGTAATAGGAAGAACTTCAAGGGCTGCATGGAAAGCATCAACTACAATGGTGTCAATATTACCGATCTTGCCCGAAGA	ataacatttggaggcatacctttctcTGGTAAGCCAAGTTCCAGTAATAGGAAGAACTTCAAGGGCTGCATGGAAAGCATCAACTACAATGGTGTCAATATTACCGATCTTGCCCGAAGAaagaaattagagccatcaaatatg
ECE1	endothelin converting enzyme 1	chr4	2.72743	0.0175278	4628587	96	2	5.33	GCGTACCAGAACTGGGTAAAGAAGA	GCGTACCAGAACTGGGTAAAGAAGAacggagctgagcagacgctgcccaccctgggtctcaccagcaaccagctcttcttcctaggatttgcacag
ARHGAP19	Rho GTPase activating protein 19	chr19	-1.54352	0.0317787	4562132	192	4	5.33	ATGACCTTGATCTGACAACCTCATGTCATAA	gATGACCTTGATCTGACAACCTCATGTCATAAcatgtccttccagctggcaagatgtcagagacagaacagggtagatccttcctctcagcaggaggagacccagcagcacacagaagaggcgctgagagaactcttccagcatgttcataactggccagactccgcgaagaagaaacaacttctcagacag
ZFP105	-	chr9	-1.58009	0.00168829	4626084	289	6	5.31	GCTCTGGAGACTTGAAGGTTAGATGGAGCTTGACCGATGTTGGGTATCCCTCAGCTATCAAGGATCCTGCATTGAACA	tgaatagctcatcttgGCTCTGGAGACTTGAAGGTTAGATGGAGCTTGACCGATGTTGGGTATCCCTCAGCTATCAAGGATCCTGCATTGAACAgagaagatgactacagaattgaaagagaccatgggcagagcctcttgggacccagagaaggtgaaaatggaagaagatgatgaaagtgtcataagtcaggcatccagccaacaagtgtactatgagaacgacaaggactgtgccccaggggagggtccttatggaagcatcagtgtatcagaagatgaggaaaag
NEUROD6	neurogenic differentiation 6	chr6	-2.0034	0.00896863	4568070	1854	17	2.35	TTAACACTACCGTTTGACGAGTCTGTCGTAATGCCCGAATCCCAGATGTGCAGAAAGTTTGCTAGACAATGTGAGGACCAGAAACAAATTAAGAAACCAGAGAGCTTTCCAAAACAAGTTGTCCTTCGAGGAAAGAGCA	gtaaattaaggttaaagaaccatgTTAACACTACCGTTTGACGAGTCTGTCGTAATGCCCGAATCCCAGATGTGCAGAAAGTTTGCTAGACAATGTGAGGACCAGAAACAAATTAAGAAACCAGAGAGCTTTCCAAAACAAGTTGTCCTTCGAGGAAAGAGCAttaaaagggcccctggagaagaaaccgagaaagaagaggaggaagaagacagagaggaagaagatgagaatggcttgtccagaaggagggggctcaggaaaaaaaagaccaccaaactacgactggaaagggtcaagttcaggagacaggaagctaatgcgcgcgagaggaaccggatgcacggcctcaatgatgctctggacaatttgcgaaaagtggtcccctgttactctaaa…
EZR	ezrin	chr17	-1.94448	0.00498017	4627884	97	2	5.28	ATCTCTTTCAACGACAAGAAGTTTGTCATTAAGCCCATCGACAAGAAGGCACC	gttgaccccaaagatcggcttcccttggagtgagatcaggaacATCTCTTTCAACGACAAGAAGTTTGTCATTAAGCCCATCGACAAGAAGGCACCt
CEP55	centrosomal protein 55kDa	chr19	-1.85421	0.0156598	4334451	195	4	5.25	GGGGATCAAGGCCTAGTAGCTCCAAGTCAGACACTGCATTAGAGAAATTTAAGGGAGAAATTGCAGCCTTTAAAACATCCCTGGATGAAATCACCTCTGGGAAAGGAAAAATGGCCGAAAAAGGCAGAAGCA	atcattgcaacgatgtcttcaagaagtcccaaagatttaattaaaagcaaatGGGGATCAAGGCCTAGTAGCTCCAAGTCAGACACTGCATTAGAGAAATTTAAGGGAGAAATTGCAGCCTTTAAAACATCCCTGGATGAAATCACCTCTGGGAAAGGAAAAATGGCCGAAAAAGGCAGAAGCAgactcttggag
TFDP2	transcription factor Dp-2 (E2F dimerization partner 2)	chr9	-1.73239	0.00204942	4509008	147	3	5.22	TAGACGAAGAGTTTATGATGCTTTAAATGTACTAATGGCGATGAACATAATTTCAAAGGAAAAAAAAGAAATCAAGTGGATTGGCCTGCCTACCAATTCTGCTCAG	caggcttatgatcagaagaacatTAGACGAAGAGTTTATGATGCTTTAAATGTACTAATGGCGATGAACATAATTTCAAAGGAAAAAAAAGAAATCAAGTGGATTGGCCTGCCTACCAATTCTGCTCAGgaatgccagaacctggaa
RPRD1A	regulation of nuclear pre-mRNA domain containing 1A	chr18	-2.10369	0.0357283	4466185	98	2	5.22	TGAGAATGAAAATTGTTCCTCTCTAGGGTCCCCAAGTGAGCCACCA	atggagataagaaggcaaggaagaggacttatgagcaaataaaggtggaTGAGAATGAAAATTGTTCCTCTCTAGGGTCCCCAAGTGAGCCACCAcag
SEPP1	selenoprotein P, plasma, 1	chr15	1.99171	0.044795	4654330	1407	16	2.91	GTCCTAGCTTGAGTTGCACTGCATGTATCTGTGCATCTTGTTCTCTTCATTTAATGCTGTACTGTTCTGCTGAGCTCTGAGGGACTATCTTGAGAGATGTAATGGAAGGAAAGCGTGGTGTTAATCTGCGTACTGCTTAAGACAGTATTTCCATAATCAATGATGGTTTCATAGAGAAACTAAGTCCTATGAACCTGACCTCTTTTATGGCTAATA	agtcttgaagatgaagacttctgtaaaactgtgacctcagctactgccaataaaactgcggagccctcagaggctcatagccaccacaaacaccacaacaaacatgggcaggagcatcttggcagcagtaagccttcagagaatcagcaaccagggccatcagagacgactctgcctccttcaggcttgcaccaccaccacaggcataggggccagcacaggcagggtcacttagagagctgagacaccacagcaagtgaaggcttgcacctttcacttgcccagaggaagctctgacgaagggggtgcatcaaccagctcctgtgtaagttgtctaaggagtccgaggcagcccccagcagctgctgctgtcactgccgccacctcatatttgagaag…
ECE2	endothelin converting enzyme 2	chr16	1.63649	0.00414007	4421701	99	2	5.17	GCCGAGGGGATGATCAATGAAATCCGCTCTGCTTTTGAGGAGACCCTG	GCCGAGGGGATGATCAATGAAATCCGCTCTGCTTTTGAGGAGACCCTGggagacttggtttggatggatgagaagacccggctggcagccaaggagaaa
CDH17	cadherin 17, LI cadherin (liver-intestine)	chr4	1.56067	0.0128384	4555128	99	2	5.17	TGGATATGGCGAAGAAGGGAAGTTCAGCGGTCCCCTGAAGCCCATGACATTCTCCATTTTTGAAGGCCAAGAACCGAGTCAAGTCATATTCCAG	acctgTGGATATGGCGAAGAAGGGAAGTTCAGCGGTCCCCTGAAGCCCATGACATTCTCCATTTTTGAAGGCCAAGAACCGAGTCAAGTCATATTCCAG
ATP8B3	ATPase, aminophospholipid transporter, class I, type 8B, member 3	chr10	1.69077	0.000313518	4579465	100	2	5.12	GGTATTGGGAAGACAACGTACACCAGAAGGCGTTCAAAATGATGACCCACCACAACATGGCCTTGGTTATCAAT	tcaagtactggaaaGGTATTGGGAAGACAACGTACACCAGAAGGCGTTCAAAATGATGACCCACCACAACATGGCCTTGGTTATCAATggagaattcttg
DLX1	distal-less homeobox 1	chr2	-1.98063	0.00146038	4670667	3025	19	1.61	GGACCGGACCAGACTCTCATCTTTGTGAGACTATCAGGAAAAACAAATACGTAGGAGGGGGAAATACGCTCTTTTTTGATTCTGTCCGTCTTTGTCTCCTTTTTGCACTGTCTGTGCGCCGAAGTCAAGGTCCTCGTGTGTCTGCTGTCCTCATTCTACGACCTCTCCAAAAAGTCACCAGGTCTGAGCCACACCGGTCTGCCGGCAGCCCATCCACCGAGTCCTGGACCACTTTTTCCTGAATGGTCTTCTTCCGGGCCCTGCTTGACCATCTATGTAGCTTGTTTGGGAAATGGGGGAAATCAGAGGGAGGGGGGTTAATTTATTGAAAAACAGACTTCATCTGACGCTGAGTGTTGGCCAATTCCAAATTCTCTGGGACATGGAGTGGGCGCTGTC…	gggcggactccgagaagagtacggtggtggaaggcggcgaggtgcgctttaacggcaaagggaaaaagatccgtaaacccaggacaatttattccagtttgcagttgcaggctttgaaccggaggttccaacaaactcagtacttagctctgcctgagagggcggagctggcggcctccttgggactcacacagacgcaggtacctggccgctctgccaaacaagcctcgggagctgggctccagccccaggcttcacattttttgttcgctgggcctctggttctaggtgtcacagtccgccccccaacccgtgtgtgtgtgtgtgtgtgtgtgtgtgtgtgtgtatccacctctgactttcagcgtctcctcttcctccctcaaactgtttgcccta…
TOP2A	topoisomerase (DNA) II alpha 170kDa	chr11	-1.97959	0.0133108	4711346	122	3	6.3	TGTTTACTTGTTTCAAACGGAATGACAAGCGAGAAGTGAAGGTTGCCCAGTTAGCTGGGTCAGTGGCAGAAATGTCCTCTTATCACCATGGTG	gtttgaaaccaggtcagagaaaggtttTGTTTACTTGTTTCAAACGGAATGACAAGCGAGAAGTGAAGGTTGCCCAGTTAGCTGGGTCAGTGGCAGAAATGTCCTCTTATCACCATGGTGag
SF3B2	splicing factor 3b, subunit 2, 145kDa	chr19	-1.52982	0.0176264	4555575	100	2	5.12	TGAGACACCTCAGTTATTCACTGTATTGCCAGAGAAGAGAACAGCCACTGTTGGGGGAGCCATGATGGGATCCACCCACATTTATGACATG	aagTGAGACACCTCAGTTATTCACTGTATTGCCAGAGAAGAGAACAGCCACTGTTGGGGGAGCCATGATGGGATCCACCCACATTTATGACATGtccacg
HOXC8	homeobox C8	chr15	1.60377	0.0410292	4691504	1705	34	5.1	GCGCAGCGGTCGACAAACTTACAGCCGGTATCAGACCTTGGAACTAGAGAAGGAGTTTCTCTTTAATCCTTATTTGACCAGAAAGCGCCGGATTGAAGTCTCTCACGCCCTGGGACTGACAGAAAGA	ctcctgggcgGCGCAGCGGTCGACAAACTTACAGCCGGTATCAGACCTTGGAACTAGAGAAGGAGTTTCTCTTTAATCCTTATTTGACCAGAAAGCGCCGGATTGAAGTCTCTCACGCCCTGGGACTGACAGAAAGAcaagtgaagatttggttccagaatcgaaggatgaagtggaaaaaggagaacaacaaggataaactgcctggggcccgagatgaggagaaggtggaagaagaagggaatgaggaagaggagaaagaggaggaggaaaaggaagaaaataaggactaaggaaaaaaagagagagaaaatcagccccccccccagcaactcccttgaagtttcgttttatggtagcagataaattgagaagtttacgactgtcatttgcttttat…
BCAP29	B-cell receptor-associated protein 29	chr12	-1.51149	0.0285145	4720125	101	2	5.07	CCCTTTTGAAGGCCCAAAATGATGT	CCCTTTTGAAGGCCCAAAATGATGTcatgactatgaagattcagtcagagagactttctaaagagtatgaccgactcctgaaagaacactcagaacttcag
FOXM1	forkhead box M1	chr6	-2.2088	0.000377322	4305232	152	3	5.05	AACCAATATCCAGTGGCTTGGAAAGATGAGTTCTGACGGGCTGGGCCCCTGCAGCGTTAAGCAGGAACTGGAAGAGAAGGAGAATTGTCACCTGGAGCAGAATCGGGTTAA	ctggtggtgaggcggcaggctgcacgctggacaacagcttAACCAATATCCAGTGGCTTGGAAAGATGAGTTCTGACGGGCTGGGCCCCTGCAGCGTTAAGCAGGAACTGGAAGAGAAGGAGAATTGTCACCTGGAGCAGAATCGGGTTAAg
KIF15	kinesin family member 15	chr9	-1.97209	0.00126461	4539384	210	3	3.66	GGAACAGACGTGTAGCATCAACATCTATGAACAGAGAGTCTTCTAGATCCCATGCAGTCTTTACCATCACAATAGAATCAATGGAGAAGAGCAGCGAGACCGTGAACATCCGGACCTCCTTACTCAACCTGGTGGA	gtcttatctagaggctggaGGAACAGACGTGTAGCATCAACATCTATGAACAGAGAGTCTTCTAGATCCCATGCAGTCTTTACCATCACAATAGAATCAATGGAGAAGAGCAGCGAGACCGTGAACATCCGGACCTCCTTACTCAACCTGGTGGActtagcaggatctgagaggcaaaaagacacccatgcagaagggatgaggctgaag
POLR2A	polymerase (RNA) II (DNA directed) polypeptide A, 220kDa	chr11	-1.53854	0.000201934	4458434	204	4	5.02	CAATGAGCTAGAACCCACTCCAGGAAACACATTGCGTCAGACATTTGAGAATCAAGTGAATCGTATTCTCAATGATGCTCGAGACAAAACTGGCTCCTCTG	gtcattgagaaggctcataaCAATGAGCTAGAACCCACTCCAGGAAACACATTGCGTCAGACATTTGAGAATCAAGTGAATCGTATTCTCAATGATGCTCGAGACAAAACTGGCTCCTCTGcacagaaatccctctctgaatataacaacttcaagtctatggtggtgtctggagccaagggttccaagatcaacatctcccag
RAPGEF4	Rap guanine nucleotide exchange factor (GEF) 4	chr2	2.1572	0.00354669	4677994	51	1	5.02	GCCGAGCAAGTTTAAGAAGTTCTATGCGGAGTTTGAGAGCTTGATG	aaactGCCGAGCAAGTTTAAGAAGTTCTATGCGGAGTTTGAGAGCTTGATG
SYNE1	spectrin repeat containing, nuclear envelope 1	chr10	1.63613	0.0079965	4529049	153	3	5.02	TAGACGTCACTACCACCCTCTTTGGTTTTGCAACTGAAGCCCACAGGAAACTCTCTGAGCCTTTAGAAGTCTCTTTTATCAATGTCAAG	tatgcaagagcagacgagatggacagaatgaagaaagagtataTAGACGTCACTACCACCCTCTTTGGTTTTGCAACTGAAGCCCACAGGAAACTCTCTGAGCCTTTAGAAGTCTCTTTTATCAATGTCAAGttattaattcaagacttggag
SIDT1	SID1 transmembrane family, member 1	chr16	1.526	0.03208	4555772	102	2	5.02	ACTCCGTTATCATTAAAGTGGTGTCTGAGAAGGCTTACCCGTGTTCAGTTGTCTCCGTTCAGAACATCATG	tattttctatacaaatttcctgaagacgtggACTCCGTTATCATTAAAGTGGTGTCTGAGAAGGCTTACCCGTGTTCAGTTGTCTCCGTTCAGAACATCATG
ALLC	allantoicase	chr12	1.53999	0.0432035	4462024	51	1	5.02	TTGTTTGCGACGGATGACTTTTTCGGTCCTGCAGAGAATCTCA	gttTTGTTTGCGACGGATGACTTTTTCGGTCCTGCAGAGAATCTCAtaaag
PRPF38B	PRP38 pre-mRNA processing factor 38 (yeast) domain containing B	chr3	-1.50711	0.00399224	4623817	2096	41	5.01	GCAGTAGTTATGCACTCTGAGCTCCCCGTAGGCTGTGTTTTCTTTTGTGTAGGGAAGTGCCTTTGTAATCCCATTACGCATTGATGTTTTCACCCTGTTGAGTTGACACATGATGCACAGAATGTTCTTGCATTTTTGTTTGTTTTTAAAATGTACAGTCTGTACATACGTCCTGGAAAATG	atctccaagaagatcactgagcccacggaggtctccaagaagatcaagaagcagaagtcatcaccgggagggccatggatcttctagttttgacagagaattagagagagagaaagaacgccaacgactagagcgggaagccaaagagagagagaaagaaaggcgaagatcccgaagcattgatcggggcttagatcgcaggcgaagccgcagtcgggagaggcacagaagtcgcagtcgcagtcgtgataggaaaggggatagaagagacagggatcgggaaagagagaaagaaaatgagaggggtcgaagacgagaccgagattatgacaaggagagaggcagtgaccgagaaagggacagagagagatcaagagagcgctccaaggagcagagaag…
GNAO1	guanine nucleotide binding protein (G protein), alpha activating activity polypeptide O	chr8	-1.67024	0.000304914	4489479	154	3	4.99	AACCGCATGCACGAATCCCTGAAGCTCTTCGACAGCATCTGCAACAACAAGTGGTTCACAGACACATCTATTATCCTGTTTCTCAACAAGAAGGACATATTTGAGGAGAAGATCAAGAAGTCCCCACTCACCATCTGCTTTCCTGAATACA	AACCGCATGCACGAATCCCTGAAGCTCTTCGACAGCATCTGCAACAACAAGTGGTTCACAGACACATCTATTATCCTGTTTCTCAACAAGAAGGACATATTTGAGGAGAAGATCAAGAAGTCCCCACTCACCATCTGCTTTCCTGAATACAcag
CPA3	carboxypeptidase A3 (mast cell)	chr3	-1.54792	0.0216575	4448551	103	2	4.97	CATGACCTACAAGAAGAGATAGAGAAACAGTTTGATGTGAAAGATGAAATCGCAGGCAGGCACAGTT	aattctgataCATGACCTACAAGAAGAGATAGAGAAACAGTTTGATGTGAAAGATGAAATCGCAGGCAGGCACAGTTatgcaaaatacaatgactgggacaag
TOP2A	topoisomerase (DNA) II alpha 170kDa	chr11	-1.95045	0.00919627	4585061	44	0	0	ATACTAAAAAAGCACTGAAGACCCAGG	aaATACTAAAAAAGCACTGAAGACCCAGGgaagctccatgtcgg
CCNA2	cyclin A2	chr3	-1.74013	0.0154466	4670846	208	4	4.92	GACGATACCTATTCCAAGAAGCAGGTTCTGAGAATGGAGCACCTAGTATTGAAAGTCCTTGCTTTTGACTTGGCTGCACCAACAGTAAATCAGTTCCTTACCCAGTACTTCCTGCA	gaagtttgaagaaatataccccccagaagtagcagagtttgtgtatattacaGACGATACCTATTCCAAGAAGCAGGTTCTGAGAATGGAGCACCTAGTATTGAAAGTCCTTGCTTTTGACTTGGCTGCACCAACAGTAAATCAGTTCCTTACCCAGTACTTCCTGCAcctgcagcctgcaaactgtaaggttgaaagcttagcaatg
ST18	suppression of tumorigenicity 18 (breast carcinoma) (zinc finger protein)	chr1	-2.16083	0.0183474	4501014	104	2	4.92	ATGAAGAAATTAGGCATCTGGATGAAGAAATCAAGGAACTGAATGAATCCAACCTTAAAATTGAAGCAGATATGATGAAACTTCAGACCC	gtattgatggtgATGAAGAAATTAGGCATCTGGATGAAGAAATCAAGGAACTGAATGAATCCAACCTTAAAATTGAAGCAGATATGATGAAACTTCAGACCCag
VEPH1	ventricular zone expressed PH domain homolog 1 (zebrafish)	chr3	-2.15486	0.00510145	4493598	210	4	4.88	CCAGCACTGAAGTTAGCATTCCTGAGAAACTGAGAGAACTCAATTCCATGGAGCCTGAAAGTGAAGACCATGAAAAACTCCAAGTTAAAATCCAAGCCTTTGAAGACAAAATAAATGCTGAGAGCAATACCCCAGGCTCTGGCCGGAGATACAGCTTAGACCACATCTCTAAGGAAGA	gagaaaaaCCAGCACTGAAGTTAGCATTCCTGAGAAACTGAGAGAACTCAATTCCATGGAGCCTGAAAGTGAAGACCATGAAAAACTCCAAGTTAAAATCCAAGCCTTTGAAGACAAAATAAATGCTGAGAGCAATACCCCAGGCTCTGGCCGGAGATACAGCTTAGACCACATCTCTAAGGAAGAacgaaaaagcattagatttagcag
DGKK	diacylglycerol kinase, kappa	chrX	3.09799	0.0406639	4405005	105	2	4.88	TGGATTAACATCATAAAAACTGTCC	gttatcacaccacatcgaaaagtgtctctagttgcacccactcggcaagacatggaagaaTGGATTAACATCATAAAAACTGTCCaacaaggagaaatccgtcag
ALDOB	aldolase B, fructose-bisphosphate	chr4	1.84267	0.0175315	4374933	894	17	4.87	CAGGCGGCCCAAGGACAGTACGTTCACACAG	gctaactgcCAGGCGGCCCAAGGACAGTACGTTCACACAGgctcttcaggtgctgctgccacccagtcgctcttcacagcctcctacacctattagatactgtcaccaccagccaggctccagttctcctaaatattttggagacctgaatggctcagtcaaccctggaaattagataacatttgattgaacttctgaaaacacaacacatgtgaatcataaacacaagagaaaagccaaatcagctttgaaacccaagaatgagcatgtcacccaatagtctctcaacacttccagttccctatgttccagaacattcatccaagaaaagaacaggccacgactgagaaaagcaactcagaagcagaggatggagaagggcattttaataaacatagt…
CDON	Cdon homolog (mouse)	chr9	-1.94374	0.00439405	4669526	273	3	2.81	AGACCCGTGGTCCTACATTGTTCTGCTAAACCTGTTACTGCCCGAATCTCATGGTTGCATAATGGAAAACG	acttggcaccttattttatttctgagccactctctgctgtccagaagcttggtAGACCCGTGGTCCTACATTGTTCTGCTAAACCTGTTACTGCCCGAATCTCATGGTTGCATAATGGAAAACGgttggacagaaacacagaacagataaagattcatcgggggactttgaccattctgtctcttaacccttccctttctggttgctaccagtgcgttgccaacaacagcgttggtgccgttgtgagcggccccgcaacagtgtccgctgcag
KIF18A	kinesin family member 18A	chr2	-1.61744	0.00304473	4403782	370	7	4.84	CGGTGCAGTTCTGTAAAGTGGTTCATGTAGTGGATAAACATATACTCAGTTTTGATCCGAAACAAGAAG	gaaaattcccaggtattcatgtaacaggaattgaggtaactaagaatgtctggcactgaagaagacttatgtcaccgcatgaaagtagttgtccgtgtacgtcctgagaacacaaaagaaaaggCGGTGCAGTTCTGTAAAGTGGTTCATGTAGTGGATAAACATATACTCAGTTTTGATCCGAAACAAGAAGaaatcagtttttttcacagaaagaaaactacaaattttgatattactaaaaggcaaaataaagatctgaagtttgtatttgatgctgtctttgatgaaacttcaactcaaatggaagtttttgaacacacaaccaagccaatccttcatagttttctgaatggatacaattgcacag
KIF18A	kinesin family member 18A	chr2	-1.8986	0.0227731	4706655	370	7	4.84	CTGTCTTTGATGAAACTTCAACTCAAATGGAAGTTTTTGAACACACAACCAAGCCAATCCTTCATAGTTTTCTGAATGGATACAATTGCACA	gaaaattcccaggtattcatgtaacaggaattgaggtaactaagaatgtctggcactgaagaagacttatgtcaccgcatgaaagtagttgtccgtgtacgtcctgagaacacaaaagaaaaggcggtgcagttctgtaaagtggttcatgtagtggataaacatatactcagttttgatccgaaacaagaagaaatcagtttttttcacagaaagaaaactacaaattttgatattactaaaaggcaaaataaagatctgaagtttgtatttgatgCTGTCTTTGATGAAACTTCAACTCAAATGGAAGTTTTTGAACACACAACCAAGCCAATCCTTCATAGTTTTCTGAATGGATACAATTGCACAg
RCOR2	REST corepressor 2	chr19	-2.66694	0.00325065	4517066	53	1	4.83	TGACAAGTACATTGCAATGGCCAAGGAGAAGCATGGCTATAACATTGAGCAG	tTGACAAGTACATTGCAATGGCCAAGGAGAAGCATGGCTATAACATTGAGCAG
TOP2A	topoisomerase (DNA) II alpha 170kDa	chr11	-1.9352	0.0177708	4564237	139	1	1.84	TGTGGAAAGCATACTAAACTGGGTGAAGTTCAAGGCTCAAATCCAACTGAACAAGAAGTGTTCAGCTGTAAAACATACCAAAATC	gcaattggttgtggtatTGTGGAAAGCATACTAAACTGGGTGAAGTTCAAGGCTCAAATCCAACTGAACAAGAAGTGTTCAGCTGTAAAACATACCAAAATCaagggaatccccaaacttgatgatgccaacgatgcag
DMC1	DMC1 dosage suppressor of mck1 homolog, meiosis-specific homologous recombination (yeast)	chr15	1.59782	0.0146934	4547125	53	1	4.83	AAATTACTAGGAGGTGGCATTGAAAGTATGGCAATTACAGAAGCTTTTGG	tAAATTACTAGGAGGTGGCATTGAAAGTATGGCAATTACAGAAGCTTTTGGag
OFD1	oral-facial-digital syndrome 1	chrX	-1.65172	0.00438336	4327484	107	2	4.79	GCTCAAAGACAGCTTCTACTAAATGATATAGCTTTGCTTAGAGGTAGAGAAGCAGAGCTGAAGGAGCGAATCGAAACTTTT	atggaatcaaaagaaatttatGCTCAAAGACAGCTTCTACTAAATGATATAGCTTTGCTTAGAGGTAGAGAAGCAGAGCTGAAGGAGCGAATCGAAACTTTTgaatt
PLXNA2	plexin A2	chr1	-1.62691	0.0038564	4628626	269	5	4.76	TTGCTGACCTTCATCCGTACACTGGAACTACAGCGCAGCTTCTCCATGCGAGACCGTGGGAACGTGGCCTCTCTCATCATGACAGGCCTTCAGGGTCGCCTAGAATATGCCACTGATGT	gtacagggaaatggacagcagcacgtggagaaagccctgaaactcttcgcccagcttatcaacaacaaggtgttcTTGCTGACCTTCATCCGTACACTGGAACTACAGCGCAGCTTCTCCATGCGAGACCGTGGGAACGTGGCCTCTCTCATCATGACAGGCCTTCAGGGTCGCCTAGAATATGCCACTGATGTcctcaagcagctgctctctgacctcattgacaagaacctggagaacaagaaccaccccaagctgcttctccgcag
KCNIP4	Kv channel interacting protein 4	chr5	1.58799	0.0469136	4650677	108	2	4.74	GCTTCGAGGGACAGTACAAGAAAAACTCAACTGGGCATTTAATTTGTATGACATAAACAAAGATGGCTACATCACTAAAGAA	gatttcatcaaaggtctttccattttGCTTCGAGGGACAGTACAAGAAAAACTCAACTGGGCATTTAATTTGTATGACATAAACAAAGATGGCTACATCACTAAAGAA
PCLO	piccolo (presynaptic cytomatrix protein)	chr5	1.75059	0.0127955	4319628	109	2	4.7	ATGGAATGGAATCCCGTTAACTTCTAAAACATATGAAG	ggatgcaagttttggaATGGAATGGAATCCCGTTAACTTCTAAAACATATGAAGaagtacagagcatcattaatcagcaaagtggggaagcagaaatatgtgtaagact
MBIP	MAP3K12 binding inhibitory protein 1	chr12	-1.53819	0.0356874	4664789	219	4	4.68	CTCAACAGCTACAGAGATAAGACAGACAGAAGCAGAGACCAAGAGTGAACTAAGAGCCATACATCCCACCGAGGACCTACAAGATGAAGGGAAGCCCAAAGACTGTGATGTAGGAGATGTGAAAAAGACACAAAACCTTTTTGACCCAGAAGTAGTTCAGATC	ccttttttagcaaaacttcagtctttaatgaaagaaaaCTCAACAGCTACAGAGATAAGACAGACAGAAGCAGAGACCAAGAGTGAACTAAGAGCCATACATCCCACCGAGGACCTACAAGATGAAGGGAAGCCCAAAGACTGTGATGTAGGAGATGTGAAAAAGACACAAAACCTTTTTGACCCAGAAGTAGTTCAGATCaaggctggaaaagcagaa
NES	nestin	chr3	-1.73256	0.024479	4343695	5031	90	4.58	GGAAGTCTGTAGATACTCAAGAGCCATTGTGGTCTACGGAAGTGACTAGTGAGACAATAGAACCTCTAGAAGATGAGACCCAAGAACCACTGGGGTGTGTGGATGAGAACCAAGAGGTGCTGACACCC	accccaagctgaagctgcatttccttgggataccagaggaccagcacctgggatctgtgctccctgtcctcagcccaacatccttctcttcccccttgcctaatacccttgagactcctgtgacagcctttctgaagacacaggaattccttaaggccagaacccccaccttggccagcactcccatcccacctatgtctgaggctccctatcctaaaaatgcagaggtcagagcccaggatgtcccccattccctgctccagggtgggaggcaacaggctccagagcctctttgggctgaggccacagtgcccagttctactggtgtcctcccagagctggaggagcctgggggcgagcagccggaccacttccctgatgatccaacctccttagccc…
NES	nestin	chr3	-1.77885	0.0403057	4434708	5031	90	4.58	GTGACAGCCTTTCTGAAGACACAGGAATTCCTTAAGGCCAGAACCCCCACCTTGGCCAGCACTCCCATCCCACCTATGTCTGAGGCTCCCTATCCTAAAAATGCAGAGGTC	accccaagctgaagctgcatttccttgggataccagaggaccagcacctgggatctgtgctccctgtcctcagcccaacatccttctcttcccccttgcctaatacccttgagactcctGTGACAGCCTTTCTGAAGACACAGGAATTCCTTAAGGCCAGAACCCCCACCTTGGCCAGCACTCCCATCCCACCTATGTCTGAGGCTCCCTATCCTAAAAATGCAGAGGTCagagcccaggatgtcccccattccctgctccagggtgggaggcaacaggctccagagcctctttgggctgaggccacagtgcccagttctactggtgtcctcccagagctggaggagcctgggggcgagcagccggaccacttccctgatgatccaacctccttagccc…
HCLS1	hematopoietic cell-specific Lyn substrate 1	chr16	1.61101	0.00186761	4603834	56	1	4.57	TGGTGGCCAATATGGAATCCAGAAAGACCGAGTGGATAAG	attatgccaagggcttTGGTGGCCAATATGGAATCCAGAAAGACCGAGTGGATAAG
NTNG2	netrin G2	chr2	-1.51949	0.025731	4678504	448	8	4.57	TCTACGCTTTTCGAGCTCAAGCCCAGATCTCCTCAGGTGATACCCATTGAAGAATTTCA	ctgtagctatctctgtcgctgtcccttcccaagccaaggacTCTACGCTTTTCGAGCTCAAGCCCAGATCTCCTCAGGTGATACCCATTGAAGAATTTCAaggtaagaaggtggcctgagtcaggcttcccacctcctctccagtttgccggagaaagacggtgcaggacagaactagcttgttggtatcaactcagaaaaccctcccagaatagctgggtcaaggttaagctgagtctctccagccccaagggagctaaaagctgggatgagtcagaagccaactcaggcacagtgggcaggcacatggcaggagaagcagctgccacaaatagcctgtcctggctcccctgggaggtgtggcccaggggcttgtcttggttggaatggaatctggga…
CDKN1A	cyclin-dependent kinase inhibitor 1A (p21, Cip1)	chr17	1.92558	0.0107085	4335093	1379	5	0.93	TTTCTATCACTCCAAGCGCAGATTGGTCTTCTGCAAG	aTTTCTATCACTCCAAGCGCAGATTGGTCTTCTGCAAGagaaaaccctgaagtgcccacgggagccccgccctcttctgctgtgggtcaggaggcctcttccccatcttcggccttagccctcactctgtgtgtcttaattattatttgtgttttaatttaaacgtctcctgtatatacgctgcctgccctctcccagtctccaaacttaaagttatttaaaaaaagaacaaaacaaaacaaaaaaaaccaaaacaaaacaaacctaaattagtaggacggtagggcccttagtgtgggggatttctattatgtagattattattatttaagcccctcccaacccaagctctgtgtttcctataccggaggaacagtcctactgatatcaacccatctg…
MBOAT1	membrane bound O-acyltransferase domain containing 1	chr13	-1.67387	0.041291	4523473	56	1	4.57	CCTGATGATTGTCACTCAGAAGATCACGACGTTGGCTTTCCAAGTTCATGA	gccCCTGATGATTGTCACTCAGAAGATCACGACGTTGGCTTTCCAAGTTCATGAtg
CCNG1	cyclin G1	chr11	1.91963	0.00193551	4701271	254	3	3.02	TGGAAAGTCAAAGCTACTACTGCCTTTCAATTTCTGCAGCTCTATTATTCACTCGTTCACGACACCTTGCCATTTG	gtacaggcgaagcatcttgggtgtgttggactgagctgcttttatttggctgtgaaagcgactgaagaggaaaggaatgtcccactggcgactgatttgatccgaataagtcagtataggttcacggtttcagacctgatgagaatggagaagattgtgttggagaaagtgtgtTGGAAAGTCAAAGCTACTACTGCCTTTCAATTTCTGCAGCTCTATTATTCACTCGTTCACGACACCTTGCCATTTGagag
RSBN1	round spermatid basic protein 1	chr3	-1.50927	0.0209402	4612612	674	12	4.56	ATGAAAATGGTAAAACCCAGAGAGCTGATGATTTTGTCTTGAAGAAA	aaacagcagATGAAAATGGTAAAACCCAGAGAGCTGATGATTTTGTCTTGAAGAAAataaagaagaaaaagaaaaagaaacatcgagaagacatgagaggaagacgccttaaaatgtacaataaggaagtacaaaccgtctgtgctggcctgacccgcatcagcaaagaaattctcacccaaggacagctaaatagcacttcaggagttaataaggagtccttcaggtatttgaaggatgaacagctgtgcagattaaatttgggcatgcaagaatatcgggtgccccagggagtacagacaccttttacaacgcaccaagaacattctattcgcagaaatttcttaaaaacaggtactaaatttagcaactttattcacgaagaacaccagtccaatg…
TPX2	TPX2, microtubule-associated, homolog (Xenopus laevis)	chr2	-1.52915	0.00635452	4389535	169	3	4.54	GGAACCAGAGGATGCACTATCATTAAGCCTTTCAACCTGTCCAAAGGGAAGAAAAGAACATTTGATGAAGCAGCTTCTACGTATGTGCCCATTGCACAGCAGGTTGAAGCCTTCCACAAACGAACCCCCAATAGATACCATCTGAGGAACA	gcccgaGGAACCAGAGGATGCACTATCATTAAGCCTTTCAACCTGTCCAAAGGGAAGAAAAGAACATTTGATGAAGCAGCTTCTACGTATGTGCCCATTGCACAGCAGGTTGAAGCCTTCCACAAACGAACCCCCAATAGATACCATCTGAGGAACAagaaggacgaga
NUP107	nucleoporin 107kDa	chr10	-1.50109	0.0190201	4661967	113	2	4.53	CTTGGATGTTGCGACGATAACGAAAACTGTAGTTGAGAATATTTGCAAGAAAGATAATGGTGAATTTAGTCACCATGACC	aCTTGGATGTTGCGACGATAACGAAAACTGTAGTTGAGAATATTTGCAAGAAAGATAATGGTGAATTTAGTCACCATGACCtggctccatccctagacactggcactactgag
SPATA19	spermatogenesis associated 19	chr9	-1.50982	0.013342	4390533	57	1	4.49	CATTGAAGTTGAAGAAAGCGAAGCTGTATCCGTTGTGCAGCACTGGTT	gaCATTGAAGTTGAAGAAAGCGAAGCTGTATCCGTTGTGCAGCACTGGTTgaacaaa
NPR1	natriuretic peptide receptor A/guanylate cyclase A (atrionatriuretic peptide receptor A)	chr3	1.64984	0.0355155	4573063	114	2	4.49	ACTTACAAAGAACCCGATAATCCTGAGTACTTGGA	gctgccaaaattattACTTACAAAGAACCCGATAATCCTGAGTACTTGGAattcctgaagcagctaaaactcttggctgacaagaaattcaacttcaccatggaggatggcctg
EFNB2	ephrin-B2	chr8	-1.50609	0.0435829	4406005	114	2	4.49	AGCCAGGAATCACGGTCCAACAAGACGTCCAGAGCTAGAAGCTGGTACAAATGGGAGAAGTTCAACAACAAGTCCCTTTGTGAAGCCAAATCC	atgcaagttctgctggatcAGCCAGGAATCACGGTCCAACAAGACGTCCAGAGCTAGAAGCTGGTACAAATGGGAGAAGTTCAACAACAAGTCCCTTTGTGAAGCCAAATCCag
1700025F22RIK	-	chr19	-1.67569	0.0482406	4728486	114	2	4.49	AGGAACTTATCCTCACATCCCTCCATTA	gagAGGAACTTATCCTCACATCCCTCCATTAtatcttgatgaatatgccacagaatcgtttgtggataaaaaaggaactgagagtcttgggggtaagaacaaaatgctgctcaa
TOP2A	topoisomerase (DNA) II alpha 170kDa	chr11	-1.90368	0.0237247	4684158	111	1	2.31	CAAAGGCTTGCTGATCAATTTTATCCATCACAATTGGCCATCTCTTCTGCGACATCGTTTTCTAGAAGAATT	gaccaagatggttcccacatCAAAGGCTTGCTGATCAATTTTATCCATCACAATTGGCCATCTCTTCTGCGACATCGTTTTCTAGAAGAATTtatcactcccattgtaaag
RLBP1	retinaldehyde binding protein 1	chr7	-1.90317	0.00462229	4341435	121	1	2.12	GGACGGTCAAGACTCGGATGAAATCACACAACTTGCAAGTGTGAGAGACAGC	GGACGGTCAAGACTCGGATGAAATCACACAACTTGCAAGTGTGAGAGACAGCattgcaatccaggccccacaccctgctgccccaagctgcttcttggtgtctacagaagtcacaacttag
TMEM176B	transmembrane protein 176B	chr6	1.51486	0.049136	4395179	57	1	4.49	ATTCTAGCTGGAGTTGGTACTATTGTCCATGAGA	gcaATTCTAGCTGGAGTTGGTACTATTGTCCATGAGAagaggcagggaaaactgtcc
ASF1A	ASF1 anti-silencing function 1 homolog A (S. cerevisiae)	chr10	-1.6885	0.00595362	4345722	116	2	4.41	AAGTGAAGAATACGATCAAGTTTTAGACTCTGTTTTAGTGGGTCCCGTTCCTGCAGGAAGGCA	acttggagtggaaaataatctatgtgggctctgcagaAAGTGAAGAATACGATCAAGTTTTAGACTCTGTTTTAGTGGGTCCCGTTCCTGCAGGAAGGCAtatgtttgtgtttcag
TTC7	-	chr17	1.70398	0.01565	4445556	118	2	4.34	GGCAGAACACTTTGCCACGGTAGTAATTGGTCTTGGAGAGGAAGCTGGAGAGTCCCTGCCTAAAGGCTACCTGGC	ctagaagaGGCAGAACACTTTGCCACGGTAGTAATTGGTCTTGGAGAGGAAGCTGGAGAGTCCCTGCCTAAAGGCTACCTGGCcctgggcctcacctacagcctgcaggccactgatg
PAX6	paired box 6	chr2	-1.89403	0.000215766	4361281	389	1	0.66	TCTCCTCCTTCACATCAGGTTCCATGTTG	TCTCCTCCTTCACATCAGGTTCCATGTTGggccgaacagacaccgccctcaccaacacgtacagtgctttgccacccatgcccagcttcaccatggcaaacaacctgcctatgcaagtaagagaggacggtcacctgctgcacagggcaagggatgggttcaggcttgcagaccccattcattgcatttactcccttgggagtccttcttgtgacagtgattagcttgaccagtcaactctgagacagtcaatccaacctcttttagctgattgattgactgattgattgattcatgcccttggaaaacaaacactctatctgttcagtcaagttaatgtgcctttcatcattatgttagctggagaaggccgggcgggcgggagtgag
ARHGAP9	Rho GTPase activating protein 9	chr10	-1.50934	0.0252806	4457012	59	1	4.34	AGATTGCTCAAGGAGGGCGCAAACTCAG	gaagaaaggtcaggcctgctcaacatgaccaAGATTGCTCAAGGAGGGCGCAAACTCAG
SATB2	SATB homeobox 2	chr1	-1.89271	0.00488818	4391844	124	2	4.13	ACTTGCCTGCGGAGCAATGGAACCACGCCACCGTCCGCAATGCCTTAAAGGAACTGCTCAAAGAAATGAACCAGAGCACATTAGCCAAAGA	ttgttcaaagttggaagACTTGCCTGCGGAGCAATGGAACCACGCCACCGTCCGCAATGCCTTAAAGGAACTGCTCAAAGAAATGAACCAGAGCACATTAGCCAAAGAatgccctctctcccag
FOXG1	forkhead box G1	chr12	-1.89229	0.00153224	4539402	3985	21	1.35	CGTGTTGACTCAAAACTCGCTGGGCAACAACCACTCCTTCTCCACCGCCAACGGGCTGAGTGTGGACCGGCTGGTCAACGGGGAGATCCCGTACGCCACGCACCACCTCACGGCCGCTGCGCTCGCCGCCTCGGTGCCCTGCGGCCTGTCGGTGCCCTGCTCCGGGACCTACTCCCTCAACCCCTGCTCCGTCAACCTGCTCGCGGGCCAGACCAGTTACTTTTTCCCCCACGTCCCGCACCCGTCAATGACTTCGCAGACCAGCACGTCCATG	ttccagcagcatccaagaagggtaagagctgatttcgccctactggtgtttcaagattgaggttttaaagagataaagtatttgtgaaatgggaaaaaggagcaaacataggatttaaaaaaaaaaaaaacggaagtagacgcccactcatattttcttcaatgtcaagcaaaatgaaaatatttccaggatgatcgatcgcggctaccggcttccagtactgcctagaagctgaagaggaggtggagtgcccgaggagacaactgccaccgggtcacccgcgcgtgagcgcgactctgggagtgaagcgagacggagggagaacacacgtgttacctgctttatttcgggactgtttgggtctgtgctcgcccggggcagctctccgcccgcccgccc…
MAP3K5	mitogen-activated protein kinase kinase kinase 5	chr10	1.99208	0.0454666	4572388	178	3	4.31	GAAAGGGATACGGACATTGTTCCTGGG	agtatcttagaagcatctccctgccggtccctgtcctggtagaagacaccagcagcagtagcgagtatggctctgtttctcctgatacagagctgaaggcggaccccttctccttcaaagccagagctaagtcctgtggagaaaaggacggGAAAGGGATACGGACATTGTTCCTGGG
SMC4	structural maintenance of chromosomes 4	chr3	-1.89091	0.0359286	4664445	162	1	1.58	GGAGACTTAGGAGCTATTGATGAAAAATATGACATTGCTATTTCATCCTGTTGCCATGCATTGGACTACATTGTTGTTG	GGAGACTTAGGAGCTATTGATGAAAAATATGACATTGCTATTTCATCCTGTTGCCATGCATTGGACTACATTGTTGTTGattctattgatacagcccaagaatgtgtaaacttccttaaaaagcataatattgggattgcaactttcataggtttggataag
CENPJ	centromere protein J	chr14	-1.82771	0.0233798	4563789	243	4	4.21	AGTAATGGAAAGGTTCCGACTGGATGC	gccttgaaacagcaaatagcagatttacaggaagacttgaaaaggaaggaaacaaagtggtcaagcacacagagtcgcctcagaagccagatagagatgctcgtcaaagagaacacagacctcagggaagagataaaAGTAATGGAAAGGTTCCGACTGGATGCctggaagagagcagaagctatggagaacagtcccaaggcctgccagtacatgatggccacaaaaaaggatgagtccatg
DLX1	distal-less homeobox 1	chr2	-1.88974	0.0016875	4314916	2194	10	1.17	CAGCCCGACGGTGCCTACAGTTCGGCCTCATCCTTCTCCCGACCG	tgccaaaatgtgcttgattacagaggtctccctgtgatcactgtgcactccagataggggaaggtgccgcggcgcaggttcagctcaggccagatcaaatccccgggctgtttaacgctgaaaggctgcatgttgctattagtgttaaatatatggctaattatgcgtatgaaaattaaacatcagtgttatgctaatggggcgccttcagctgcggatctgagcacttgagactaccatttaatcaaatgaatcagtaactaatacgtgtgcacgtgtgaactttcacaagatcatttcccccggtccccgtcacaccgctaaattatgaaagaaataattatcaacactttctaattacctaacaaagtaatttgggattcatcgtggggctggcgg…
CKAP2L	cytoskeleton associated protein 2-like	chr2	-1.98604	0.00757014	4655699	61	1	4.2	TGCAGGAAGTTCTGAACGTTCTACA	ccagtacaggagcTGCAGGAAGTTCTGAACGTTCTACAagacccatgcaggagcacagaag
TOP2A	topoisomerase (DNA) II alpha 170kDa	chr11	-1.88807	0.00642714	4575925	106	2	4.83	GCATTCTATAGTCTTCCCGAGTTTGAAGAATGGAAAAGTTCGACTCCGAATCATAAAAAGTGGAAAGTCAAATACTACAAAG	gtgtccaaaaataagcaagaaataGCATTCTATAGTCTTCCCGAGTTTGAAGAATGGAAAAGTTCGACTCCGAATCATAAAAAGTGGAAAGTCAAATACTACAAAG
LARS	leucyl-tRNA synthetase	chr18	-1.51881	0.00614799	4705431	369	6	4.16	GCTCATGCAAATTGGAGAGTCGGGATGGTTTT	atctttccaaagtgaagctgatgcggtttgatgatcctctgttggggcctcggcgagttccggtcctggggagagagcacagtgagaagacactcatttccgagaacgccgttttccacgtggacctggtgagcaagaaagtccacctcaccgagaacgggctgcgcacggacatcggcgacaccatggtctacctggttcactgaGCTCATGCAAATTGGAGAGTCGGGATGGTTTTcggatacttctgctccgagaatctcaagctggctctaactagacttcatttctaactgctgagttctgtatgtagtcagaattatcccaattcttctttgatttctaatctaataaacttgcatttttttc
ANP32E	acidic (leucine-rich) nuclear phosphoprotein 32 family, member E	chr3	-1.61107	0.00769736	4479636	123	2	4.16	ATAATTTCTGGAGGCTTGGAAGTCCTGGCAGAGAAATGTCCAAATCTTACCTACCTCAATCTGAGTGGAAACAAAATAAAAGATCTCAGTACAGTAGAAGCGCT	ttggaacttagtgacaatATAATTTCTGGAGGCTTGGAAGTCCTGGCAGAGAAATGTCCAAATCTTACCTACCTCAATCTGAGTGGAAACAAAATAAAAGATCTCAGTACAGTAGAAGCGCTg
SH3TC1	SH3 domain and tetratricopeptide repeats 1	chr5	1.52021	0.0222479	4498854	123	2	4.16	AATGCAGCCCTGTATACTGGGGACCCCAAGCTGGGCCTGGAACTGTTTGAGGCAGCAGGGGACATTTTCTTCAAT	gtggcacagAATGCAGCCCTGTATACTGGGGACCCCAAGCTGGGCCTGGAACTGTTTGAGGCAGCAGGGGACATTTTCTTCAATgggacctgggagcgggagaaagctgtgtccttctaccgg
MID1	midline 1 (Opitz/BBB syndrome)	chrX	-2.10087	0.0424725	4452815	308	5	4.16	GGAGACTCTTTTGGCTAAACTCATCCAAACTT	caaaacttggagagtaatctcaccaatcttattaagagaaacacagaactGGAGACTCTTTTGGCTAAACTCATCCAAACTTgtcaacatgttgaagtgagtattcagtccatacttctgtgatatatttcagatggaaagatctagattgaacttttctgtccactcaattctatattttaaagaagaaatctttcgtggagctagagcgatggcttaactcttaagaacactttccaagtcaggtatcttataatctcttgcaactcgagctacagagaactgacatcctcctctggcctccatag
TGM3	transglutaminase 3 (E polypeptide, protein-glutamine-gamma-glutamyltransferase)	chr2	1.5098	0.048546	4653958	246	4	4.16	AGTGCGGTCCAGCTTCCGTTAATGCAATCAAAGCCGGTGATGTGGACCGGAATTTTGACATGATCTTCATCTTCGCGGAGGTTAATGCAGATCGCATCACTTGGATCTATAATAATAGAAATAACACCCAGAAGCAGAATTCTGTGGACACTCACTCCATTGGCAAATACATCAGCACCAAGGCAGTAGGCAGCAACTCTCGCATGGATGTCA	gtgtgttccAGTGCGGTCCAGCTTCCGTTAATGCAATCAAAGCCGGTGATGTGGACCGGAATTTTGACATGATCTTCATCTTCGCGGAGGTTAATGCAGATCGCATCACTTGGATCTATAATAATAGAAATAACACCCAGAAGCAGAATTCTGTGGACACTCACTCCATTGGCAAATACATCAGCACCAAGGCAGTAGGCAGCAACTCTCGCATGGATGTCAcagacaagtacaagtatccagaag
FRMD4A	FERM domain containing 4A	chr2	-1.63024	0.00541349	4437044	248	4	4.13	ATGGAAGGGCTCCTATCTCCGATGAGAACCAAG	gaggagtggagcagacttctccccgtacatcctttctcgggcacctcaggcaccaagaattcaagttagactgctcgcggtgcagaggcgccacccgcgagaggggagccactggaggctccaggcatggctcttttcatgtgggatgcttaaggactgcaacacagacagagtaacttgcagagaagagaaactggcatgaggattccgccaaaATGGAAGGGCTCCTATCTCCGATGAGAACCAAG
PLA2G7	phospholipase A2, group VII (platelet-activating factor acetylhydrolase, plasma)	chr17	1.65469	0.0111483	4404775	124	2	4.13	TCTGCATCGGCAACTTACTTTTTTGAAGACCAGGTGGCTGCAAAAGTGGAAAACAGGTCTTGGCTTTACCTGAGAAAAGTAAAACAAGAGGAGTCGGAAAGTGTCCG	agacagaTCTGCATCGGCAACTTACTTTTTTGAAGACCAGGTGGCTGCAAAAGTGGAAAACAGGTCTTGGCTTTACCTGAGAAAAGTAAAACAAGAGGAGTCGGAAAGTGTCCGgaaagaacag
AOX4	-	chr1	-1.93424	0.0130958	4498242	62	1	4.13	AATTTGTGCCGATGCACTGGATATCGACCAATTGTAGAAAGCGGGAAAACATTCTCC	ggAATTTGTGCCGATGCACTGGATATCGACCAATTGTAGAAAGCGGGAAAACATTCTCCcag
CPNE8	copine VIII	chr15	1.5033	0.0177972	4467664	62	1	4.13	TAACCTTATTGTCCTTCTTGGTGGAAACAGAAGTCTCCTTCCTGGACTATATTAAAGGAGG	gTAACCTTATTGTCCTTCTTGGTGGAAACAGAAGTCTCCTTCCTGGACTATATTAAAGGAGG
DDX21	DEAD (Asp-Glu-Ala-Asp) box polypeptide 21	chr10	-1.50828	0.0362571	4350871	186	3	4.13	CGAATGCGGAGTGGGATTGATATCCTGGTTGGGACCCCAGGTCGTATTAAAGACCACTTGCAGAATGGCAAGCTAGATCTCACCAAACTTAAACATGTTGTCCTGGATGAAGTCGACCAGATG	ttgaaCGAATGCGGAGTGGGATTGATATCCTGGTTGGGACCCCAGGTCGTATTAAAGACCACTTGCAGAATGGCAAGCTAGATCTCACCAAACTTAAACATGTTGTCCTGGATGAAGTCGACCAGATGttggatatgggttttgctgatcaagtggaagaaattttatgtgttgcatacaagaaag
GPNMB	glycoprotein (transmembrane) nmb	chr6	1.86536	0.0453636	4619897	366	1	0.7	TCAGATCCCTGTATTCGTGACCATGTCCCAGAAGAATGACAGGAACTTGTCTGATGAGATCTTCCTCAGAGACCTCCCCATCGTCTTCGATGTCCTCATTCATGATCCCAGCCACTTCCTCAACGACTCTGCCATTTCCTA	aTCAGATCCCTGTATTCGTGACCATGTCCCAGAAGAATGACAGGAACTTGTCTGATGAGATCTTCCTCAGAGACCTCCCCATCGTCTTCGATGTCCTCATTCATGATCCCAGCCACTTCCTCAACGACTCTGCCATTTCCTAcaagtggaactttggggacaacactggcctgtttgtctccaacaatcacactttgaatcacacttatgtgctcaatggaaccttcaaccttaacctcaccgtgcaaactgcagtgcccgggccatgccctcccccttcgccttcgactccgcctccaccttcaactccgccctcacctccgccctcacctctgcccacattatcaacacctagcccctctttaa
FOXG1	forkhead box G1	chr12	-1.86493	0.000694153	4637870	3985	21	1.35	GGCAAGTACGAGAAGCCGCCGTTCAGCTACAACGCGCTCATC	ttccagcagcatccaagaagggtaagagctgatttcgccctactggtgtttcaagattgaggttttaaagagataaagtatttgtgaaatgggaaaaaggagcaaacataggatttaaaaaaaaaaaaaacggaagtagacgcccactcatattttcttcaatgtcaagcaaaatgaaaatatttccaggatgatcgatcgcggctaccggcttccagtactgcctagaagctgaagaggaggtggagtgcccgaggagacaactgccaccgggtcacccgcgcgtgagcgcgactctgggagtgaagcgagacggagggagaacacacgtgttacctgctttatttcgggactgtttgggtctgtgctcgcccggggcagctctccgcccgcccgccc…
EPHA4	EPH receptor A4	chr1	-1.65406	0.00199586	4665920	125	2	4.1	CCATTGCTTTGGTCCAGGCTAAAGAAGTTACAAGATATAGCGTAGCTCTGGCTTGGCTGGAACCAGATCGACCAAATGGAGTCATCTTAGAATA	caccatcatCCATTGCTTTGGTCCAGGCTAAAGAAGTTACAAGATATAGCGTAGCTCTGGCTTGGCTGGAACCAGATCGACCAAATGGAGTCATCTTAGAATAtgaagtcaaatattatgaaaag
CP	ceruloplasmin (ferroxidase)	chr3	1.93152	0.0428485	4745390	376	6	4.09	CCTTGGCAAGAGATAAGCATTATTTCATTGGAATTACTG	attcctttgtagttagagaagcctggccacagggaactgtgtttgttttggtttttccccttcgtggtttaccagaaccaatctgagttggaaaatgctatttgctttaaagaaattagttactcttttgcaacattaaattgtgtcagccaagcaaatgaagccctatttataaaattgcttgcttctggtttcactttattgcatcgtgggctccgagagggagaaaaatgaagtttttgctgcttagcacatttatatttttgtatagttccttagCCTTGGCAAGAGATAAGCATTATTTCATTGGAATTACTGaagcagtctgggactatgcttctggcactgaagaaaagaaacttatttcagttgacac
NFIB	nuclear factor I/B	chr4	-1.86247	0.00127278	4480821	6639	45	1.74	TTCCTTGTTTAGAGACTGGACTCGAGTTAAAACTCTCCAGGCTCTTAAGTTATGTATTAAAAAAAAAAAATCTGTCCATGTTAGGAGATATTTCACAGGTTCTTGTGCTTGAAAAGCATAGGACGCTAATCCTTAAAAAAAAGTGTAAATGGAGAAAAGTTATATTTTATGAAGGTTATTTTGTTGTATTTAGTATTGGAAGAGTTGGTTTTCAGAGCATTTCAGAATGTTGGAAGCACCGCTGTCCTTTTGTTAGTATA	tcctggtacctgggctagcttggttccttttcaagtgtcaaataggacacccatcttaccggcaaatgtccaaaattatggtttgaacataattggagagcctttccttcaagcggagacaagcaactgaggggaaagaaccacaaccatagtataagaaaattaggggaaaaacacccaacaaaggaaaagaggaagactggacaacagggagaaaggagagaaactgaagaaagaagacggtagaccagcattgcagcacttacagtcactaattcccttaaggttgagactatagtgacaggaaagggtcaatgacatctcactgatgctagactgcagcccctgcaccgtagcctttgttacatgaagtccgctgggaaatagatgttctgtctc…
2810417H13RIK	-	chr9	-1.85735	0.0188976	4413453	1709	10	1.5	AGCTCCTCTGTTAGCCCGGCTTGTCTTGGAACTCACTTGGCAGTCAGGCTGAGGTGGGATTCAAGGTGGGCACCACCACGCCCTTAGATAAAATAATGAGACAAATCGTGCTGCAAATCAGGTTTTATATGTCAGGTCCTTAGCATTTCCCCGTCATTTCTCAAGATGACTTGAGATCATTGAACTTATAGATATAGTAGTAACTGTTTTGAGATAGGATCTCATTATATAGCCTCTTAGGTGGCCTTATGTAGAACACGCTAACCTTGAATTCACAGAGATCTGCCTATCTGTCTATCATCTGCTAGGATTATAGGTGGGAACATGCATTTTTACTTTTTATTTTGTTATATTTATCTCATTTTCGTGTGTGTGTGTGTGTGTGTGTGTGTGTGTGTG…	agcttgtcctttgcaacctgatcacagagatgatgaaaacgaatagaatttactcatctgaataatgtctccggtttttctacattacttacatgtaaatttgggtaaatgagtttgtccaattggcttgttgaggggaaaaaaaattaggctaaaatttagccattcaaaagaaaccagatgtaagaatggagaatttttataatttgtaaatttgaattgcatgcttacacttatgccctatgctcctcctttcttacctgttaaagcttcttcttaaagccaacgttccctggcactctacttgctactctacggtctttgcttagatttttgtactgatgccattttatgggcagtgattatggaaatgacgccatattgttatggcatgtttgc…
SAP30	Sin3A-associated protein, 30kDa	chr8	-1.5454	0.000523902	4647459	126	2	4.06	CATTTGTGACTATCATAAGAACTTAATTCAGAGCGTTCGGAACAGAAGGAAGAGGAAAGGAAGCGATGATGATGGGGGAGACTCGCCTGTTCAGGACATCGACACTCCAGA	gcaaggcatctttaCATTTGTGACTATCATAAGAACTTAATTCAGAGCGTTCGGAACAGAAGGAAGAGGAAAGGAAGCGATGATGATGGGGGAGACTCGCCTGTTCAGGACATCGACACTCCAGAg
PRKG1	protein kinase, cGMP-dependent, type I	chr19	1.54568	0.0184799	4517208	63	1	4.06	ACAACCCATCAGAGAGGTTAGGAAATTTGAAAAACGGAGTCAAAGACATTCAGAAA	ggACAACCCATCAGAGAGGTTAGGAAATTTGAAAAACGGAGTCAAAGACATTCAGAAAcacaa
FOXG1	forkhead box G1	chr12	-1.85566	0.00260624	4643729	3985	21	1.35	TCGACCCGTCGAGCGACGACGTGTTCATCGGCGGCACGACCGGCAAGCTGCGGCGCCGCTCCACCACGTCTCGGGCCAAGCTGGCCTTTAAGCGCGGGGCGCGCCTCACCTCCACCGGCCTCACCTTCATGGACCGCGCCGGCTCCCTCTACTGGCCCATGTCGCCCTTCCTGTCCCTGCACCACCCCCGCGCCAGCAGCACTTTGAGTTACAACGGGACC	ttccagcagcatccaagaagggtaagagctgatttcgccctactggtgtttcaagattgaggttttaaagagataaagtatttgtgaaatgggaaaaaggagcaaacataggatttaaaaaaaaaaaaaacggaagtagacgcccactcatattttcttcaatgtcaagcaaaatgaaaatatttccaggatgatcgatcgcggctaccggcttccagtactgcctagaagctgaagaggaggtggagtgcccgaggagacaactgccaccgggtcacccgcgcgtgagcgcgactctgggagtgaagcgagacggagggagaacacacgtgttacctgctttatttcgggactgtttgggtctgtgctcgcccggggcagctctccgcccgcccgccc…
DUB2A	-	chr7	-1.72216	0.00943724	4430289	1959	31	4.05	AGATCCATAGCAAATTGGGGCAGGGATA	cagatccagccctatcatctcctggtgcccaacagctgcatcaggatgaagctcaggtagtggtggagctaactgccaatgacaagcccagtctgagttgggaatgtccccaaggaccaggatgcgggcttcagaacacaggcaacagctgctacctgaatgcagccctgcagtgcttgacacacacaccacctctagctgactacatgctgtcccaggagtacagtcaaacctgttgttccccagaaggctgtaagatgtgtgctatggaagcccatgtaacccagagtctcctgcactctcactcgggggatgtcatgaagccctcccagattttgacctctgccttccacaagcaccagcaggaagatgcccatgagtttctcatgttcaccttgg…
NR2E1	nuclear receptor subfamily 2, group E, member 1	chr10	-1.85462	0.00142566	4568875	147	0	0	TGTATCTCTACGAAGTGGCCACTGAGTCCGTGTGTGAATCAGCTGCCAGGCTTCTCTTTATGAGCATCAAGTGGGCAAAGAGTGTGCCAGCCTTTTCCACTTTGTCTTTA	tatccccatgaagtgaatgggaccccaaTGTATCTCTACGAAGTGGCCACTGAGTCCGTGTGTGAATCAGCTGCCAGGCTTCTCTTTATGAGCATCAAGTGGGCAAAGAGTGTGCCAGCCTTTTCCACTTTGTCTTTAcaagatcag
DTNA	dystrobrevin, alpha	chr18	1.85684	0.0141003	4512612	127	2	4.03	TAAATAGGATTTACAAGCCCTTGGAAG	aTAAATAGGATTTACAAGCCCTTGGAAGcacctgagaagtcttcaaatgccacagtcagctgctatttcaaagaaaacaaaatagatggttctggaaagtccatgctgtctcttcattgaattttag
KIF15	kinesin family member 15	chr9	-1.84712	0.00208007	4551841	70	2	7.31	TAAAGGTTCTTGAAACTGTACGTCAGGAAAAACAGAAAGAGATGGCCAAGTGTGAA	agaaatctTAAAGGTTCTTGAAACTGTACGTCAGGAAAAACAGAAAGAGATGGCCAAGTGTGAAaagcag
TRHDE	thyrotropin-releasing hormone degrading enzyme	chr10	1.50858	0.0163082	4403978	127	2	4.03	GTCCGATTATATGCGAGACCCGACGCTATCAGAAGAGGATCCGGGGACTATGCTCTCCACATTACAAAGAGATTAATAGAATTTTATGAAGACTACTTTAAAGTGCCCTATTCTTTGCCAAAACTA	GTCCGATTATATGCGAGACCCGACGCTATCAGAAGAGGATCCGGGGACTATGCTCTCCACATTACAAAGAGATTAATAGAATTTTATGAAGACTACTTTAAAGTGCCCTATTCTTTGCCAAAACTAg
D2ERTD750E	-	chr2	-1.80032	0.0167843	4616609	127	2	4.03	CGAGCTACTTCTAAACTACCTGTTAAATCCAAAGAAGCGGATTTGCTTAGACATCTTCATCCAGGAGGGCCAGAGCCTGATGTTACAAAAGTCACCAAATCGAGACGAGAGAATG	atacacaaactCGAGCTACTTCTAAACTACCTGTTAAATCCAAAGAAGCGGATTTGCTTAGACATCTTCATCCAGGAGGGCCAGAGCCTGATGTTACAAAAGTCACCAAATCGAGACGAGAGAATGg
TNFRSF22	-	chr7	1.71651	0.0100842	4437715	129	2	3.97	TGCGAAATCCCCCATACTCAAGGACAATGTGAGAAGTGTCACCCAGGAACATTCACAGAGAAAGATAATTACCTGGATGCTTGTATACTTTGCT	gtacatttgtcaaggcgcccTGCGAAATCCCCCATACTCAAGGACAATGTGAGAAGTGTCACCCAGGAACATTCACAGAGAAAGATAATTACCTGGATGCTTGTATACTTTGCTccacctgtgataaag
TIAM2	T-cell lymphoma invasion and metastasis 2	chr17	-1.84045	0.00871064	4622126	264	4	3.88	TCACAAGCTTAAATGGGGAACCAGTGTCTGACCTTGACATCCAGCAGATGGAGGCTTTGTTTTCTGAGAAGAGCGTTGGCCTCACTCTAGTCGCCCGGCCTGTGACCACAAGACGAACCCTG	ggctgagaaagggcaacgaaaTCACAAGCTTAAATGGGGAACCAGTGTCTGACCTTGACATCCAGCAGATGGAGGCTTTGTTTTCTGAGAAGAGCGTTGGCCTCACTCTAGTCGCCCGGCCTGTGACCACAAGACGAACCCTGtgtgcttcctggtcagacagtgacctgttctccagggaccagaaaagtctgccgccctctcccaaccagtcccagctgctggaggaattcctggataactttagaaaaaccgccacgagtg
ZFP445	-	chr9	-1.54268	0.011321	4554588	2075	32	3.95	GTAAGCTTCAGATTAAGCCAAACAAA	gagGTAAGCTTCAGATTAAGCCAAACAAAttcatcttgaaacagaaaccttctgaatacatagaagcctgtgtaaagacatcagtaagtcctgagacaagtgtttctgaggagacagggctcaaagaatcttttaaacagaagagtaggctacagacgtcctgtggagactccatacaaatgaaagagatgaaggaaggagccgacattagtcaaaggacaggaagagaatctgaagtattgagaaacaatgatattcttgagttaaaacatgttaaatgtgtgagtgtttctagaaaaaggctatcctttaaacatggctatgacagaaacttcagaaaaagttcacaccattataataataaatatggggaaggactcagaggcacaggtgaggggt…
LRRIQ3	leucine-rich repeats and IQ motif containing 3	chr3	1.65444	0.0278712	4734429	324	5	3.95	TGTCTGGTTGTGTAAGCCTCATAGGGCTGACCATGTTTGACTGCCCAGTGAGCCTGAAGAAAGGCTACAGACATGTTCTTGTCAACAGTATCTGGCCTCTAAAAGCTCTGGACCATCACGTGATATC	ataaagactcttccagataaaaatttttggagtggactcaagaacctaaaactcctctatcttcatgacaatggattttccaaactgaagaacatctgtgtatTGTCTGGTTGTGTAAGCCTCATAGGGCTGACCATGTTTGACTGCCCAGTGAGCCTGAAGAAAGGCTACAGACATGTTCTTGTCAACAGTATCTGGCCTCTAAAAGCTCTGGACCATCACGTGATATCcgatgaagaaatcattcagaactggcgtcttccagagaggtttaagacgttcagccccagtctattctttaacctttacccagcattgataaag
INPP4B	inositol polyphosphate-4-phosphatase, type II, 105kDa	chr8	1.78117	0.00958246	4592600	65	1	3.94	CCTAAAACCAGCGAAACAATAATCAAAGGTACAAGGTGTTGAAGAACACAACCTATATC	gagcCCTAAAACCAGCGAAACAATAATCAAAGGTACAAGGTGTTGAAGAACACAACCTATATCag
EPHA7	EPH receptor A7	chr4	-3.01028	0.0159269	4519544	65	1	3.94	AATTGGAATGGATTTCCTCTCCACC	tactattactggactcgaaagcacaacaaacagAATTGGAATGGATTTCCTCTCCACCcagtggg
SLC27A2	solute carrier family 27 (fatty acid transporter), member 2	chr2	1.67876	0.0104882	4491865	131	2	3.91	GGGTCGAATTGGGATGGCCTCCCTCAAGATCAAAGAAAACTACGAGTTCAATGGAAAGAAACTCTTTCAACACATCGCGGAGTACCTGCCCAGTTACGCGAGG	gtcatgaGGGTCGAATTGGGATGGCCTCCCTCAAGATCAAAGAAAACTACGAGTTCAATGGAAAGAAACTCTTTCAACACATCGCGGAGTACCTGCCCAGTTACGCGAGGcctcggttcctgaggatacaa
BUB1	budding uninhibited by benzimidazoles 1 homolog (yeast)	chr2	-1.82761	0.0276102	4530647	139	5	9.21	GTGGGTAGAAGAGAATTTTCCTGACAATAAAGAATACTTGATGACATTATTAGAACATTTAATGAAGGAATTTTTACATAAGAAGAACTACCACAATGATTCAAGATTCATCAATTATTGC	ctttataaaGTGGGTAGAAGAGAATTTTCCTGACAATAAAGAATACTTGATGACATTATTAGAACATTTAATGAAGGAATTTTTACATAAGAAGAACTACCACAATGATTCAAGATTCATCAATTATTGCttaaaattt
AIFM1	apoptosis-inducing factor, mitochondrion-associated, 1	chrX	-1.62894	0.0133315	4696782	131	2	3.91	CCTGATTGTATCTGAAGACCCTGAACTGCCATACATGCGACCTCCTCTTTCAAAAGAATTGTGGTTTTCAGATGATCCAAATGTCACAAAGACACTGCAATTCAGACAGTGGAATGGA	gtCCTGATTGTATCTGAAGACCCTGAACTGCCATACATGCGACCTCCTCTTTCAAAAGAATTGTGGTTTTCAGATGATCCAAATGTCACAAAGACACTGCAATTCAGACAGTGGAATGGAaaagagagaag
ANO7	anoctamin 7	chr1	1.58213	0.0495879	4550734	131	2	3.91	TGAGGGGCTGTTTCACGAATACCTTGAAATG	aaagctgaaaggctgctggcagaagttctccaggggcaagaaggctggcacggggacccacccagcaccttgggaggccgactatgagttgctgccttgTGAGGGGCTGTTTCACGAATACCTTGAAATGg
ZFYVE26	zinc finger, FYVE domain containing 26	chr12	-1.54678	0.00893025	4575982	137	2	3.74	GAGAAAACCCCACCCGCGTCTGTGACCAGTGCTACAGTTACTACAACAAAGA	ttcaataggcgtcatcactgtcgccgctgtgggcgcctagtgtgcggttcctgctccactaagaaaatggtggtggaaggcttcaGAGAAAACCCCACCCGCGTCTGTGACCAGTGCTACAGTTACTACAACAAAGA
GRM8	glutamate receptor, metabotropic 8	chr6	1.62491	0.029114	4744663	137	2	3.74	CACCTGTCACTTTTAATGAGAATGGAGATGCTCCGGGACGCTACGATATCTTCCAATATCAGATAAACAACAAAAGTACAGAATACAAAATCATCGGCCACTGGA	gcagcgctggtaCACCTGTCACTTTTAATGAGAATGGAGATGCTCCGGGACGCTACGATATCTTCCAATATCAGATAAACAACAAAAGTACAGAATACAAAATCATCGGCCACTGGAccaatcaacttcacctaaaa
ZSCAN2	zinc finger and SCAN domain containing 2	chr7	-1.69283	0.0235545	4339247	1581	23	3.72	TACAGAGCGAGAATGGGGAGAACTCAAATGAAGACATGTTTGAGGGTGTGGAGTCACATGGGATGTTCTTGAACATCTCTGGAGGGGAAG	attttgagaTACAGAGCGAGAATGGGGAGAACTCAAATGAAGACATGTTTGAGGGTGTGGAGTCACATGGGATGTTCTTGAACATCTCTGGAGGGGAAGgtggtcagcagtctgatggggacagtgactttgagagagactgtggctctggaggcgcccagggacatgccccgggtgaggaccccagggtcgtgccatcggaaggaagggaagttggccagctaataggccttcagggcacctacctgggtgagaagccgtatgaatgtccccagtgtgggaaaacttttagccggaaatcccaccttatcacccatgagcggacccacacaggagaaaaatactacaaatgtgatgaatgtgggaagagctttagtgacggctcgaactttagtagac…
DDX27	DEAD (Asp-Glu-Ala-Asp) box polypeptide 27	chr2	1.57767	0.0170124	4743790	277	4	3.7	ACCAACACAAGCAAGAAGGCCCTGA	aggccctggtaagtgatagggtgtccattctgaggctcgcaccatggcaagagctggcagggatggcagtgatcaagctttggaggaactgggatgtatccttgaacctggccctccatggattctggaattctctccctcagtgtcagggaactcagtagcctctgacccatttttctctgtgtatagctaaaaagcagaagcagcagcagaagtctgtgtttgatgaagaactcACCAACACAAGCAAGAAGGCCCTGAaacagtatcgggctgg
RAD17	RAD17 homolog (S. pombe)	chr13	-1.61078	0.00621756	4393293	70	1	3.66	TTTCAACCCTGTGGCACCAACAATTATGATGAAATTTCTTAATCGAATTGTGACTATAGAAGCTA	TTTCAACCCTGTGGCACCAACAATTATGATGAAATTTCTTAATCGAATTGTGACTATAGAAGCTAgtaag
BC088983	-	chr8	-1.54849	0.0323124	4696394	211	3	3.64	TGTAGAATGTTCTGCATAATCGCTCCTAGGACTTTGGCTACTTA	gtttgaagagacagcagagttactgaaatgctcaagtcgctaacTGTAGAATGTTCTGCATAATCGCTCCTAGGACTTTGGCTACTTAtatatattctatatttaagaattctgtatataattttaatatacgatagtttttattaagaatttggattctatttgatatgtgagctttttcattcttaaataaatacttttaatattttaa
D930015E06RIK	-	chr3	-1.60426	0.00238719	4371766	142	2	3.61	GAAATCCAAGGAGACAGAGCCGTTTGTCTCCTTTTTGCCTCGTGTGGTCCCGGAACCCAACCTTGTGTTGAACTTCAGT	aagaaatgttttgggaatgtctcagtttgcatttacaaaGAAATCCAAGGAGACAGAGCCGTTTGTCTCCTTTTTGCCTCGTGTGGTCCCGGAACCCAACCTTGTGTTGAACTTCAGTgccaccgccctcaggaacagtgcg
STK30	-	chr12	-1.94427	0.0315133	4377299	71	1	3.61	TAATATGTGAACTTATGGACATGAATATT	tgacagaaaatctggttctcttgcacTAATATGTGAACTTATGGACATGAATATTtatgagctaatacgag
MCF2	MCF.2 cell line derived transforming sequence	chrX	-1.7141	0.00434108	4492513	143	2	3.58	TGCCCTGATAAAGGTCAGGGAGGCAGCTGTGCTAGCTCAAGCAGAGGCAAGTT	gctatgcaaaagctcacctttttgtgtgtgtgaggaaactcttttcaacgccacagaagcaggagcagaagtggagcaagctggTGCCCTGATAAAGGTCAGGGAGGCAGCTGTGCTAGCTCAAGCAGAGGCAAGTTcagcag
MYBL1	v-myb myeloblastosis viral oncogene homolog (avian)-like 1	chr1	-1.50956	0.0072071	4392383	72	1	3.56	TTGGTTGAACAACACGGAACTGATGATTGGACTCTAATTGCTAGTCATCTTCA	gatgacaagttaaagaagTTGGTTGAACAACACGGAACTGATGATTGGACTCTAATTGCTAGTCATCTTCAa
APLF	aprataxin and PNKP like factor	chr6	-1.52347	0.0162773	4443727	72	1	3.56	AGAAGACATGCCATTCTTGAAGTGGTTGATAGTCAGCTTCGAATCAAGCCA	ataacagacaaaagagtatccAGAAGACATGCCATTCTTGAAGTGGTTGATAGTCAGCTTCGAATCAAGCCA
LMBR1	limb region 1 homolog (mouse)	chr5	1.81366	0.000604856	4418490	3335	22	1.69	TTGCTTATGGTTGGTACAATATTTAATGTATATAGGCAGAAGTATTATAGGGTCTTTAAATATGTGAACATATGTAGCACTGCTTTTAAACTTAAAACGGATATGATATTTTTCATATGTCAAGACACACTGGTAAATTTCTG	gacttcacaaacttcacttgtcagatacctcaagggattcagaaactacaaagccttctgcaaatgggcatcagaaagcactgtgagacctgactgcctcagtagcactctacagcaagtcccgacaactgattcatgacattcccatagacagtgttcattctggtgggtctggacccagctgacagtgccctttcgcataagcacttacaacttagcactagtcatctgtgtctcctgggagttttctgattggccggatatgacagcttttggttaaaccctgagtcttgagactgaggaaaagctgtgtgtctatagcaggaactacctggatgagaggtgaagactcggacgcccttaggcttttgctttacaccatgagaagcttggttctgc…
C3	complement component 3	chr17	1.53423	0.0286127	4738818	72	1	3.56	GCCCGCCGCCGTCGCTCAGTACAGTTGAT	atcttgagtgcaccaagccagcaGCCCGCCGCCGTCGCTCAGTACAGTTGATggaaagaaggatggacaaag
TUBD1	tubulin, delta 1	chr11	-1.67701	0.00325555	4335622	217	3	3.54	TGGACCGAAGCATGAAGAATCTATAATGAACTTAATCCAAACAGAGGTGGAGAAATGTGACTCTTTGAGTGGATTTTTCATCATAATGAGTATGGCCGGGGGAACAGGATCAGGGCTGGGAGCCTTCGTTACACAGAAGCTACAAGATCAGTACTCCAGTTCCTTGAAAATGAACCAGATTATATGGCCTTATGGAACGGGTGA	ttactctgtgcaTGGACCGAAGCATGAAGAATCTATAATGAACTTAATCCAAACAGAGGTGGAGAAATGTGACTCTTTGAGTGGATTTTTCATCATAATGAGTATGGCCGGGGGAACAGGATCAGGGCTGGGAGCCTTCGTTACACAGAAGCTACAAGATCAGTACTCCAGTTCCTTGAAAATGAACCAGATTATATGGCCTTATGGAACGGGTGAg
POLE	polymerase (DNA directed), epsilon	chr5	-1.58585	0.000307748	4598107	145	2	3.53	CTTTAGAATTGGACACGGACGGAATATGGTGCGTCCTACCCAATAGCTTTCCTGAAAATTTTGTCATCAAGACAACCAATGCGAAGAAACCCAAACTGACCATCTCCTATCCTGGTGCCATGTTGAACATC	gaggcCTTTAGAATTGGACACGGACGGAATATGGTGCGTCCTACCCAATAGCTTTCCTGAAAATTTTGTCATCAAGACAACCAATGCGAAGAAACCCAAACTGACCATCTCCTATCCTGGTGCCATGTTGAACATCatggtcaag
CCNG1	cyclin G1	chr11	1.80674	1.49e-05	4464854	2508	26	2.65	ATAAGTGGCCGAGATTTGACCTTCTGGCAAGAGCTTGTTTCCAAGTGTTTAACTGAATATTCATCAAACAAGTGCTCCAAACCTAACGGTCAGAAGTTGAAATGGATTGTGTCTGGACGCACTGCACGGCAACTGAAG	ATAAGTGGCCGAGATTTGACCTTCTGGCAAGAGCTTGTTTCCAAGTGTTTAACTGAATATTCATCAAACAAGTGCTCCAAACCTAACGGTCAGAAGTTGAAATGGATTGTGTCTGGACGCACTGCACGGCAACTGAAGcacagttattatagaataactcacctcccaacgattcctgagaccatttgttagttgataaatctggttgttattctctgtatacagaaaattttccagtatgatcattttctgctacaactgaagaattgaaatactatcttcaatataaagaatatgggatgaaaacataaaggaaaagtgaattgttgactggtctagatagagaatactggaaggcattcactgtgtacagtgcgtagcagttttaagagaaaagac…
NASP	nuclear autoantigenic sperm protein (histone-binding)	chr4	-1.71453	0.02272	4616314	652	9	3.53	CTCACTACCAATTAGGTTTGGCCTATGGTTACAACTCTCAGTATGATGAAGCAGTAGCACAGTTTGGCAAATCTATCGATGTCATT	gcaagaaacaaaagaagcccagctttatgctgcacaagcccatcttaaacttggagaagttagtgttgaatctggtaatgcaatttcttttatgccgtctcctacctttctccattctcccttcctgttttccttaggattgaccttgaacatccaaaattacaaaggcaggtttttctgccctctgctgactaaaggagaaatgtgttagccacgagctatctgtatataacaaaatcccatagaataggaggtctgagttccctatagtatctggagcattaaacagccttgtaaatcggtgttttctgacagtcagtccaagcattccggaggggaagcagaaactccaggctagccagatctatatagtgagaccctgtttgcaaaggggagaga…
SPATA20	spermatogenesis associated 20	chr11	-1.50035	0.0336751	4662583	363	5	3.53	CCAGAACCCTATGAGCTGGGCCAGAAGGCAGAATTTTCCAACTGACCAGAGACTCAGGCCTTGAGAGGCTAATACCAAACCTATAGCTACTCCTGGGTACCCTGC	gtgctcattctggctgatggagacccatcgagcttcctgtcccgtcagcttcccttcttgagcagccttcgaagagtagaagaccgggccacagtctacatatttgagaaccaagcctgctccatgcctatcacggatccctgtgagttacgaaagctgctacaccaatgactgcCCAGAACCCTATGAGCTGGGCCAGAAGGCAGAATTTTCCAACTGACCAGAGACTCAGGCCTTGAGAGGCTAATACCAAACCTATAGCTACTCCTGGGTACCCTGCctccaggtgatcacagccatccttgcggctcccccatgggcacctactcaccatgaaataaacctaacagtgtcccgtggtga
DSN1	DSN1, MIND kinetochore complex component, homolog (S. cerevisiae)	chr2	-1.64694	0.022012	4321696	73	1	3.51	TTCTTAAAGAACACTAAGGACTTCAGCCTTGAATGTTTTAGAGCGAAAG	ttctctgttgaaaaacttgaacctTTCTTAAAGAACACTAAGGACTTCAGCCTTGAATGTTTTAGAGCGAAAG
ORC5	origin recognition complex, subunit 5	chr5	-1.75976	0.00165349	4657817	221	3	3.48	GCTTAATTTCCCCAAATACTGTGAACCTGTAGTT	gcagtGCTTAATTTCCCCAAATACTGTGAACCTGTAGTTaaaggagaaggtaactgactatcattattaatatttcatgtgagagcatttatacaagatttaaattattgaaattctctcctgggagtagcaggtgaacgtgatactcgcaaactgtggagaaatattgaacctcacctgaagaaggcaatgcagactgtgtatctcagggagatctcaag
ADAMTS12	ADAM metallopeptidase with thrombospondin type 1 motif, 12	chr15	1.5242	0.0362215	4477489	368	5	3.48	ATTTTATCAAGTCCCTGCCAGAATACCACATAG	aacATTTTATCAAGTCCCTGCCAGAATACCACATAGtgagtccagtccaagtcgatgctggtggccatgttctgtcctatggcctgcatcaccctgtcactagcagcaggaagaagagagctgcaggtggttctggggaccagctgtactacagaatttcgcatgaagaaaaagacctgtttttcaatctgacggtcaactgggaatttctttccaacggctatgtcgtggagaagagatatgggaacctttcccatgttaagatggtggcttcctcaggccagccctgccatctcaggggcacagttctgcagcagggcaccacagtcgggatcgggacagcagctctcagtgcctgccaaggactg
MAB21L2	mab-21-like 2 (C. elegans)	chr3	1.80205	0.0289488	4331962	2703	20	1.89	GCTGCGGACATCTAAGCCTAGCCTCTTGGTAACCTAGTTTTTTCTCTCTCACGATTTCATCCATCTCTCCCGCACAAGGAGAGGCTCGTCTTTATTTTTGCAGGTACTTTCCCCCCTAAATAATATTATTTCTAATTTTCTGCGGAAGAAAGAAAAGAAAATTCCAAAGAGGGAAAAGAAAAGGCCAGCCGGCTATATCATCAGCCGGTCAGCCCAGGTGGAAAGCAAGAGTGAAATTGGGGCTTCAGGGGGAACGCACCGCCTTTCCACAGCCGCAGGGCCACCACCAGTGCGTGAGCCTTGGATCCCTCAACGTATTGCGA	gcaaacctcagagtgcgctgcggcctgagctgtacttcgctgctctccgggcattaattacatccttcactttccttttgggggagggtaaggaaggcatcacctacgctgagcgaaggcgtccaaccatcgagggagaagtttcagaatgaaccactgaatgtttttgtcttatttttaaatttactttggcacttataagacttcatttccagatatctgggcaatcgtggctGCTGCGGACATCTAAGCCTAGCCTCTTGGTAACCTAGTTTTTTCTCTCTCACGATTTCATCCATCTCTCCCGCACAAGGAGAGGCTCGTCTTTATTTTTGCAGGTACTTTCCCCCCTAAATAATATTATTTCTAATTTTCTGCGGAAGAAAGAAAAGAAAATTC…
PLA2G7	phospholipase A2, group VII (platelet-activating factor acetylhydrolase, plasma)	chr17	1.67087	0.00636941	4346269	149	2	3.44	TGCACCAGAACTTTGACGACTTTACTTTTGTAACTGGCAAAATAATTGGAAACAAGCTGACACTGAAAGGAGAAATCGATTCCAGAGTAGCCATCGACCTCACCAACA	gggctcagTGCACCAGAACTTTGACGACTTTACTTTTGTAACTGGCAAAATAATTGGAAACAAGCTGACACTGAAAGGAGAAATCGATTCCAGAGTAGCCATCGACCTCACCAACAaagcttcgatggctttcttacaaaagcatttag
LIMA1	LIM domain and actin binding 1	chr15	-1.50597	0.012129	4368416	149	2	3.44	CTCGGAGAAAAACGAGAGTAAGAGGAATCTGGAGCTGCCACGCCTCTCAGAAA	gtcatttgtcttcctctgcattcaaCTCGGAGAAAAACGAGAGTAAGAGGAATCTGGAGCTGCCACGCCTCTCAGAAAcctccataaaggaccgcatggccaagtaccaggctgcagtgtccaagcagagcagcccagccagctacaca
9130014G24RIK	-	chr10	-1.66876	0.027753	4392481	823	11	3.42	TTAACAAAAGATAGCCCTCCTGTGGAGCCTGGACTCCTGACAGCTGAAGCCATCACCTGGAAATCCCTGAAGCCTCTTAGTGTTGTTCTGAGAATTCACACCTATGCTACGAAGGCCAGC	ccTTAACAAAAGATAGCCCTCCTGTGGAGCCTGGACTCCTGACAGCTGAAGCCATCACCTGGAAATCCCTGAAGCCTCTTAGTGTTGTTCTGAGAATTCACACCTATGCTACGAAGGCCAGCgtggtgcgcctgcctgccgggtatggtctgacatcatgtttccttgtttgaggcgtttaggtagacaatggggagtctaccttattgttttctgaagtaagattcaacaaggtacctgtctatcattgggattcttgagagaaagagagagaatcctttcaataagtgatattctcagggcctttggaaggatctttgttgcacatccagggactgtatatgtaaagaacatggcttaacccagaattttctaaaatgaatctgtcaataatttctc…
IFITM3	interferon induced transmembrane protein 3 (1-8U)	chr7	1.61201	0.0321034	4471047	374	5	3.42	GCACCGCACGGATCGGCTTCTGTCAGAACTACTGTGATCAACATG	agagcagtttcatcaagccaaaattcaggaaaaggaaacttctgagaaaccgaaactgccgcagaaagggcagacccgcagcgcgctccatcctttgcccttcagtgctgcctttgctccgcaccatgaaccacacttctcaagccttcatcaccgctgccagtggaggacagcccccaaactacgaaagaatcaaggaagaatatgaggtggctgagatggggGCACCGCACGGATCGGCTTCTGTCAGAACTACTGTGATCAACATGcccagagaggtgtcggtgcctgaccatgtggtctggtccctgttcaatacactcttcatgaacttctgctgcctgggcttcatagcctatgcctactccgtgaag
CSTF3	cleavage stimulation factor, 3' pre-RNA, subunit 3, 77kDa	chr2	-1.63085	0.00785405	4419823	75	1	3.41	AGTCGCATGAAGTATGAGAAGGTTCACAGTATATATAACAGACTTCTGGCAATTGAGGACATTGACCC	AGTCGCATGAAGTATGAGAAGGTTCACAGTATATATAACAGACTTCTGGCAATTGAGGACATTGACCCcacctta
MTHFD1	methylenetetrahydrofolate dehydrogenase (NADP+ dependent) 1, methenyltetrahydrofolate cyclohydrolase, formyltetrahydrofolate synthetase	chr12	-1.65437	0.0214106	4582739	75	1	3.41	GCTCTCTTTAATCGTCTGGTACCTTCAGTAAACGGAATAAGAAAATTCTCTGACATCCAAATCCGCAGGTTACGG	GCTCTCTTTAATCGTCTGGTACCTTCAGTAAACGGAATAAGAAAATTCTCTGACATCCAAATCCGCAGGTTACGG
PAX6	paired box 6	chr2	-1.79667	0.000594865	4529705	151	4	6.78	GTATGGTTTTCTAATCGAAGGGCCAAATGGAGAAGAGAAGAGAAACTGAGGAACCAGAGAAGACAGGCCAGCAACACTCCTAGTCACATTCCTATCAGCAGCAGCTTCAGTACCAGTGTCTACCAGCCAATCCCA	GTATGGTTTTCTAATCGAAGGGCCAAATGGAGAAGAGAAGAGAAACTGAGGAACCAGAGAAGACAGGCCAGCAACACTCCTAGTCACATTCCTATCAGCAGCAGCTTCAGTACCAGTGTCTACCAGCCAATCCCAcagcccaccacacctg
LRRC1	leucine rich repeat containing 1	chr9	-1.65411	0.0215227	4596354	75	1	3.41	GAAATCAGCTGTCTGAATTACCTCAG	ccagaatcaattggggcactcctacatctgaaggatctctggttggatgGAAATCAGCTGTCTGAATTACCTCAG
EPHA3	EPH receptor A3	chr16	-1.79546	0.000635535	4449553	103	0	0	CATGTGGTGATGATTGCTATTTCCGCAGCTGTGGCCATCATTGTCCTCACGGTGGTCACCTATGTTCTGGTCGGGAG	ctttctccatctccggtgaaaacagtCATGTGGTGATGATTGCTATTTCCGCAGCTGTGGCCATCATTGTCCTCACGGTGGTCACCTATGTTCTGGTCGGGAG
RASGEF1B	RasGEF domain family, member 1B	chr5	-1.80333	0.0442044	4433006	152	2	3.37	AGAGACTCAATTACATTGGCCCAGAAGAGTTTGTTCAGGCATTTGTGCAGAAGGATCCTTTGGACAACGATA	gtagcatcaaaattaatagaggggagttggcatctgttttcttcccctttctttaatattttctgcttttgtcccaggAGAGACTCAATTACATTGGCCCAGAAGAGTTTGTTCAGGCATTTGTGCAGAAGGATCCTTTGGACAACGATAag
EME1	essential meiotic endonuclease 1 homolog 1 (S. pombe)	chr11	-1.63903	0.0143511	4653832	610	8	3.36	GCTTATCAGCGGTGTTTCTCTGAGCAAGAACGTCAGAATTTGCTGGCTGACATACAAGTGCGACGTGGGGA	GCTTATCAGCGGTGTTTCTCTGAGCAAGAACGTCAGAATTTGCTGGCTGACATACAAGTGCGACGTGGGGAaggtgtgacagccacctcccgccgtgttgggccagaattatccaggcggatctaccttcaaatgaccacagcgcaaccagatctcatcttagacagtgttgactgatatcccaccttggctattgacagtagacaggccagaagtacctccttggtacagttagggagcaagtctctcatctctgggaacagagaaggctgagtcacttgaatctacctccaccatagcactcatgttcctctcccggcaagcgagatgccatggacagccatcccaccccatcccagttgaccctcacagcacaaaggagaaaggcagaccactcag…
SPAG5	sperm associated antigen 5	chr11	-1.51757	0.0066851	4363783	1457	19	3.34	CAGATCTGGCTACCTTGTCCCGACACGACTTGGAAGAGAACCTGTTGAACTCTCTTGTCTTGCTGGAAGTTCTTTCCCACCAGCTACAAGCCTGGAAGAGCCAGTTGACTGTCCCTCACCGGGAAGCTCGAGACAGTAGTACAC	gaaagatgcaacaactcatctccagtggattttatcaatactgagaacaacttcctttcagaacagttcagccatccttcaacgcacatagaagcttgccagcgtgaatccgatccaactcctgaaagcaactctcttttccatactttggaggaagcaatagaaacagtggatgactttgtcgtggacccaagagatgatagtatagtggagtccatggttcttctgcccttttcattagggcagcagcaagacctgatgctccaggctcacttagataccacagcagagagaactaaaagctctctaaatgaatctttggggctagaagatctggtggggaaggaggtggcaccttgtgtggaagacagcctaacagaaattgttgctattaggccc…
CCND2	cyclin D2	chr6	-1.79301	0.000877566	4498461	216	1	1.19	TGAATTACCTGGACCGTTTCTTGGCTGGAGTCCCGACTCCTAAGACCCATCTTCAGCTCCTGGGTGCAGTGTGCATGTTCCTAGCTTCCAAGCTGAAAGAGACCATCCCGCTGACTGCGGAAAAGCTGTGCATTTACACCGACAACTCTG	gtctgtgaggaacaaaagtgtgaagaagaggtctttcctctggccaTGAATTACCTGGACCGTTTCTTGGCTGGAGTCCCGACTCCTAAGACCCATCTTCAGCTCCTGGGTGCAGTGTGCATGTTCCTAGCTTCCAAGCTGAAAGAGACCATCCCGCTGACTGCGGAAAAGCTGTGCATTTACACCGACAACTCTGtgaagccccaggagctgctg
RHPN2	rhophilin, Rho GTPase binding protein 2	chr7	1.5636	0.014444	4477249	77	1	3.32	CAAAAACTGAGCGAGAGGTCAAAATAACCTTCCCCGACTTTTCCAAAGTGACAGTGACAGACTTCTTCCAGAAGCT	CAAAAACTGAGCGAGAGGTCAAAATAACCTTCCCCGACTTTTCCAAAGTGACAGTGACAGACTTCTTCCAGAAGCTg
CNST	consortin, connexin sorting protein	chr1	3.17016	0.0169602	4422191	629	8	3.26	GTAGCTGAGACCTATTTCCAGGAAG	GTAGCTGAGACCTATTTCCAGGAAGaggactgtatcctttctacctcacagacagaattcataggctgcttggaaaaaccatctttttttatattgaggtccaggaaacaagctgtgcagaccgaatggtttcagcaggttttggcagttgagtgtgcccttgtagccacctcaaagagcaaagtgtaggaaacaggtcactccagaaaccccctagagccatttaaatgtggctttccataaagaacctctaagtttaccaacattaaatatttatattcaagagaatggggaaaacacatgctgccgggaagagaaactttaaaaatcttttagattctcctgctcttaagcacacaagtcaaacattcacatagtggaacatgccggacagcagca…
HMOX1	heme oxygenase (decycling) 1	chr8	1.78897	0.0011514	4339753	596	6	2.58	CCCAGGATTTGTCTGAGGCCTTGAAGGAGGCCACCAAGGAGGTACACATCCAAGCCGAGAATGCTG	catgcCCCAGGATTTGTCTGAGGCCTTGAAGGAGGCCACCAAGGAGGTACACATCCAAGCCGAGAATGCTGagttcatgaagaactttcagaagggtcaggtgtccagagaaggctttaaggtatgtgacgtgtaggttgaccagagcactggggtatagcaggtatgcccagtgcttatgccaataatttaacggggaggttggagccaggaatgatgagggcctgtccaaggaagtcaccttattacattgatactgtggctcagtgaggagaagatgtgatgcgggtgggggtggggccagtgcagcaggatggttaaggcttaggaacatgtattctgagttggtcccgttatattcttatctcaacctttgacgtgcataaggggaagaagact…
CDK6	cyclin-dependent kinase 6	chr5	-1.78886	0.00111147	4483335	2574	16	1.59	TGAACTTAATGTGTCCCAGGCCCTATATATAGTACAGTATGTACTTAATTGTTTCTTTGGGGAAAGATGCTATAAGTATCTTATTACTTGCAATACATTTAAGGAGTGAGTGTACCTCAGATAGGTTTTAAAGATAGAGAGCACCTGTTTTCTGGTGTGAGATGTTATCATTTTCTTCACGTCTCTTGATACCTTGATACCTTGTCACCTTAGGGAATCACTTCCTGCTCTGACTAGAGGCGGGAATACCATCTAGCTGTCTCCACCACCCACCATGGCGCATCTGCCTTGTGCTGCCTTGTGTAGTGCGAAGCTCTCAACCACCAGCACTTCTAATTCATTTTCCTGCCACTGCCTGGCTAACGACAGATGGCCCAGCTGCCCCAATCCCACACCCGC…	aaatgcctgacgtttaatccagctaaaaggatatccgcctacggcgccctgaatcacccgtacttccaagatctggagagatacaaggacaacctgaactctcacctgccatccaaccagagcacctcggagctgaacacagcctgaggttccacggggatgcccatgagctcgtcatctgaacacattggcggctgcgagtcccctaagcaagcctctcagagcagttgaagattgctggctgccaaccttctggctgccagcttctgggtgggctctgccttaccaaggaaaccacctagtttactgttcagagatcaatgcaagggtgattgcagctttatgttcgtttgtacacttgtttgttttgtctgtttgtttcaagaacctggaaaactt…
SPOCK3	sparc/osteonectin, cwcv and kazal-like domains proteoglycan (testican) 3	chr8	1.74654	0.0157362	4515551	1892	24	3.25	CTTTGAGATATCTGGAGATTTCGCAAGTGGAGATTTTCGTGAATGGACTGATGATGAAGGTGAAGAAGATGACATTATGAATGATAAGGATGATATTGAAGATGATGATGAAGATGAAGGGGATGATGATGACGATGGGGATGTCCATGATGGATA	ctatagaCTTTGAGATATCTGGAGATTTCGCAAGTGGAGATTTTCGTGAATGGACTGATGATGAAGGTGAAGAAGATGACATTATGAATGATAAGGATGATATTGAAGATGATGATGAAGATGAAGGGGATGATGATGACGATGGGGATGTCCATGATGGATAtatttgatcagtaacagctaatgtcaataaattctacatttttaatatttacaaaataatagcatattgagaatttccttcttatccctaaacaaagtggttctaaacctgacatatattttgtataattatttcaaatattgaagctaaaatcatagaacttgatgttaaattagaattgtttaatttcagttttcatatgccttagaaaaaaagaaaacacatatgggttgcag…
SLC4A10	solute carrier family 4, sodium bicarbonate transporter, member 10	chr2	1.85562	0.0167782	4657136	158	2	3.24	ATTCCTCCGGGTGCTGAAGCTTCAAACATCTTGGTAGGAGAACTGGAGTTCCTAGACAGAACTGTGG	gttgatctgcattttatgaaaaagATTCCTCCGGGTGCTGAAGCTTCAAACATCTTGGTAGGAGAACTGGAGTTCCTAGACAGAACTGTGGttgcctttgtcaggttgtctccagctgtcttgctccaaggacttgctgaagttccaatcccaagcag
KDM2B	lysine (K)-specific demethylase 2B	chr5	-1.50051	0.0322052	4328332	79	1	3.24	TTTTAACTATGAGTACGTACAGAGAGAAGCTCTCAG	aTTTTAACTATGAGTACGTACAGAGAGAAGCTCTCAGggtccccctggtttttcgggacaaggatggactagggatcaa
H47	-	chr7	-1.53609	0.0339808	4448059	79	1	3.24	GGAAAATCTGACAAAAAGCCTTTGCGAGGA	gaagaagatggtcctggaccttctacttcatctgtcatccccaaaGGAAAATCTGACAAAAAGCCTTTGCGAGGAggtg
ENAH	enabled homolog (Drosophila)	chr1	-1.50191	0.037253	4681038	79	1	3.24	ACAGAAGGCCTTGACTATGACAGGCTGAAG	acccaaatccacaccttcatcacagccaagtgccaatggagtccagACAGAAGGCCTTGACTATGACAGGCTGAAGcag
TAF7L	TAF7-like RNA polymerase II, TATA box binding protein (TBP)-associated factor, 50kDa	chrX	2.98046	0.0408661	4620888	79	1	3.24	AATGCTGCTTGGAAGGATAAACTAAA	gaacaagcttatgctgtcaggaaaattatacattctagaAATGCTGCTTGGAAGGATAAACTAAAaattgacttttctc
PRSS16	protease, serine, 16 (thymus)	chr13	1.53895	0.00734229	4556206	635	8	3.23	TGTGGGATCAAAACCCAGCCCTTTGACAGTCCCATCACAGGAACTGCATCCTGGCATTTTTCTTCACTGTAGAAGAGAAAACAGCTGTTTGGAAGGAGGAAGTTCCTAGACGTGGGACTCAGTGCCTGTTCTGCCTGCTTGTTCTCAATTTATCTTCATTGCCAACTAGAAGTTCTTTGTCACGGATTAGTATAAATGTAGGCAAATGATTACTGTCCTTTGTAGGTAGTGATATTCTGTATGGTAAATGTCAGGGGAATGTGGCTTTCCATGCTGGAGCCGCCTTCTCCCAGATAAGAACCTGGCTTAAATTCTGTCTCTTCATTCTTGACTGGCACCTACTGCATAGAACTCTTCACATCCTGACTCTGTCTCTCCTGAGTTTTAGTCTGTGGTAGT…	aaaatctcccagcaattacaggattggctcaaagatataaagaagagccagagttgaTGTGGGATCAAAACCCAGCCCTTTGACAGTCCCATCACAGGAACTGCATCCTGGCATTTTTCTTCACTGTAGAAGAGAAAACAGCTGTTTGGAAGGAGGAAGTTCCTAGACGTGGGACTCAGTGCCTGTTCTGCCTGCTTGTTCTCAATTTATCTTCATTGCCAACTAGAAGTTCTTTGTCACGGATTAGTATAAATGTAGGCAAATGATTACTGTCCTTTGTAGGTAGTGATATTCTGTATGGTAAATGTCAGGGGAATGTGGCTTTCCATGCTGGAGCCGCCTTCTCCCAGATAAGAACCTGGCTTAAATTCTGTCTCTTCATTCTTGACTGGCACCTAC…
SACS	spastic ataxia of Charlevoix-Saguenay (sacsin)	chr14	1.68233	0.012064	4560545	480	6	3.2	CCAGAAAGAGCTTCGCTTAGAGTGCACATCGACAAGAAACACAGGAAACACAGAGGAGCCTTAAGCAGAAGGAAGCAGGTGCCGTCTATGGTCTTCAAGG	ggtccttgaggtaaagccaagatgccagtggctccagacctgggagaagtgttctaaatggcaagcatctcataactcctgagatgagggtgggcagtgccctacccaagcagctccgcagcatcttccctctgcagctccaacagggaccatagaagagccagcgaggagacattaaggttgcctctgggaaaagccgaaaactcccagccagctgatactagtttgctttaaaaaggcaaccttatcagatcagagtagcatacagaacacaggaacaaaacacaatgttttctgatgtcagatgatgacagatgctggggaagactggcttttcaccagCCAGAAAGAGCTTCGCTTAGAGTGCACATCGACAAGAAACACAGGAAACACAGAGGA…
HTR3A	5-hydroxytryptamine (serotonin) receptor 3A	chr9	-1.59982	0.0273806	4399364	161	2	3.18	ACATCAACATTACCCTGTGGCGATCACCGGAAGAAGTGAGGTCTGACAAGAGCATCTTCATAAATCAGGGCGAGTGGGAGCTGCTGGAGGTGTTCCCCCAGTTCAAGGAGTTCAGCATAGATATCAG	tccaggACATCAACATTACCCTGTGGCGATCACCGGAAGAAGTGAGGTCTGACAAGAGCATCTTCATAAATCAGGGCGAGTGGGAGCTGCTGGAGGTGTTCCCCCAGTTCAAGGAGTTCAGCATAGATATCAGtaacagctatgcagaaatgaagttctac
BC003331	-	chr1	-1.68428	0.035303	4416326	647	8	3.17	AAGGATTATGTGATTCTTGCCACTAG	tgttcttcacaaAAGGATTATGTGATTCTTGCCACTAGaacaccacccaaagaggaacaaaatgacaaagtcaaacagccgagagctaagttggataatttggatgaagaatgggccacagaacatgccagccaggtaatataatctcattataaacaaaagaaaaaatgtttcctgggtcacaaatctagaattttaggaatatttttccttaaatgggtgccagtggttgtacttaaacagttttagagaaggctctgaatattgaatggttcttaggactttgttaattgaataagtcagagaacatattcaatccatcaagggcaatacaatgagagtaagtgacacagacaacactaggaaaagagcaagcagttgggcaggtggtagttgaaa…
RAD9B	RAD9 homolog B (S. pombe)	chr5	-1.54697	0.0484755	4377905	242	3	3.17	TTGGGAAAGCAGTACAAACGCTATCACGAGTGAGCGATGAGCTGTG	gctaacacgcaacagaagaatcacttgcatttgacaggcatgactaagttgttcagtggatcccaccgtcctttctggttttcacttgagtcctgtgcatacaagagtagtcttgtggtttgtcttcactgcttgggaagaatgtgaacgcacctttcttttcctccatagtatTTGGGAAAGCAGTACAAACGCTATCACGAGTGAGCGATGAGCTGTGgctagacccatccgagaaaggt
TRA2A	transformer 2 alpha homolog (Drosophila)	chr6	1.5258	0.00208323	4500206	811	10	3.16	TTGTGCCCGAGGACTTTGCTTTTTCTTCTTTTTGATTTTGGATTCCCAAGCTTCCATGCTTCCTAGTCCTTTAAACCAAAACCAAACAACCTGGTTTATTTAATCTCTGCCTGACCAGTTGTGTTGCTGTTTCCACCCTTTGTTATACTCTAAAGGTGTAATTGTCTTTTCAGTAGTGAACATCCTGAGTGAAAGGGAGCCCGGGTTCTGCTTTGTGGTTCTTCTTTGCCTTTACAGAGGATTGA	gacgctattgatactggagtgaTTGTGCCCGAGGACTTTGCTTTTTCTTCTTTTTGATTTTGGATTCCCAAGCTTCCATGCTTCCTAGTCCTTTAAACCAAAACCAAACAACCTGGTTTATTTAATCTCTGCCTGACCAGTTGTGTTGCTGTTTCCACCCTTTGTTATACTCTAAAGGTGTAATTGTCTTTTCAGTAGTGAACATCCTGAGTGAAAGGGAGCCCGGGTTCTGCTTTGTGGTTCTTCTTTGCCTTTACAGAGGATTGActtcttatttgaggacagaaaccatcttttgaaaactttttctgatggatattgtggtagacattagaaatctgtggtatgataaactgctttttaatcttcttggggaaggtaaataacactttaagtagg…
SLCO1A5	-	chr6	-1.57275	0.00897598	4455480	655	8	3.13	TGTACTCTTCTGAAACTGAACTTGCAGACATGAAG	gcgcatttatctagtgttgcctgcagcactaagaggatcaagctatctccctgcattcttcattctgatacttatgaggaaattccagctccctggggaaaTGTACTCTTCTGAAACTGAACTTGCAGACATGAAGctcacagtgaagaaaagcgagtgcacagatgtgcacagaattcctaaggtcgagaatgatggagaactgaaaactaagctgtaatgaatcttctcctggcctatgcaaggccctgaacagaatgcacattgcacttcctttgaatcatgagaggtacgagaggaactcttttcctaaaataaatcagggctggactcagtgtaagatattctcaaaagtcactgtctcatcctcaggaggcctctggtgctcactcattctag…
ST18	suppression of tumorigenicity 18 (breast carcinoma) (zinc finger protein)	chr1	-1.68019	0.00236562	4492882	246	3	3.12	AGATGAAAACGGCACATTGGACTTAAGCATGAAAAAAAATCGAATCCACGACAAGTCTATACCCCCAACTTCCTCACCTACTACAATTACAACCCCATCCTCATCCCCATTCAACGCAAGCAGCCTTCTGGTCAATGCTGCCTTCTATCAGGCCCTCTCTGATCAAGAAGGCTGGAATGTGCCCATCAACTATAGCAAATCCCATGGGAAG	ggagctgagatagaagtAGATGAAAACGGCACATTGGACTTAAGCATGAAAAAAAATCGAATCCACGACAAGTCTATACCCCCAACTTCCTCACCTACTACAATTACAACCCCATCCTCATCCCCATTCAACGCAAGCAGCCTTCTGGTCAATGCTGCCTTCTATCAGGCCCTCTCTGATCAAGAAGGCTGGAATGTGCCCATCAACTATAGCAAATCCCATGGGAAGacagaggaggagaaagag
PKHD1L1	polycystic kidney and hepatic disease 1 (autosomal recessive)-like 1	chr15	-1.52031	0.0019327	4506571	166	2	3.08	TTGTTGGATTTAAGGATGTTTGTTCAGGAGAAACTAATGTGATATTCATTACTAATCCTTTAAATGAAGACTTACAGCATCCAATCCATGTGAAGAATGTCCAACTCA	attcaacatTTGTTGGATTTAAGGATGTTTGTTCAGGAGAAACTAATGTGATATTCATTACTAATCCTTTAAATGAAGACTTACAGCATCCAATCCATGTGAAGAATGTCCAACTCAttgacactattgaacaatccaaagtattcatacatagacctgatataag
MPDZ	multiple PDZ domain protein	chr4	-1.5949	0.0100502	4511539	166	2	3.08	TCAGCCTTCTGAAGACGGCAAAGGCAACTGTAAAACTGACTGTTCGAGCTGAGAATCCAGCTTGTCCAGCTGTTCCTTCTTCAGCTGTAACAGTCAGTGGAGAAAG	ttcaTCAGCCTTCTGAAGACGGCAAAGGCAACTGTAAAACTGACTGTTCGAGCTGAGAATCCAGCTTGTCCAGCTGTTCCTTCTTCAGCTGTAACAGTCAGTGGAGAAAGgaaagacaactcccagactcctgcagtcccagctccagacctggaacccatcccaa
PHF20L1	PHD finger protein 20-like 1	chr15	-1.6025	0.000128679	4706505	250	3	3.07	CCCAGAGTTAATACAAGCCAAGGATTTGACGCTTGTATCTCAGCTTTCTT	gcgatttcacctaaacctcaaagtcagaaaaaaaatgaagctgtcattagcagttctgccaacactcagaaacctgcactgttatcctcaactttgtcttcagggaaggctcgcagcaagaaatgcaaacatgaatctggagagtcttctgggtgtataaaaacccctaagtcaccacttgcCCCAGAGTTAATACAAGCCAAGGATTTGACGCTTGTATCTCAGCTTTCTTcagtgataaataaaacta
	-	chr12	1.72952	0.0296426	4483198	250	3	3.07	CGCTAGACGACGGAGTAGAGGCCTT	attgcccgaaggcgcagcagcgcgggggcggctgctttcttCGCTAGACGACGGAGTAGAGGCCTTtgtgaaaatgtccacagaaggagggtttggcggtaccagcagcagtgatgcccagcaaagcctccagtccttctggcccagagtcatggaagaaatccgaaacttaacagtgaaagatttccgagtacaggaactcccactggctcttattaagaagattatgaaactggatgaagatgtgaag
DPY19L1	dpy-19-like 1 (C. elegans)	chr9	-1.77477	0.000372203	4605314	100	0	0	TCTCTGCTCTCCGACCCGTGGTGAACCACCCACATTATGAAGATGC	atgcagtgtttgcaggcgccatgcccaccatggcaagtgtgaagcTCTCTGCTCTCCGACCCGTGGTGAACCACCCACATTATGAAGATGCaggtctaag
PHF20L1	PHD finger protein 20-like 1	chr15	-1.63142	0.0317205	4677219	250	3	3.07	TCAGAAACCTGCACTGTTATCCTCAAC	gcgatttcacctaaacctcaaagtcagaaaaaaaatgaagctgtcattagcagttctgccaacacTCAGAAACCTGCACTGTTATCCTCAACtttgtcttcagggaaggctcgcagcaagaaatgcaaacatgaatctggagagtcttctgggtgtataaaaacccctaagtcaccacttgccccagagttaatacaagccaaggatttgacgcttgtatctcagctttcttcagtgataaataaaacta
SATB2	SATB homeobox 2	chr1	-1.77399	0.00227094	4698486	156	0	0	TCCCTATTAAGGTGGACGGCGCCAACGTCAACATCACAGCTGCCATTTATGACGAGATCCAACAGGAGATGAAAAGAGCCAAGGTGTCTCAAGCC	gccaaaacctcgacaccgacaacagaccTCCCTATTAAGGTGGACGGCGCCAACGTCAACATCACAGCTGCCATTTATGACGAGATCCAACAGGAGATGAAAAGAGCCAAGGTGTCTCAAGCCctgtttgccaaagtggctgcaaacaaaagtcag
LCP2	lymphocyte cytosolic protein 2 (SH2 domain containing leukocyte protein of 76kDa)	chr11	1.53746	0.00598344	4475995	84	1	3.05	AAACCTCCCCTGGACCGCTCACTGGCCCCTCTTGACCGAGAGCCCTTCATACTA	tgcctgctccatcaatagacagaagcacaAAACCTCCCCTGGACCGCTCACTGGCCCCTCTTGACCGAGAGCCCTTCATACTAg
ACE	angiotensin I converting enzyme (peptidyl-dipeptidase A) 1	chr11	1.53954	0.0320439	4629811	168	2	3.05	GAGTCCATTTGGCAGAACTTTACTGACTCAAAGCTGCGAAGGATCATCGGATCTATTCGGACCCTAGGA	gaggaagcggccctggtcagccaggagtttgcagaggtctggggcaagaaggccaaggagttgtatGAGTCCATTTGGCAGAACTTTACTGACTCAAAGCTGCGAAGGATCATCGGATCTATTCGGACCCTAGGAcctgccaatctgcccctggcccagcggcagcag
4930504O13RIK	-	chr11	1.6303	0.0300676	4516818	253	3	3.04	TCAGCCACCATCACCGAAGCATTAAAG	gtgtcaacaacgtccccattcagctgatgaaatgcataaccatagaacagtgcaaagacacagcgacggcttatatgggttttacaatcagtaacaaaagtgaaatctgtaagtcagccatcagaaacggggccagagtcagacccccaacccccatcttctttgttctcttcctgaagaaactgcttcactgagcagctgcagaggcTCAGCCACCATCACCGAAGCATTAAAGgtgcaggttttgtttgtt
LHX3	LIM homeobox 3	chr2	1.75431	0.0302198	4607122	169	2	3.03	TGGGGACAGTATTTCCGCAATATGAAGCGCTCCCGCGGCAGTTCCAAGTCCGACAAGGACAGCATCCAGGAGGGACAAGACAGCGACGCCGAAGTCTCCTTCA	gtgtggttccagaatcgccgggctaaggaaaagagactgaagaaagacgctggccggcagcgcTGGGGACAGTATTTCCGCAATATGAAGCGCTCCCGCGGCAGTTCCAAGTCCGACAAGGACAGCATCCAGGAGGGACAAGACAGCGACGCCGAAGTCTCCTTCActg
MYOCD	myocardin	chr11	1.92689	0.0312895	4466868	2456	29	3.02	CACCCGAGGTACAAGAGCTACGAGAGCTCAGTGGGAATTCAATGGAGGAAAGCACGATACCGGAAATGTGTGTTCCAAAAGATGAAGTGGGGAAAATGGGGAGGGAAAAAAAAAAACAGCAACGGAGGTTTTTGTGACAACTA	aaatgccagccgatgccagggaagatcattcatgtcttcagaaaattccaaagatccctgggtcctcctgcagcccaactgccatccccccgaagccctcggcttcctttgagcaggcatcttcgggaggccagatggccttcgatcactacgccaacgacagtgacgaacacctggaagtcttattgaattctcacagccccatcggaaaggtgagcgatgttaccctcctcaaaatcggaagcgaggagcctccttttgacagcatcatggatggcttcccagggaaggctgcggaagatctcttcagtgctcacgagctcttgcctgggcccctctccccgatgcatgcacagttgtcacctccttctgtggacagcagtggtctgcagctgagct…
F730047E07RIK	-	chr4	-1.74855	0.000415436	4740068	170	2	3.01	GAATTCTTGTTAAGTCATGGGCACACATCTTTGCCACCTCTAAAGCACAGAAGCTACTTTTTCGGATAA	GAATTCTTGTTAAGTCATGGGCACACATCTTTGCCACCTCTAAAGCACAGAAGCTACTTTTTCGGATAAtagactgtttgttgctgccacatacagtgctacagcaagacaaggagctgcctggacccatgctgactgcaattcagaagacgcttcctctctatctacag
HTR3A	5-hydroxytryptamine (serotonin) receptor 3A	chr9	-1.69956	0.00124055	4595344	170	2	3.01	GAAGTCTCCGAACATTCCTTATGTGTACGTGCATCATCGAGGTGAAGTTCAGAACTACAAGCCCTTGCAATTGGTGACCGCCTGTA	tgtggacgtgggGAAGTCTCCGAACATTCCTTATGTGTACGTGCATCATCGAGGTGAAGTTCAGAACTACAAGCCCTTGCAATTGGTGACCGCCTGTAgccttgacatctacaacttcccctttgatgtgcagaactgctctctgactttcaccagctggctgcacacca
SEMA5B	sema domain, seven thrombospondin repeats (type 1 and type 1-like), transmembrane domain (TM) and short cytoplasmic domain, (semaphorin) 5B	chr16	-1.74384	0.0161504	4544194	428	5	2.99	GGTTCAATCTCATCCACCTGATAGTCACTGGTGTGTCCTGCTTCCTGGTTTCTGGGCTCTTGACCTTGGCAGTGTACCTGTCTTGCCAGCACTGCCAGCGCCAGTCTCAGGAGTCCACGCTTGTCCATC	ggctaggatgcatcaatctgcatccaagaaagtcatctgtctccaaaccttcctgctgtccgactccacctatgggctctcctgggagagaaggccctggtgacaacctccccaacctctctcctttcctttttccgtgttctgggatctcttgaagctgttgctgtcccaggaagataatcagaaggtctcctttctcaccacctgcctgtcttcctccagGGTTCAATCTCATCCACCTGATAGTCACTGGTGTGTCCTGCTTCCTGGTTTCTGGGCTCTTGACCTTGGCAGTGTACCTGTCTTGCCAGCACTGCCAGCGCCAGTCTCAGGAGTCCACGCTTGTCCATCctgccacacctaaccacttgcactacaagggtgggggcacccccaaga…
PKHD1L1	polycystic kidney and hepatic disease 1 (autosomal recessive)-like 1	chr15	-1.87597	0.000664223	4436724	172	2	2.98	AGGGAGAAGTGACCTACCTCAGAGCCAGCCCATCTCTGGGACCCTAGATCCTGGTGTGAAGGATGTGATTATTAATTTCCAAGCTTACTGCTGTGTTCTCCAAGACTGCTTTCCAGTTCATCCACCATCAAGAAAACCAATTCCCAGGAAACGACCAGCCGCTTA	tgtcAGGGAGAAGTGACCTACCTCAGAGCCAGCCCATCTCTGGGACCCTAGATCCTGGTGTGAAGGATGTGATTATTAATTTCCAAGCTTACTGCTGTGTTCTCCAAGACTGCTTTCCAGTTCATCCACCATCAAGAAAACCAATTCCCAGGAAACGACCAGCCGCTTAcaa
KIF11	kinesin family member 11	chr19	-1.77046	0.025902	4443211	89	3	8.63	ACAGAAGAGATAGAGCGTTTGAAGCGAGATCTTGCAGCAGCTCGTGAGAAAAATGGAGTGTACATCTCTGAAGAAAG	gagtatACAGAAGAGATAGAGCGTTTGAAGCGAGATCTTGCAGCAGCTCGTGAGAAAAATGGAGTGTACATCTCTGAAGAAAGttttag
CBFA2T2	core-binding factor, runt domain, alpha subunit 2; translocated to, 2	chr2	-1.50001	0.00328833	4370307	86	1	2.98	TCTCAATGGAGGCTATCAAGATGAGTTGGTAGACCACCGTTTGACAGAAAGGGAGTGGGCTGATGAATGGAAACACCTTGACCAT	gTCTCAATGGAGGCTATCAAGATGAGTTGGTAGACCACCGTTTGACAGAAAGGGAGTGGGCTGATGAATGGAAACACCTTGACCAT
THNSL2	threonine synthase-like 2 (S. cerevisiae)	chr6	1.56632	0.00453076	4488806	172	2	2.98	GTGCTGCCATTGAGAGTGTTCAAGGATCCAAGAATGTGGACATTATTGTTCTGTTGCCCAAAGGCCATTGCTCAAAGATCCAGGAGCTCCAGATGACAACGGTGTTAAAGGAGAACGTTCATGTG	ggaggtgtctcctttctaggaacttctggggacacgggaaGTGCTGCCATTGAGAGTGTTCAAGGATCCAAGAATGTGGACATTATTGTTCTGTTGCCCAAAGGCCATTGCTCAAAGATCCAGGAGCTCCAGATGACAACGGTGTTAAAGGAGAACGTTCATGTGtttgaag
PRKD3	protein kinase D3	chr17	-2.88354	0.0181705	4344822	86	1	2.98	CTTGATAAACAACTTGCTTCAAGTGAAGATGAGAAAACGATACAGTGTTGACAAATC	caattgaCTTGATAAACAACTTGCTTCAAGTGAAGATGAGAAAACGATACAGTGTTGACAAATCtctcagtcatccttggctacag
LRP1B	low density lipoprotein receptor-related protein 1B	chr2	1.56162	0.0273797	4393083	172	2	2.98	CTCTATGGCATAACTGTATTTGAAGATTATTTATATGCAACCAGTTCTGATAACTTCAATATCATACGAATAAACAGATTTAATGGCACTGATATTCACTCAATAATTAAAATGGAGAGTGCTCGAGGAATCCGAACCTATCAGAAGAGAA	gttaaacatCTCTATGGCATAACTGTATTTGAAGATTATTTATATGCAACCAGTTCTGATAACTTCAATATCATACGAATAAACAGATTTAATGGCACTGATATTCACTCAATAATTAAAATGGAGAGTGCTCGAGGAATCCGAACCTATCAGAAGAGAAcacagccaacag
CASC5	cancer susceptibility candidate 5	chr2	-1.76488	0.00340916	4661496	60	0	0	CTTCAGGACCTCAAATGTGGAAATCAA	attttgaaacccccaaggagtcctCTTCAGGACCTCAAATGTGGAAATCAAacaaaccag
PAM	peptidylglycine alpha-amidating monooxygenase	chr1	-1.53508	0.0440734	4549185	86	1	2.98	TGTGATGAAGGAACCTGTACAGATAAAGCCAATATTCTATATGCCTGGGCAAGA	gtttTGTGATGAAGGAACCTGTACAGATAAAGCCAATATTCTATATGCCTGGGCAAGAaatgctccccccacccggctccctaaag
NUT	-	chr2	1.6016	0.0466257	4406073	2232	26	2.98	CCTAGCAGCACCCAAAGTCTATTTTAGTGCTGCTGCTCCCCCTACCCCGTGGAGAAGCAGTCTCAGCCCAATGCTGTTTTTGTTTTGTTGTGCCAGAAGCTGGAGATCCTGGGGCAGGTCAGACTGGCTAGGTTGCAGAGGTCCTGTTAGTGGGAACCAAAGGGAAAAGTTGGCTTTCGGAAGTTATGTGGA	ctggtccagaaacgactcttggccttggaggaggaagatgcacagacacctccaagttgcagcggagctcagtcagactcaagtccttctgtttctgatgaagatgaagacgggggtcaaaggcgtcggccctcacctgggcttcagggggctgcgggcattgttcgcattggaaaatctgcttctccaggcaagcaggcaagagaaatacatggtgggcaggaacaaacactaggtggtccagcggggattcacaaggatggaaataatctgccatcccctagcagctgggatgtacagctagagctcacagcttcacaggggatgccagtactcttgggtatggagagaaaaatgtctgggaaggctataaaacagctatctgcaactcaggatggc…
PABPC2	-	chr18	1.77224	0.0147815	4515030	2586	30	2.97	CCCTGGGCTATGCTTCCGTGAACTTTGAGCAGCCTGCTGATGCAGAGCGAGCTTTGGACACCATGAATTTTGATGTCATCAAGGGCAAGCCGGTCCGCATCATGTGGTCTCAGCGTGATCCATCACTTCGCAGGAGTGGAGTAGGCAATGTGTTCATTAAAAATTTGAACAAGACCATTGATAATAAAGCACTGTATGATACATTCTCTGCTTTTGGCAATATCCTTTCCTGCAAGGTGGTTAGCGATGAGAATGGCTCCAAGGGCCACGGATTTGTACATTTTGAGACAGAGGAGGCAGCAGAAAGAGCCATCGAGAAAATGAACGGGATGCTTCTGAATGACCGCAAAGTGTTTGTTGGACGGTTTAAGTCTCAGAAAGAACGAGAAGCCGAGCTTG…	gcacgcgcccagcgcaggctctgtggtcctggggctctgtggccagccgttggggaggttctcatccccttggttttgatcctctgcgcttgtccgttctgcccctgtctccgccccagcccagcgctggccctgctcttctcgaaggaaggtgggggcctgaggccccacgggctgcagtgcccagatgaactccagcgacccaggctgtcccatggcctcgctctatgtgggggacctgcaccctgatgtgactgaggcgatgctctatgagaagttcagctctgccgggcccatcctttccatccgggtatacagggacgtgatcacacgccgttCCCTGGGCTATGCTTCCGTGAACTTTGAGCAGCCTGCTGATGCAGAGCGAGCTTTGGACAC…
GAS6	growth arrest-specific 6	chr8	1.64546	0.000958701	4650063	173	2	2.96	CCTAGTCGACTACCACTCTACAAAGAAGCT	cccgaacatcgctggatgtcggcacggaaaccacctgggaagttaaagttgtggctcggatccgccctgccacggacacgggggtgctgctggcgctggtgggggacgacgatgtcgtccccatctctgtggcCCTAGTCGACTACCACTCTACAAAGAAGCTcaagaagcag
IQUB	IQ motif and ubiquitin domain containing	chr6	1.92791	0.0113611	4375567	173	2	2.96	CATCGATCGCTATGAGGAGGTAGCAGTTGAGATAATAAAATCTGACTTCCACAAGCCATTTCTTGGAGGATTTAGACATAAAATAACAGGACTAGAATATCACAACGCTGGAACACAAACTGTACCTAGAAAGATTCCTG	gCATCGATCGCTATGAGGAGGTAGCAGTTGAGATAATAAAATCTGACTTCCACAAGCCATTTCTTGGAGGATTTAGACATAAAATAACAGGACTAGAATATCACAACGCTGGAACACAAACTGTACCTAGAAAGATTCCTGaaaaagacaatctgttctgtagggacacccag
POLE2	polymerase (DNA directed), epsilon 2 (p59 subunit)	chr12	-1.64201	0.0405401	4625040	173	2	2.96	TTTTTGGAGGGCCTTCTAATGCATCAGTGAAGACGTATACAAAGCTGAGACAGCTGGAAGATGAGAACAAGGACGCCATGTTTGTGATTGTGTCTGATGTTTGGTTGGACCAAGTGCAAGTGTTGGAGAAGTTTCATGTAATGTTT	ggcgtactatggaaatattaattTTTTTGGAGGGCCTTCTAATGCATCAGTGAAGACGTATACAAAGCTGAGACAGCTGGAAGATGAGAACAAGGACGCCATGTTTGTGATTGTGTCTGATGTTTGGTTGGACCAAGTGCAAGTGTTGGAGAAGTTTCATGTAATGTTTtctg
LRP1B	low density lipoprotein receptor-related protein 1B	chr2	1.76298	0.045845	4697372	2254	26	2.95	ATCTGGTAAACCCTCGTGCTTTAGATTTTCACGCGGAAGCTAATTATATCTACTTTGCTGACACGACCAGTTTCTTAATTGGCCGGCAGAA	ggccaaagaatgaattgttcctcttttatgggaaaggacgcccaggaattgttagaggaatggacttgaataccaaaatagctgatgaatgcatgattcccatagaaaATCTGGTAAACCCTCGTGCTTTAGATTTTCACGCGGAAGCTAATTATATCTACTTTGCTGACACGACCAGTTTCTTAATTGGCCGGCAGAAgatagatggcacagagagagaaaccatcctgaaagatggtaagtgacactgtgtgccattagcatcagagtgctcagagatgaaggtcttaaaaaggctatatccattgtgtttcattatgtcaagcagattccctattctccttctttatttaaaaatattttataattttatcagctcagtgacattaatttccacag…
SMC4	structural maintenance of chromosomes 4	chr3	-1.75955	0.029504	4348397	82	1	3.12	AGGAAGGATGGGCTCTTCGGTTATCGATGAAATCTCTGTAGAAGAG	gtacaatgagtggcggtggaagcaaggtgatgagAGGAAGGATGGGCTCTTCGGTTATCGATGAAATCTCTGTAGAAGAGgt
ECT2	epithelial cell transforming sequence 2 oncogene	chr3	-1.75839	0.00414718	4553681	152	0	0	GCTGACGACAGCGTGTTACCATCTCCTTCTGAGATAACTAGCTTGGCAGACTCTTCAGTGTTTGATTCTAAAGTTGCTGAAATGTCCAAGGAAAACTTGTGCTTGGCGTCTACTTCAAATG	ccttcatcaagtagtgcaaacaatgGCTGACGACAGCGTGTTACCATCTCCTTCTGAGATAACTAGCTTGGCAGACTCTTCAGTGTTTGATTCTAAAGTTGCTGAAATGTCCAAGGAAAACTTGTGCTTGGCGTCTACTTCAAATGttgatg
MANBA	mannosidase, beta A, lysosomal	chr3	1.89185	0.0212443	4544437	87	1	2.94	GTGTGGCAGGACTTTATGTTTGCCAGTGCCCTTTATCCAACTGAGCCTGGCTTCTTAGCCTCCGTGAGGAAAGAAGTC	GTGTGGCAGGACTTTATGTTTGCCAGTGCCCTTTATCCAACTGAGCCTGGCTTCTTAGCCTCCGTGAGGAAAGAAGTCacctaccag
KIF15	kinesin family member 15	chr9	-1.75502	0.00172453	4631449	108	3	7.11	TGAGTGTTCTTCAAGTGAAGCTGGATGAAGAAGAACGTAAAAACCTGAAACTTCAACAGAATGTTGACAAGCTAGAACACCATTCTACACAAATGCAGG	gaacaacTGAGTGTTCTTCAAGTGAAGCTGGATGAAGAAGAACGTAAAAACCTGAAACTTCAACAGAATGTTGACAAGCTAGAACACCATTCTACACAAATGCAGGag
HGF	hepatocyte growth factor (hepapoietin A; scatter factor)	chr5	-1.59098	0.0455818	4727408	175	2	2.93	GCTGTGAATGAGACTGATGTCCCTATGGAAACAACTGAATGCATTCAAGGCCAAGGAGAAGGTTACAGGGGAACCAGCAATACCATTTGGAATGGAATTCCCTGTCAGCGTTGGGATTCGCAGTACCCTCACA	ctcacagtGCTGTGAATGAGACTGATGTCCCTATGGAAACAACTGAATGCATTCAAGGCCAAGGAGAAGGTTACAGGGGAACCAGCAATACCATTTGGAATGGAATTCCCTGTCAGCGTTGGGATTCGCAGTACCCTCACAagcatgatatcactcccgagaacttcaaatgcaa
ZEB2	zinc finger E-box binding homeobox 2	chr2	-1.75254	0.0171469	4323200	109	2	4.7	CTAACCCAAGGAGCAGGTAACCGCAAGTTCAAGTGCACGGAGTGTGGC	caccaaatgCTAACCCAAGGAGCAGGTAACCGCAAGTTCAAGTGCACGGAGTGTGGCaaggccttcaagtacaagcaccacctgaaagaacacctgagaattcacagtg
SPAG5	sperm associated antigen 5	chr11	-1.70676	0.000116104	4490876	527	6	2.91	AAGAGCCTGGCAGAAATGAGTACTGTGTTACAAGAGCTTAAGAGCCTGTGTTCCC	ggttcaggatggccatgaatttctatgtggctaaataaccctgatttgtttttgctttagtgccagaaccagctcctgtgccattgcttggaagtgttaagagtgctttcacccgagtagcctcaatggcttcctttcagcctacaggttaggatgggctccagggaccatccctcatttctcaaaggtcaggtagtgatgtgcaaagacaaaagcagtcagaagtgctttgctctaaaaacctcaattctacttgggctcattttatttctgtctcttgggatctgtaatgttccggatagttaaaccatgtgggtgggaaacataaagttgtgggagcagtggttgtgtaccctgtccttgttggcagaagggctatgtctccatctagaactttgt…
CDON	Cdon homolog (mouse)	chr9	-1.75199	0.0179335	4474969	147	2	3.48	TTCGATTCATCAACAATGCACGTTATTACTGCAGAAGAGAAAAACACAGGCTTCATTGGCTGCAGGGTACCAGAGAGTAACCCCAAAGCTGAGGTGCGCTATAAGATCCGGGGAAAGT	ccctgggtgatTTCGATTCATCAACAATGCACGTTATTACTGCAGAAGAGAAAAACACAGGCTTCATTGGCTGCAGGGTACCAGAGAGTAACCCCAAAGCTGAGGTGCGCTATAAGATCCGGGGAAAGTggctgaagcattccacag
VRK1	vaccinia related kinase 1	chr12	-1.97441	0.000961206	4651024	88	1	2.91	AAATGGATTCGTACACATAAATTGAAGTACCTTGGTGTTCCTAAGTATTGGGGATCTGGTCTACATGATA	ttcagAAATGGATTCGTACACATAAATTGAAGTACCTTGGTGTTCCTAAGTATTGGGGATCTGGTCTACATGATAaaaatggaaaaag
ASPM	asp (abnormal spindle) homolog, microcephaly associated (Drosophila)	chr1	-1.52529	0.0138753	4629397	1408	16	2.91	CCCACTGCAGCCTTGTGAAAATCTGGCTATGAGTGAATGCTCTTCCCCAACAGAAAACAAAGTCCCCACCCCATCCATTAGTCCTATTAGAGAATGCCAGAGTGAAACTTGCTTGCCACTGTTTTTACGCGAGTCCACTGCCTATTCATCTCTTCATGAATCTGAAAATACACAAAATTTAAAAGTACAAGATGCCAGCATTTCACAAACTTTTGATTTTAATGAGGAAGTCGCAAATGAAACTTTTATTAATCCCATTAGTGTCTGTCACCAGAGTGAAGGGGATAGGAAACTCACGCTTGCCCCAAACTGTTCTTCACCTTTGAATAGTACACAGACCCAAATACACTTTCTAAGTCCAGATTCTTTTGTAAACAACAGGTATACGTCTGATAATGA…	agaagtctttggaataccagtaagaagattccagcctcttcaaaacatacaaaaaggacttccaaaaaccaacattttaatgaatcatttactatttcacaaaaagacagaattaggagCCCACTGCAGCCTTGTGAAAATCTGGCTATGAGTGAATGCTCTTCCCCAACAGAAAACAAAGTCCCCACCCCATCCATTAGTCCTATTAGAGAATGCCAGAGTGAAACTTGCTTGCCACTGTTTTTACGCGAGTCCACTGCCTATTCATCTCTTCATGAATCTGAAAATACACAAAATTTAAAAGTACAAGATGCCAGCATTTCACAAACTTTTGATTTTAATGAGGAAGTCGCAAATGAAACTTTTATTAATCCCATTAGTGTCTGTCACCAGAGTGAA…
SLA	Src-like-adaptor	chr15	-1.66029	0.039514	4388873	1937	22	2.91	CCACTCAGAGTGGACGAATCCCTTTTCAGCTATGGTCTTCGGGAAAGCATTGCCTC	attgcaagaaggttcagagggagcagagaacCCACTCAGAGTGGACGAATCCCTTTTCAGCTATGGTCTTCGGGAAAGCATTGCCTCttacctgtccctgacaggggatgacagcagctccttcgaccggaagaagaagagtctctccctaatgtacactggcagcaaacgcaagagttcctttttttcagcaccccagtactttgaagattaatgacctggcttgtacacacacacaaaaaaacaaaggctttgactgtcacctggggtcttacggaggccagcattcctccttggttacctcaggtcttccaggaatcaagggaaaccacacagagactgcctttacacactgatcagaggaactcttccctgatgtctgatcagtattgtggagtc…
ASPM	asp (abnormal spindle) homolog, microcephaly associated (Drosophila)	chr1	-1.57885	0.0496108	4733897	1408	16	2.91	CGCAAAAAGATGTCTCGAAGGTCTAGTAGGTGAACGTGGAAAAGAAGTGGGTAGCCTGAGAGAGAAAGGTTTTCATTCTTCTCTTCCCGTTGTGGAGCCAGGAGTGAGTAAAGCTCTGAGCTACAGGGATGAAGTAACGCCTGCAACTGTTGTCGTTGCTCGGAAAAGAAAGAGCCACGGAACAGTGGGAGATGCAAATGGAAAAGTAGCAGCTGAAGAATGGATGGACATGTGTGAAGTCAAACGAATCCATTTTTCTCCTCTGGAATCTACACCCTCAACTGTTGCAAGAACCACAAAGAAAGAAGGGCATACCTCAAAGCGGATAAGCAGCCTG	agaagtctttggaataccagtaagaagattccagcctcttcaaaacatacaaaaaggacttccaaaaaccaacattttaatgaatcatttactatttcacaaaaagacagaattaggagcccactgcagccttgtgaaaatctggctatgagtgaatgctcttccccaacagaaaacaaagtccccaccccatccattagtcctattagagaatgccagagtgaaacttgcttgccactgtttttacgcgagtccactgcctattcatctcttcatgaatctgaaaatacacaaaatttaaaagtacaagatgccagcatttcacaaacttttgattttaatgaggaagtcgcaaatgaaacttttattaatcccattagtgtctgtcaccagagtgaa…
EDN3	endothelin 3	chr2	1.59723	0.00592714	4465373	177	2	2.89	CTATGGACTGTCCAACTACAGAGAAAGCCTTCGGGGAAAGAGGTCCTTGGGGCCAGTTCCAGAAAGCTCCCAGCCTTCTCCGTGGACACGCTTGCGTTGTACTTGTATGGG	acagactgtgccCTATGGACTGTCCAACTACAGAGAAAGCCTTCGGGGAAAGAGGTCCTTGGGGCCAGTTCCAGAAAGCTCCCAGCCTTCTCCGTGGACACGCTTGCGTTGTACTTGTATGGGggcggatgacaaggcctgtgcacacttctgtgcacgcaccagagatgtcaccag
EZH2	enhancer of zeste homolog 2 (Drosophila)	chr6	-1.60026	0.0169418	4681112	354	4	2.89	TGACAAATACATGTGCAGCTTTCTGT	attatttctcaggatgaagcagacagaagaggaaaagtgtaTGACAAATACATGTGCAGCTTTCTGTtcaacttgaacaatggtatgttctgagctgtaaggcaaggttttcaaattagaggtcagcaagattccagaaccaagggcacgtgtctgcaagaacagctcctggtatttaccagcaggcctagcttcaggggtgtgttgctcacttgtaaggagaggggaagtcccagtgagcagaaaggctgtgtacaggaaacaatctagagtcccaaccacttgcagatgggcctgcctcatgctctggctatgagtggacattgtctcccactgctgtggcttgcctcatgt
BUB1	budding uninhibited by benzimidazoles 1 homolog (yeast)	chr2	-1.74803	0.0116627	4409535	247	1	1.04	TGTGGTATTCGCTGCAACAAAACTCTAGCTCCCAGTCCTAAAAGTATAGGAGACTTTACATCTGCTGCCCAACTTTCGTCTACACCATTCCACAAATTTCCAGCAGATTTAGTACAGATTC	gaaatgcctcacactgatgagtttatggatgattcaacagtaTGTGGTATTCGCTGCAACAAAACTCTAGCTCCCAGTCCTAAAAGTATAGGAGACTTTACATCTGCTGCCCAACTTTCGTCTACACCATTCCACAAATTTCCAGCAGATTTAGTACAGATTCcagaagataaaggtgagtgttcagctatcttctgcaaaaatatactgttattatagtttctttttgaaaattctatagaggaag
SLC7A3	solute carrier family 7 (cationic amino acid transporter, y+ system), member 3	chrX	1.9742	0.00224854	4507707	178	2	2.88	GGGGCAAGTAAATCAGCCCTGGTTACCAAAGTGTTCACAGGGATGAACCTTTTGGTTCTCAGCTTTGTCATCATCTCTGGCTTCATTAAGGGAGAACTGAGAAACTGGAAGCTCACGAAAGAGGACTATTGCTTGACCATGAGTGAATCC	gattgctggttttaGGGGCAAGTAAATCAGCCCTGGTTACCAAAGTGTTCACAGGGATGAACCTTTTGGTTCTCAGCTTTGTCATCATCTCTGGCTTCATTAAGGGAGAACTGAGAAACTGGAAGCTCACGAAAGAGGACTATTGCTTGACCATGAGTGAATCCaacggcacttgtag
AURKA	aurora kinase A	chr2	-1.52105	0.0140514	4612817	623	7	2.88	CTTCGGTCCGAAACGCGTCTTGGTGACTGAGCAGATTCCGTCTCAGAACCTAGGATCTGCTAGCAGTGGCCAGGCCCAGCGGGTCCTGTGTCCTTCTAACTCCCAGCGTGTCCCTTCACAAGCCCAGAAACTTGGAGCAGGTCAGAAGCCGGCACCAAAGCAGTTGCCAGCTGCCAGTGTTCCTAGGCCTGTGTCCCGGCTCAATAA	accactgttccCTTCGGTCCGAAACGCGTCTTGGTGACTGAGCAGATTCCGTCTCAGAACCTAGGATCTGCTAGCAGTGGCCAGGCCCAGCGGGTCCTGTGTCCTTCTAACTCCCAGCGTGTCCCTTCACAAGCCCAGAAACTTGGAGCAGGTCAGAAGCCGGCACCAAAGCAGTTGCCAGCTGCCAGTGTTCCTAGGCCTGTGTCCCGGCTCAATAAcccccagaagaatgagcagcctgcagcctccggtaagtggtcttgggtgctcaaatgcatagcttggcgtttatccttgatgtcctagcctctgtaccatgtctgttgaggaggagagaaagaatgagatctccatgctcaggtgtatgtcacacatgtcagtgtgtctgggtttgggctc…
CDK5RAP2	CDK5 regulatory subunit associated protein 2	chr4	-1.78334	0.0418872	4705444	179	2	2.86	GAAGGCAACTTACCCTACCACCATC	gttaaggactgtgGAAGGCAACTTACCCTACCACCATCtcctgcctgaatctcctgagccttctgcctcccatgctctgtcagatgatgaaatgtctgagaagtccttcctgtctagagacccgaagccagacagcgatactgagaagtacccagcaatggcgagccattttcctcaag
SATB2	SATB homeobox 2	chr1	-1.74523	0.0255596	4734201	3259	19	1.49	GCCTCGGTCTCGCACAAAGATCTCTTTGGAAGCCCTGGGCATCCTTCAAAGCTTCATCCATGATGTAGGCCTCTATCCCGACCAGGAAGCCATCCACACACTCTCCGCCCAGCTGGATCTCCCCAAACACACCATCATCAAGTTCTTCCAGAACCAGAGGTACCACGTGAAGCACCATGGCAAGCTGAAGGAGCACCTGGGCTCCGCCGTGGACGTGGCAGAGTATAAGGACGAGGAGCTGCTGACCGAGTCCGAGGAGAATGA	gtccttcatcgacagcagtcccagccaactaaggagagctcccctcccagagaagaagcacccccaccgcctcctccaacagaagacagctgtgccaaaaaGCCTCGGTCTCGCACAAAGATCTCTTTGGAAGCCCTGGGCATCCTTCAAAGCTTCATCCATGATGTAGGCCTCTATCCCGACCAGGAAGCCATCCACACACTCTCCGCCCAGCTGGATCTCCCCAAACACACCATCATCAAGTTCTTCCAGAACCAGAGGTACCACGTGAAGCACCATGGCAAGCTGAAGGAGCACCTGGGCTCCGCCGTGGACGTGGCAGAGTATAAGGACGAGGAGCTGCTGACCGAGTCCGAGGAGAATGAcagtgaggaaggctcggaggagatgtacaaggtg…
RCBTB2	regulator of chromosome condensation (RCC1) and BTB (POZ) domain containing protein 2	chr14	-1.5164	0.000126736	4429704	897	10	2.85	GATAAGTCTCTTCTTCACCGTGATTTGAAACTTTCCA	cttagcagatcatacattcttcaggagctgagagctGATAAGTCTCTTCTTCACCGTGATTTGAAACTTTCCAgtctcagaaaagctgaccaaggtgtagaattttttttttctctatcaatagaaaagtcatctgtgagatgggaactcctgaacacttccttgtagacagaaggacctctgtttctacagggtgacctctccagatttcaggaggatggtccccttaggagctcctgaacaggaaaaaccatttgtagggcttagagctgttgccttccatgctaaaggcttaattttgctatcacccgctcaccatattgggacttcttttccctgttaatgagaagtaacataactttgtttgtctggcacaaggacttcctttgttgccccggt…
SOX6	SRY (sex determining region Y)-box 6	chr7	-2.29403	0.000486612	4595680	90	1	2.84	TGGAAAGACTAAATACGAGTGAACTTCTTGGAGAAATCAAAG	attcctcctgcatggaaaaactactttcaaaagattggaaggaaaaaaTGGAAAGACTAAATACGAGTGAACTTCTTGGAGAAATCAAAG
HACE1	HECT domain and ankyrin repeat containing, E3 ubiquitin protein ligase 1	chr10	-1.56566	0.00114777	4562739	90	1	2.84	AATTTGATGTCAATTATGCATTCGGACGTGTGAAGAGAAGCT	gtctgtttctgaactcctatcaaattcaaAATTTGATGTCAATTATGCATTCGGACGTGTGAAGAGAAGCTtgcttcacattgctgcaaa
BUB1B	budding uninhibited by benzimidazoles 1 homolog beta (yeast)	chr2	-1.74302	0.018957	4525208	143	1	1.79	CCTCTTGACAATCGTGGAGAAGCTACACAGAGCTGAAATAGTACACGGAGACTTGAGTCCACGGAGTCTGATCCTACGAAACA	aatcttctccaacacagcgaatttgttactcatgaaataatagtgttgattatttacaaCCTCTTGACAATCGTGGAGAAGCTACACAGAGCTGAAATAGTACACGGAGACTTGAGTCCACGGAGTCTGATCCTACGAAACAg
MSH6	mutS homolog 6 (E. coli)	chr17	-1.61493	0.00803366	4329278	90	1	2.84	TTTGTTGAGTTGAGTGAAACTGCTAGCATACTCAGGCATGCAACAGCACATTCTTTGGTACTTGTGGATGA	gagaaagcacatttTTTGTTGAGTTGAGTGAAACTGCTAGCATACTCAGGCATGCAACAGCACATTCTTTGGTACTTGTGGATGAattag
KIF20A	kinesin family member 20A	chr18	-2.27948	0.013413	4412443	90	1	2.84	TTACCTTCGAATTCGACCATTCTTGACTTCAGAGTTGGACCGACAGGAA	gctctactggaggacacctcagagaaggtgaaagtTTACCTTCGAATTCGACCATTCTTGACTTCAGAGTTGGACCGACAGGAAgatcag
RACGAP1	Rac GTPase activating protein 1	chr15	-1.51213	0.0287542	4337642	90	1	2.84	CGCTCCAACAGTAGACAGTTCATCGACGGCCCTCCTGGGCCTGTGAAGAAAACTTGTTCCATTGGCTCTACA	cctctccagCGCTCCAACAGTAGACAGTTCATCGACGGCCCTCCTGGGCCTGTGAAGAAAACTTGTTCCATTGGCTCTACAgtagaccag
SPC25	SPC25, NDC80 kinetochore complex component, homolog (S. cerevisiae)	chr2	-1.73939	0.00557793	4348419	651	7	2.75	GAATTCTCATCTCTTGTCCCTGTCATTTTTCTCTCTTTCTGTGTGGTATTAAAGAAACTAGAATATATCATCCCAAACCATGCCTCTTTGAGGTAACATTTGTGAGCTGAAAACAGTTAAGCAGCAGCAGAGTTAGAAAACCTTTGCCTTCCCCCAGTCTACCTAAACATGGGACCTAGATGATAGAGGTATCTAGCTCTGTACCCACAAAGAAAGATAGAAGTTAGTCGCTTACCACAGCAGACGTGGCACCAGAGGAATTGACAAGCCTTGCTTCATTAATTTATTCCTGTAAATATATTCTTCACAATTCCCCATCTGTGGAAGTCAAAAGGCAAATCTGTCTGTCTTATCATGTTGTAAAATCCTACTGTTCTCTGTTGAAGATGCTGTGTAAAC…	tgtacgacagttcgcctcatcttgagtgcctagcagaatttcaggagaaagtcaggaagaccaacaatttttcagcttttcttgccaatattcggaaggcttttatagctaaggttcataattgatataggtttgttctttgttactgtatatatccagagGAATTCTCATCTCTTGTCCCTGTCATTTTTCTCTCTTTCTGTGTGGTATTAAAGAAACTAGAATATATCATCCCAAACCATGCCTCTTTGAGGTAACATTTGTGAGCTGAAAACAGTTAAGCAGCAGCAGAGTTAGAAAACCTTTGCCTTCCCCCAGTCTACCTAAACATGGGACCTAGATGATAGAGGTATCTAGCTCTGTACCCACAAAGAAAGATAGAAGTTAGTCGCTTACCAC…
DHFR	dihydrofolate reductase	chr13	-1.62911	0.034423	4532630	4329	48	2.84	ACTTTTGCTGGCTTTAGATCTATGAGTAATTATTTCTTTAGGGAGGGGTAGTTGGAAGAATTGTTTGTTTTGTGATCCTGGGGATGGAACCTAAGACCCAGTGCGTGCTGAGCAAATGCTATACTGCTGAGCCACCCCAACCCTAGCCCCTATATAATTCTAAACAATATGTTGTCATTTCCCAGTAATCTAACAAGG	atacccaggcgtcctctctgaggtccaggaggaaaaaggcatcaagtataagtttgaagtctacgagaagaaagactaacaggaagatgctttcaagttctctgctcccctcctaaagctatgcatttttataagaccatgggACTTTTGCTGGCTTTAGATCTATGAGTAATTATTTCTTTAGGGAGGGGTAGTTGGAAGAATTGTTTGTTTTGTGATCCTGGGGATGGAACCTAAGACCCAGTGCGTGCTGAGCAAATGCTATACTGCTGAGCCACCCCAACCCTAGCCCCTATATAATTCTAAACAATATGTTGTCATTTCCCAGTAATCTAACAAGGttatagtaaaagtgccttaagaaatgtcacttgctataaaggtctcagtgcccctccc…
ANGEL2	angel homolog 2 (Drosophila)	chr1	-1.53193	0.0367523	4487000	992	11	2.84	TGTCTTATAACATCCTCTCGCAGGATTTACTGGAGGATAACTCTCACCTCTACAGACATTGCCGACGTCCAGTGTTA	gaacaataaaaaggaactgggagtatttatgtagccataataaagaaaatacgaaggacctagaagacagaaatgttgactccacgtgtgaggaccgtgaagataagtttgacttctcagtgaTGTCTTATAACATCCTCTCGCAGGATTTACTGGAGGATAACTCTCACCTCTACAGACATTGCCGACGTCCAGTGTTAcactggagttttcggttccccaatatcttgaaagaaatcaaacattttgatgcagatgtaagtgtgtaaagcagtattagagcttttcatccaaggaaaatgtggtcaatgagtgtgcagtcacgagcagtgttttatttactttatgctcagggaaggagccgttgttagctaggtatggctttcttgctattggtga…
4930583H14RIK	-	chr3	1.57255	0.00360212	4349596	909	10	2.82	GGAGGCATCCTTATCGAGCTCAGAGCCTGAGCTGAAGATAACCGAGGCTTCCCTGGTGGAGACTACCGAGAGTGTCCCTGAGTC	gtgaaaaggaagagcatgtggcagaagccgagcaagtgtgttcagagcctggagacactgctgtaacggaagctgaatcggtagatgctgaggaagtcccagaggctgcagttgtgcttccagaagagtctcaggcctccgccccctccgaggtccctgccgaagctgccgtggtGGAGGCATCCTTATCGAGCTCAGAGCCTGAGCTGAAGATAACCGAGGCTTCCCTGGTGGAGACTACCGAGAGTGTCCCTGAGTCtactcaggaggtggagagtgcagccccagaccaggatgacgtttgcaatgagggggctgatactagccaggagggcgctgataccagccaggagggggctgataccagccaggagggcgctgataccaccaaggaggagg…
USP3	ubiquitin specific peptidase 3	chr9	-1.56967	0.00534689	4688768	455	5	2.81	CTGTGCTTGCACCTGAAAAGGTTTCACTGGACAGCATATTTAAGAAACAAAGTCGATACATACGTTCAATTCCCACTGAGAGGCCTGGACATGAAGTGCTACCTACTAGA	attgccttcgcagcttcactgacctagaggaacttgatgagacagagttgtatatgtgccataagtgcaaaaagaaacaaaagtccacaaagaagttttggattcaaaaacttcccaaggtcagtgatgtgtttcagataaggtgcagttctggattggtctgtgaggtttgcagtcaaaactgaaacctcttgatgatttataaggtacacaggaagagagcggtgtcatcagaagagaatctggggcacctaatgtcctgagcctgtagttctgggtaggcactgaaaggtgagtcaccttggagtcggttctcagtctccaccccactctgtcaccaggcaCTGTGCTTGCACCTGAAAAGGTTTCACTGGACAGCATATTTAAGAAACAAAGTCG…
MAP4K1	mitogen-activated protein kinase kinase kinase kinase 1	chr7	1.57493	0.0114154	4584957	91	1	2.81	ATGACGTCGCCACCCTTCAGAAGGAGATTCTCATGCTGAAAACTTGCCGGCACGCCAACATCGTGGCTTACCATGGCAGTTACCTC	atgATGACGTCGCCACCCTTCAGAAGGAGATTCTCATGCTGAAAACTTGCCGGCACGCCAACATCGTGGCTTACCATGGCAGTTACCTCtg
USP3	ubiquitin specific peptidase 3	chr9	-1.7695	0.0117294	4689496	455	5	2.81	AGAGTTGTATATGTGCCATAAGTGCAAAAAGA	attgccttcgcagcttcactgacctagaggaacttgatgagacAGAGTTGTATATGTGCCATAAGTGCAAAAAGAaacaaaagtccacaaagaagttttggattcaaaaacttcccaaggtcagtgatgtgtttcagataaggtgcagttctggattggtctgtgaggtttgcagtcaaaactgaaacctcttgatgatttataaggtacacaggaagagagcggtgtcatcagaagagaatctggggcacctaatgtcctgagcctgtagttctgggtaggcactgaaaggtgagtcaccttggagtcggttctcagtctccaccccactctgtcaccaggcactgtgcttgcacctgaaaaggtttcactggacagcatatttaagaaacaaagtcg…
PCNX	pecanex homolog (Drosophila)	chr12	-1.90948	0.0243291	4570893	91	1	2.81	CACTGGTGAACTTCGAACCAGCAGC	gtaagttctcgtccaccctctatgagacgggcggctgtgacatgtCACTGGTGAACTTCGAACCAGCAGCaagaagagcgtccaatatctg
ATP8A1	ATPase, aminophospholipid transporter (APLT), class I, type 8A, member 1	chr5	2.07019	0.0438459	4565843	183	2	2.8	AAATGTTGGAGATATAGTTATAATAAAAGGCAAAGAGTATATACCTGCTGACACTGTCCTTCTCTCGTCAAG	gtAAATGTTGGAGATATAGTTATAATAAAAGGCAAAGAGTATATACCTGCTGACACTGTCCTTCTCTCGTCAAGgtagagacacctactgatgctcaaacagtgtagaggatggtttctctaccctgcattgaccttgtgatttctccaaggaaataaagaataaacgaagaatttcaaaacc
GPR158	G protein-coupled receptor 158	chr2	1.56376	0.0087389	4313474	4312	47	2.79	CGGTCCATCATGAGGCGCATCACTGAGATCCCAGAGACAGTCAGCAGACAGTGCTCCAAAGAGGACAAGGAAGGCACAGACCACAGTGCAGCCAAGGGGACAGGCCTTGTCCGGAAGAACCCTACTGAGTCCTCAGGGAATACAGGGAGACCCAAGGAAGAGTCCCTTAAAAATCGGGTCTTCTCTCTCAAGAAATCCCACAGCACATATGACCATGTGAGAGACCAAACTGTAGAATCCAGCAGCTTGCCCATGGAGAGCCAGGAGGAGGAGGCCACCGAAAATTCAACCTTGGAGTCGCTGTCAAGTAAAAAACTGACACAAAAGCTCAAAGAAGATAGTGAGGCCGAGTCCACTGAGTCAGTGCCGTTGGTCTGCAAGTCAGCCAGTGCTCACAAC…	gatgaactgaaaaaactctatgctcagttagaaatatacaaacgtaaaaagatgatcacaaacaacccccaccttcagaaaaaacggtgctccaagaagggcttaggcCGGTCCATCATGAGGCGCATCACTGAGATCCCAGAGACAGTCAGCAGACAGTGCTCCAAAGAGGACAAGGAAGGCACAGACCACAGTGCAGCCAAGGGGACAGGCCTTGTCCGGAAGAACCCTACTGAGTCCTCAGGGAATACAGGGAGACCCAAGGAAGAGTCCCTTAAAAATCGGGTCTTCTCTCTCAAGAAATCCCACAGCACATATGACCATGTGAGAGACCAAACTGTAGAATCCAGCAGCTTGCCCATGGAGAGCCAGGAGGAGGAGGCCACCGAAAATTCAACC…
PTPRN	protein tyrosine phosphatase, receptor type, N	chr1	1.53463	0.0102213	4744856	275	3	2.79	CCACACCCTCGCTTCCTGGGTACCTCACTG	acaatacaacagatgcagagaggagacccagcagaagctctgccccCCACACCCTCGCTTCCTGGGTACCTCACTGccagccctgcctccagcgaagttcagcaggtgctgagccctggtttccctgaacctccccacacacccagccctctgggctcctcctcagtccttctggagaagaaaagtcccttgggccagagccagcccacagtggtgggacggccatcagctcgaccatcggccgaggagtatggctatatcgtcactgaccagaa
BRCC3	BRCA1/BRCA2-containing complex, subunit 3	chrX	-1.7085	0.00528401	4538606	3318	36	2.78	CGGTTGAGGATGCAAACTAGATTTCTCATACACCAATGACAGGAATGTAAAAATACAGCTACTGAGTAGAAGAGTTTGGAATTTTTTTTTTTTAAGTTAAACATACACTTAACATGACCCAGCAATAATACTGTCTTGGCACAAAAACTTTTACAAAATTTTTCTTGGCAGCTTTATCTGTGATAGCTGCAAATTAGAAATAACCCAAATACTCTGCAGTGAGTAAATGGCTCAACAAACCATTCTTACTATGGACTACTACTATGTAGTGGAAAGGAACATACTGCTAATATGATGAGCCTTGGGCAGTTATAGTAAATGAAAAAAAGGTTGTCTTAAAAGAGCACTTACTGTATGGTTGCATTTCTAGAGCTTTGTTTAAATGTCAGAATTAATGAC…	ggcagatgaaaatacctggcatataatttattatattaaatcaattttgaaaaagataatgttggagggactacattatataacttcaagacttattataaagctacaataatcaagatactatgttttttgcagaagaatcaatgcaataggaaagaaaattcagaaataagcccacaataatatgcttaactaattttgaaaaagtaaaaatgtgattcaaggaagaaaaaacagtcatttcaacgcattgaacctccacaagccaacaaagtatattctaaaagtacctccaaatatatcatgcatttaaatgtactatgaaaaacctagaaaaaatattcaagaaaaattttcaggagttaagtacttaatattcaactcaaaagcacaatttca…
MBL2	mannose-binding lectin (protein C) 2, soluble	chr19	-2.11218	0.00930656	4520356	184	2	2.78	ATGTCCATTTTCACATCCTTCCTTCT	gtgaggagcATGTCCATTTTCACATCCTTCCTTCTgctgtgtgtggtgacagtggtttatgcagagaccttaaccgaaggtgttcaaaattcctgccctgtggttacctgcagttctccaggcctgaatggcttcccaggcaaagatggacgtgacggtgccaagggagaaaagggagaaccag
SRSF15	-	chr16	-1.5258	0.0102898	4382671	1288	14	2.78	CGCAGTTTAGAAATGATAGCAGGCAGCAGTTC	gcactcaaggagttgcaccgggtcctgtaattgggctccaggcaccctctaccggtcttcttggtgccagacctggcctgatcccactccagcgccccccagggatgcctccaccacatttgcaacggttccctatgatgccacctcggcccatgccacctcacatgatgcacagggggccaccaccaggaccagggggctttgccatgcccccacctcatggaatgaaagggcccttcccaccacatggcccctttgttaggcctggtgggatgccagggctggggggcccagggccaggcccgggagcatcagaagacagagatggaaggcagcaacaaccacagcagcagccaccgccacagcagcagcagcagcagcagcagccgcagcagcagc…
POLE	polymerase (DNA directed), epsilon	chr5	-1.7014	0.00163051	4488858	277	3	2.77	CAAATCACTTGGTGGGCTTGAAGCGGAGTTACATCAAGCTGTCCTTCCACACTGTGGAGGACCTTGTCAAAGTGAGAAAGGAGATCTCTCCTGCTGTGAAGAAGAACCGAGAGCAGGACCATGCTAGTGATGAGTATACAACAATGCTCTCC	cCAAATCACTTGGTGGGCTTGAAGCGGAGTTACATCAAGCTGTCCTTCCACACTGTGGAGGACCTTGTCAAAGTGAGAAAGGAGATCTCTCCTGCTGTGAAGAAGAACCGAGAGCAGGACCATGCTAGTGATGAGTATACAACAATGCTCTCCaggtaactttccttctcaagagcaaagtgccagttactccagaataacaagctaatggaggcaggaactcttcagagagactccccgggtgcttggcatgtgtaaataaacactggcttcccaa
PIH1D2	PIH1 domain containing 2	chr9	1.78055	0.0226691	4617724	278	3	2.76	AAGGCGGCGCTCTCCCGAGAGACAAGCGGGACGGCCTGCGGAGGAGCCAGTCCGGACCCGGAGAAGAGAACCGGAACTGGATATAGAGACACAGCTCTACTTTGCGCTCTCCGGACCCAGTTAGATGGTGTACCGGGACTGGTTACCATG	ccggagactcccacagagcgggctcgccggtcgccgtggaagctgacgggtgcaggaaggAAGGCGGCGCTCTCCCGAGAGACAAGCGGGACGGCCTGCGGAGGAGCCAGTCCGGACCCGGAGAAGAGAACCGGAACTGGATATAGAGACACAGCTCTACTTTGCGCTCTCCGGACCCAGTTAGATGGTGTACCGGGACTGGTTACCATGgtaaccggagtcgcagtttgtcggcaaactgagagaagacgtgcgcgtttcccccacgtttggattaa
LIMA1	LIM domain and actin binding 1	chr15	-1.58654	0.0258793	4531012	2596	28	2.76	GGAATCGACTCCATTTAATAGACGCCAGTGGACTTCCCTGTCATTGAGAGTAACAGCCAAAGAGCTTTCTCTTGTCAACAAGAACAAGTCATCCGCAATTGTGGAAATA	cccacaggtgtctcagagtctgtagacaagatGGAATCGACTCCATTTAATAGACGCCAGTGGACTTCCCTGTCATTGAGAGTAACAGCCAAAGAGCTTTCTCTTGTCAACAAGAACAAGTCATCCGCAATTGTGGAAATAttctccaagtaagtgctatctcggtccaaaaggaccgtctgccttgagcagatttaccacctgtcaggaaaattggtgaagtgatgtcaactggccggactgagcacccccgggctttatgcaccctacaggtcactggagaggaaacaatggtaccagtcagaaggcacctcccccatctttgaatttttatttaactgagggaaaaaaaagttataaacacaaaaaaagatacttgtaagagccgggcatggtgga…
POLA1	polymerase (DNA directed), alpha 1, catalytic subunit	chrX	-1.58477	0.0250902	4306555	93	1	2.75	TCAAATAACTCCACCACCTGTATTGATACCAAAGAAAAAAAGATCTACTGGGGCTTTGCTCAACCCTTTTTCAGTGCACA	acagcTCAAATAACTCCACCACCTGTATTGATACCAAAGAAAAAAAGATCTACTGGGGCTTTGCTCAACCCTTTTTCAGTGCACAcccctaag
	-	chr1	1.60912	0.00477946	4373942	3456	37	2.74	GGTCTGTGACGAAGGGCTCCATACAGAGGAAGAGCCGGATCTACCCTCAGGCTTAAAGGCAGGTTCTCAGCTAAGTAAATTGCACATGTTGACTGCTGGAAGACGGGATGAAGCATGCCCCTGCAGCCGTGTGGCTAGCTTTGTACAGGAGTCTGTGCCAGCATCTGTGTGCTTCTCGAAGCATGCCAGCAGCAACAGCAGTCCCCACCTGCAACAGGCCAGGTCTAGGGGCTATC	actccagagccaggtgtgccccctccaggtgaggaagagtgtgaagacaaccagctccacccaggccctgcagactcggaggaacaggaaacaaaccccgaggacttggagacactgtcccataagagcgaaagtcgatccggatccgatacaaaaacagatccctttgaaagtgcttctgaggcggagtccctcccgggtgacctcactggtggagttggcctctccgaaagagaagcaggctggggatgccctgaggactcaacagttagacttccccaagggcggcatttGGTCTGTGACGAAGGGCTCCATACAGAGGAAGAGCCGGATCTACCCTCAGGCTTAAAGGCAGGTTCTCAGCTAAGTAAATTGCACATGTTGACTGCTGGAAGACGG…
NDP	Norrie disease (pseudoglioma)	chrX	-2.03287	0.0121803	4581991	374	4	2.74	GAGAAATCATGTACTAGCTGCATCCATTT	ctgtgcagcacatactgctgtgatcggttgcaagtgaaagaagcaagagaaattcctgcatacaaaggacaatgacaaccagaaagcggcagccctatcctgctctggccttgaaagggactggatcctaggaggtggcagcatttccaatctattgtcctctgtctccctctgctgtttttctggaggagtttccctttacaacaatGAGAAATCATGTACTAGCTGCATCCATTTctatgctctccctgctggccataatgggagatacagacagcaaaacagacagttcatttctgatggactctcaacgctgcatgagacaccattatgtcgattctatcagtcacccactgtacaaatgtagctcaaag
ATAD2	ATPase family, AAA domain containing 2	chr15	-1.72807	0.0166759	4579475	89	0	0	TCAGATGCGCCCAGCAATTATATTCTTTGATGAAATTGATGGTTTGGCTCCAGTACGATCTAGCAGGCAAGATC	gcctaTCAGATGCGCCCAGCAATTATATTCTTTGATGAAATTGATGGTTTGGCTCCAGTACGATCTAGCAGGCAAGATCagattcacag
FBXO38	F-box protein 38	chr18	-1.50673	0.00691189	4663537	94	1	2.72	CTTGCACACTATTGTCTTAGGAGCTTGCA	gtggttttaggaaCTTGCACACTATTGTCTTAGGAGCTTGCAagaatgccctggaagtagaccttggctacctcatcatcactgctgcgcgaag
PKD1L2	polycystic kidney disease 1-like 2	chr8	-1.54398	0.0121888	4365239	94	1	2.72	ATGATGAAGAGACCTTGCCCTTATTTC	gtgctgggctttgctgctttctttgcgctggtcttgaagagagaagATGATGAAGAGACCTTGCCCTTATTTCcaggacatctgtctagcccag
BOC	Boc homolog (mouse)	chr16	-1.51325	0.0109973	4735672	755	8	2.71	AAGGACCCTAAGCACACTGTTCATGAAGAACACAGGGATAAAGCAAAGGCCATCATGCCGCAGACTGGAGCCACCTGGAAGCCACTCCAATTTGGTGGCACAGGACAGGTTTCCAAGATGTCACGAGAAAAGCCC	ggccccagtgctgtttaggtcttgtaccagttgaagaagtagacagttctgactcctgccaagtgggtggaggagactggagttcccagcatccatcagggacctacacaggacaggaacgtgggatgcggttctcgcctagcccatcagttcatgtgtcctttgaaacaccacctcccacaatttaggccgaagctaatatcccagaaagactatatattgtttgtttgtttgtttgttgacagagaaaaattggtatttatttttctattatagccatatttatatatttatgcacttgtaaataaatgtatatgtgtttctataattctggagagatatggaatcctcccctttctggcacaagacagaaagcaagcagctgagtaactggagacc…
ADK	adenosine kinase	chr14	-1.55755	0.0419902	4466769	755	8	2.71	ACATCTGATGGACTTGGGGCAGCTGCCTAACCCGCAACATTTGCATTATGTTCAGACTGTAACCTGC	gctttctgtctcaactggtctctgacaagcctctgactgagtgcatccgcgctggccactacgcagcaagcgtcatcattagacgaactggctgtacctttcccgagaagccagacttccactgatggaagaaagaaaactcaggctgtggagtggagactgcagtgaccacatcctgagcgttcctccataagaaagaatagagttatcctctgtctttgcccaccatggttctcattagtaacttagagggctcagtgctacttctaggacctttagtctctgaaatctgggaaaaatgtttatttgcatagtttgttagtgcctcttaaatgtcaaacaggaatacatttcagtagaaactttaatttcattttcaattgtttgtaaattcatcag…
PRKX	protein kinase, X-linked	chrX	-1.5539	0.00619392	4329571	96	1	2.67	CCATTTTTCGATGACAACCCGTTTGGGATTTACCAGAAAATCCTTGCATGCAAAATAGATTTCCCCAGACAATTGGATTTCACCTC	gtttcccCCATTTTTCGATGACAACCCGTTTGGGATTTACCAGAAAATCCTTGCATGCAAAATAGATTTCCCCAGACAATTGGATTTCACCTCtaa
LCP1	lymphocyte cytosolic protein 1 (L-plastin)	chr14	1.5881	0.0133539	4595737	96	1	2.67	TCCCGGCGGTTGTGATTGACATGTC	gactccaaagcttattaccacctgctcgagcaagtggctccaaaaggagatgaagaagggaTCCCGGCGGTTGTGATTGACATGTCaggactgagg
DOK2	docking protein 2, 56kDa	chr14	1.52784	0.0236707	4503584	288	3	2.67	TGGTGACCATACGACCCACAGAAGCCAGTGAGCGCTGCCGGCTCCGAGGGTCCTATACTCTCCGGACCGGGGTGAGTGCCCTGGAGCTGTGGGGTGGCCCTGAGCCAGGCACACAGCTATATGACTGGCCCTACAGGTTTCTTCGACGCT	acgaacagggttttctcaagaatttctggcatgcttactaaggatgggttggtggagaaggagcccactgtttcctgaagctgcctctctttcttctcctctccagggctctgcaaggaatataTGGTGACCATACGACCCACAGAAGCCAGTGAGCGCTGCCGGCTCCGAGGGTCCTATACTCTCCGGACCGGGGTGAGTGCCCTGGAGCTGTGGGGTGGCCCTGAGCCAGGCACACAGCTATATGACTGGCCCTACAGGTTTCTTCGACGCTttgggcgtgacaag
ELF2	E74-like factor 2 (ets domain transcription factor)	chr3	-1.68471	0.0237946	4659413	96	1	2.67	CGTCTCATTTATTGAAGCAGCTGTGA	CGTCTCATTTATTGAAGCAGCTGTGAatactgtgaatactggcatgaagcacgcctgcctgcgtggccctctgtgtctgctgaaatgttcagaaga
MCM2	minichromosome maintenance complex component 2	chr6	-1.54015	0.0464416	4560441	192	2	2.67	GAAGATGATCACCGGTCTCTCCAAGGATC	gagctgaccggcatttaccataataactatgacggctcgcttaacaccgccaacggctttccagtctttgccactattatcttggccaaccatgttgccaagaaggacaacaaagtagctgtgggggagctcaccgatgaggacgtGAAGATGATCACCGGTCTCTCCAAGGATCagcaaattggagagaag
MS4A6D	-	chr19	1.50399	0.0408481	4464067	578	6	2.66	CTGTGTGACAACAATGCTTAATATCTTAATATCTTAATGTGTGTATTGGTTAATCAGCAACCATGAAAAACATACTAACTGGCTGGGTTCAGTAGCACGCTCTTGATTTGGCGTCAGTCAAA	aatgtgattttcctgtctcagaactcaaagaataaatccagtgtatcttcagagtcactttgtaaccctacatatgaaaacatattgacttcataagaattaagtagaggttatatagcagaaaaatctgtctttaacatgatttagaaaagccatttaCTGTGTGACAACAATGCTTAATATCTTAATATCTTAATGTGTGTATTGGTTAATCAGCAACCATGAAAAACATACTAACTGGCTGGGTTCAGTAGCACGCTCTTGATTTGGCGTCAGTCAAAacacagacctgtaaattccaatttatgtagtggtcaaagagccccaattattttctcaaaaaactggaagaatgtttcataggatcatggtggagccaatgggcaacagttcttctta…
EIF2AK4	eukaryotic translation initiation factor 2 alpha kinase 4	chr2	-1.51931	0.00818374	4388293	386	4	2.65	TAAAATAAGACTCTTCGAAGCTGGGAGCACT	actctgggggacaagactacattgagaccgtcattcccagcaaccagctgcccagcgctgcgttcttcagtgagacacagaaacagttctcccggtacttcattgagtttgaagaactacaactcctagggaaaggagcttttggagctgtcatcaaggtacgacagggttgtccccaatcccctttaagctttctctttcctttccatggcctcacaggcttggtttccattttgggagtggaaagggaagtaaaTAAAATAAGACTCTTCGAAGCTGGGAGCACTttcacctcccggagttaaaggctttctttaaggccaccctggactcattaagaatacattgttcctgtgtccttggttggctcagaacaatgacatgaa
CTSG	cathepsin G	chr14	2.07184	0.00880335	4605174	193	2	2.65	TCTCCTGCTCCTGTTGACCTTTATTCTAC	atgaaacctttcacacgagcaggaaaatagatctgtgacctctcagaaccacccttccttcctctctctccaggggaggataaaagtctggcagagaaaagccccggcagcaactgactaagcaacggttctggaaagatgcagccTCTCCTGCTCCTGTTGACCTTTATTCTACtccaaggagatgaggcag
KIF20A	kinesin family member 20A	chr18	-1.88624	0.0341254	4487970	965	10	2.65	GCTAGCTCCTAACCACAGAATGATCTATAGCACCTACTGCACAAGCTCATTGTAGCAGACATCAAGTGGCTCTGAAACCTAGA	aaccagaccctggctgagctgcagaataacatggtgctagtgaaactggaccttcagaaaaaggcagcctgcattgctgagcagtatcacactgtgctaaagctccaaggccaagcctctgccaaaaagcggctgggagcaaaccaggaaaaccagcaaccaaatcatcaacccccaggaaagaaaccattcctgcgaaacttacttccccgaacacctacctgccaaagctcaacagacagcagcccttatgcgcggatcttgcgctcacggcactctcctttactcaaatctccctttggcaaaaaatactaaagttgtggggatgaagatgcatggttgttgccctgaggttggtcagctgcttagctgataagtctcttttaagcttcagcatac…
SYT9	synaptotagmin IX	chr7	1.79221	0.0157462	4327356	2137	22	2.64	CAGATGTGCCTAGAAGAATGGTCCCAAAGAAACTAGAATGGCTCCAGCAAAAGATTATCAGGCAGCCATCTTATTAAGCTTTGACATGTCCTTGGCAATGGGAGCTCAGGTTGGAGATCCTGGGGTAGCCTGTTGTTCCCACCTCAGGATCTCCTCACCTTGAGCTAGCAGCCCTGGGGTACTATGGAATAAGCTACTGACTCAAAGATAGCTTTGTGGGGGCATTCAGGCGAAGAAGACTACCCACGTGGTAAACAGATGGCTTTGTGTGTGGAGAGCTTTACCTAGCCAGTACA	aaacgatgactatggagaagaagactgcttgtgccaaggacacagtcggacaaccatgtaacaaagatctgcagtaacttttcccacctagcaacacccagatgactccagtgaagaaatactcagctgtaaccacagcaataactggccctctttccaaattggatgtggtgaatctgaagggttcatctattttcttcaggtggcccaaggtgatatgctctagagaagctcctccctcactgtcaaaagccaagttggactgtggaagagagcaagtggcatagtaagtggcttgagtgccaagatggcctttggttggatgggcatgacactggtcctgacagtggtcagtctaacatgcagtcatttgatttggatgccctggaaggacagaat…
ADAM22	ADAM metallopeptidase domain 22	chr5	1.56704	0.0387904	4442753	195	2	2.63	AAAAAGCCTGGCGATGGCGACTCTTTTTATAGCGACTTTCCTCCCGGAGGCAGCACAAACTCAGCATCTAGTTCTAAGA	acagttaccccagggagattatgtaAAAAAGCCTGGCGATGGCGACTCTTTTTATAGCGACTTTCCTCCCGGAGGCAGCACAAACTCAGCATCTAGTTCTAAGAagaggtctgcttttctgtcgcattttcagatttccacctgttccatcacacattattccattagtcagaacatttcattattttgcagcag
TMED5	transmembrane emp24 protein transport domain containing 5	chr5	-1.76983	0.0307751	4584874	3024	31	2.62	AGATGGTGATTACATGTTCTGCTTTGATAACAC	tatagagactgaAGATGGTGATTACATGTTCTGCTTTGATAACACattcagcaccatttctgagaaggtaattttctttgaattgatcctggataatatgggagaagaggttcaaggccaagaagactggaaaaagtatattactaatacagatgtcctggagatgaagctagaagatatcctggttagtaggcccttttaataagtaatgacaatccagcatccagtgttttactatatgtcagggattgaactaagcaatcttagctgtattttccagaaactgttggttttgccatttttttatatcatttcaagtctcaatgttatgtttatcctcttattaattagtttttcaaatcacatatcttaagtgaatcctatcatgaaaataccctt…
NFIB	nuclear factor I/B	chr4	-1.71491	0.0156574	4741771	6639	45	1.74	TCAAGTGTCAAATAGGACACCCATCTTACCGGCAAATGTCCAAAATTATGGTTTGAACATAATTGGAGAGCCTTTCCTTCAAGCGGAGACAAGCAACTG	tcctggtacctgggctagcttggttcctttTCAAGTGTCAAATAGGACACCCATCTTACCGGCAAATGTCCAAAATTATGGTTTGAACATAATTGGAGAGCCTTTCCTTCAAGCGGAGACAAGCAACTGaggggaaagaaccacaaccatagtataagaaaattaggggaaaaacacccaacaaaggaaaagaggaagactggacaacagggagaaaggagagaaactgaagaaagaagacggtagaccagcattgcagcacttacagtcactaattcccttaaggttgagactatagtgacaggaaagggtcaatgacatctcactgatgctagactgcagcccctgcaccgtagcctttgttacatgaagtccgctgggaaatagatgttctgtctc…
TMTC4	transmembrane and tetratricopeptide repeat containing 4	chr14	1.55651	0.0416355	4496065	1173	12	2.62	AGTGTGTGCATGAAGCCTCTGTTCAGATTGTGTGTTTAGTCATTTAAAAGTCTCAGACATTTATTTTATTCTATTGTTATTTTTTTCCTATGAAAACAAACACATGCAAAAAGATTATAGCACCAGCAATACACTCTTGAATGCTTGATAGGATTTTTGCATTGAAATTGTATTTTTTCACACAACTCAAATGTAATTCTAAAATCTCAAAAAAAAAGAAACCTTTTTTTAAAAACTAAACAGAAAAAAATATTATTTTGAGTGAATTTTGATTGTGTTAAACTGCATTTGGGATGTGATGGAGTGACTTAGACATGCCTCCTACAATTTACATAGCCATCTACCGTTATCTGTATATTAGCTTGTTTATTTAATGACAAGAAAGAGTAAATCAGGTTT…	ctgtgctttatcatcgctggggacatcttgactctgccaagaaacactatgagatctccttgcagcttgaccctgtggcagtaggcaccaaggagaattacagtcttctgagaagaaagctagaacaaacgcagaagaaagatgtctgatcttccccctaatgttttgagtttgtgAGTGTGTGCATGAAGCCTCTGTTCAGATTGTGTGTTTAGTCATTTAAAAGTCTCAGACATTTATTTTATTCTATTGTTATTTTTTTCCTATGAAAACAAACACATGCAAAAAGATTATAGCACCAGCAATACACTCTTGAATGCTTGATAGGATTTTTGCATTGAAATTGTATTTTTTCACACAACTCAAATGTAATTCTAAAATCTCAAAAAAAAAGAAACC…
FLT1	fms-related tyrosine kinase 1 (vascular endothelial growth factor/vascular permeability factor receptor)	chr5	1.7689	0.0273442	4500095	98	1	2.61	CCATGGAAGACCTGATTTCCTACAGTTTC	attacagtgagatctccaagcagcccctcaCCATGGAAGACCTGATTTCCTACAGTTTCcaagtggccagaggcatggagtttctgtcctccagaaag
SGOL1	shugoshin-like 1 (S. pombe)	chr17	-1.60129	0.003755	4726910	792	8	2.59	GAAGTAACCGTAACCCTGCACAGACTTGA	aaccaagtcctgctgttactccagagacacagggttgcgattttgattcaggtaaagttgagtctactgatgaagtcttacccagaactatatctatccgtcgccatttaaggaaagattttagtaatataagccactccacgactttggaggattgtaaagccagtccaagagtggcacagtctctggaagttaaaggaagtagatgtagaGAAGTAACCGTAACCCTGCACAGACTTGAaaatgtttgtctgtggaacaaagaccaaattagcttatgttctagactgattaacccagcaaagattactgaaacagaagtcattttatcatctaaacctgaacaaatagaaagcaagcataaacgtgcacgaaaaagaagagcagagcaaagaagaa…
DMGDH	dimethylglycine dehydrogenase	chr13	1.80702	0.029956	4415535	199	2	2.57	TTTAGATCGAATCTCAGACCACCTGGAAGCTGCCATGGAGATGATTCCTGTCTTGAAGAAGGCGGACATCATCAATGTCGTCAATGGCCCTATCACCTACTCTCCCGACATTCTGCCTATGGTG	gctttggaaaggagctttttgagtctgaTTTAGATCGAATCTCAGACCACCTGGAAGCTGCCATGGAGATGATTCCTGTCTTGAAGAAGGCGGACATCATCAATGTCGTCAATGGCCCTATCACCTACTCTCCCGACATTCTGCCTATGGTGgggccccatcagggggtcagaaactactgggtggcgactggctttgg
LCTL	lactase-like	chr9	1.6867	0.0135752	4378199	200	2	2.56	CTGGTCTCTGTTGGATAAGTTTGAATGGGAGAAAGGCTATGCAGATAAATATGGATTCTACTATGTTGAATTCAATGTGAGAAACAAGCCTCGCTATCCCAAGGCTTCTGTGCAGTATTACAAGGAGATCATCACAGCCAGTGGGT	ctataaaagatggcgtggatataaaagggtatacttcCTGGTCTCTGTTGGATAAGTTTGAATGGGAGAAAGGCTATGCAGATAAATATGGATTCTACTATGTTGAATTCAATGTGAGAAACAAGCCTCGCTATCCCAAGGCTTCTGTGCAGTATTACAAGGAGATCATCACAGCCAGTGGGTtcccaaacccacaagag
ACVR1	activin A receptor, type I	chr2	-1.52704	0.0141569	4422845	100	1	2.56	CGGTGGCTCGCCAGATAACCCTGTTGGAGTGTGT	gaactactagatcactcgtgtacatcaggaagtggctccggtcttcctttcctggtacagagaaCGGTGGCTCGCCAGATAACCCTGTTGGAGTGTGTcg
SORCS2	sortilin-related VPS10 domain containing receptor 2	chr5	1.53931	0.025815	4423836	100	1	2.56	GTGCAGCAGGCGCTGAACTCTCATAGAATCAGCTTCATCCTTCGAGGAGGGCTTCGTATCCTGGT	agactggcagccGTGCAGCAGGCGCTGAACTCTCATAGAATCAGCTTCATCCTTCGAGGAGGGCTTCGTATCCTGGTggagctgagggacacagacacag
NLK	nemo-like kinase	chr11	-1.6462	0.00128241	4505594	1808	18	2.55	TGGAGACTTGAAACTTGAATGTCCCTTCCAACT	ttccaccgtcgctcagccgtctgagatgccgccgtctcctctggtgtgggagtgactgtggaagacactgtactactgaagatgtaatgtagctttcactggagtctgggatttgcaattctggagggttaatcatgcttgtactgtaattttactaatgaagttttaaattaacaaccactacttgtatgatatgaataatatttagaaatgttactagacttttaatcttgtaaagtggttgtgcttttagaagaaaaaaaaatattttacccagagttgcacatggttaaagaattcagtgcagctgttgcggctcacctcagaacaaatgaaaattgaaccaaatttgggcatttggggtttatgtttttattttattattattttttttaatga…
ZFP191	-	chr18	-1.5352	0.0487917	4354070	501	5	2.55	ATTTCTCTGAGGTGTATACCTTGCCTCCAT	gagtacttttgaggaaaacagggtATTTCTCTGAGGTGTATACCTTGCCTCCATtgccttttcttgaagtactgtaacagaatgtctgcacagtcagtggaagaagattcaatacttatcatcccaaatccagatgaagaagaaaaaattctgagagtgaaactagaggaggatcctgatggtgaagagggatcgagcatttcctggaaccatctccctgacccggaggttttccggcagcgcttcaggcaatttggataccaggattcaccaggacctcgagaggcggtgagccagctccgagaactttgccgcctgtggctcagaccagagacacacacaaaggagcagatactggagctggtagttttggagcagtttgttgccatcctacccaag…
	-	chr11	-1.81645	4.6e-05	4488454	4240	42	2.54	GGCCTCCCTGGACGTAAGGCTCTAAGGGTCTTACAGTACCCCTTTTGGAAATGGATGATTTAACCTACACAGCTAGTCCCCTAGGACTAGAAGACTAATTTGCAACGAAAAGGAAACCTTTTTCCTGTTGTCTATCATGCAAGTAACCTCCATGGTTACAGTATGGGAAGAAAGAGGAATGCAGACTGCACCAGAATTGTCACTACAATGCTAAAATTAGTGAGAAGGTCCTGTGGTACTTTGTATGTTATTTCTTGATGTTCAAGGCTTTCTTGGATAGAATCTGAGATGGATAATCTCTCCAGATCACATCGATCTAATACTAGAGTTCACCTACCTTACATAACATTTTATTCCTTGCCAAGAAGTACAATTTCCTCAATTATAAGGGGTTTAACC…	gttaaaaggcctgcagctggtgcagagagaagtgtgatcacagctggcagctgcatatgagcctgatactcctaagacatcgcatcagttcgaggttggagattcattctacgtgaggcaacatcgtgcccagaggctcgagccccattggaaaggatcctatctagtactgctaactactccaacggctgtcaaagtggatggaattgctgcctggatacatgcctcacatgtgaagccagcccccttagctgagaccagaattccaggaaaccaccctgtctggaaggcccaggctacggagaaccctctgaaagtgaagatcgtcaaagggtccaaagatgcaagcccttcccctggtactgtatcttagtttcttctccttatattctgcagacc…
DDX11	DEAD/H (Asp-Glu-Ala-Asp/His) box polypeptide 11	chr17	-1.50909	0.025049	4681249	101	1	2.53	GGCCATCTGACAGGGGCCTTGCTCCTCTCTGTGGTTGGAGGGAAGATGAGTGAAGGGATCAATTTCTCTGATGACCTGGGCCG	agctgcagtcactcagaaGGCCATCTGACAGGGGCCTTGCTCCTCTCTGTGGTTGGAGGGAAGATGAGTGAAGGGATCAATTTCTCTGATGACCTGGGCCG
POLR2A	polymerase (RNA) II (DNA directed) polypeptide A, 220kDa	chr11	-1.52778	0.0392853	4484954	101	1	2.53	TGGCGATGATTTGAATTGTATCTTCAACGATGATAATGCAGAGAAGCTGGTCCTTCGAATCCGCATCATGAACAGTG	gtttTGGCGATGATTTGAATTGTATCTTCAACGATGATAATGCAGAGAAGCTGGTCCTTCGAATCCGCATCATGAACAGTGatgaaaacaagatgcaagag
CCND2	cyclin D2	chr6	-1.70483	0.00669359	4568379	4709	33	1.79	GGAAGCCATTCGGGCGGCAAGAGAGA	gattgtctcaaagcctgccaggagcaaatcgaagctctgctgctgaacagcctgcagcagttccgtcaagagcagcataacgccggatccaagtctgtggaagatccggaccaagccaccacccctacagacgtgcgggatgttgacctgtgaGGAAGCCATTCGGGCGGCAAGAGAGAggcgtgttcgtcatctgctagccccttctctctctagttatgtcttgttctttgtgtttttaggatgaaacttcaaaaaagaaaaaaaaaaaacaaaaaacaaaaacaaaatctgcccccacctagatcctatttaaaggtcttttagaagtgagaggaaaaggccgtatagttgtaacgcatgtggtgcctgttcaaagtcctgcataaggggatccct…
MAD2L1	MAD2 mitotic arrest deficient-like 1 (yeast)	chr6	-1.55837	0.00295624	4363305	1221	12	2.52	TCTGAGTCGACAAGAGTGCTGCACATTGTTAAGGGGAATCAACAGATTTTGTTAGCATTGTGGAATGAATTCCTTTAAAAATGGTCATTGTACATAGAAAAACTTCTGTTAAAACGCTAACTACTTCCCTTAACATTGTAACTGGACCAGGATATAAAGAAGCGTTTAAATGTAAACACAGCAGAAGGGATCAAAGCTTTTTTAGTTCTGAGGGTCAGTCAGGAATGTTGCCAATCCGGATCCAGTGAGAGA	gttcctttgatctgctgatttacactgacaaagacttggtggtacctgaaaagtgggaagaatcgggaccgcaatttattaccaattgtgaagaagtccgtctacgctcatttacaaccacaatccataaagtgaatagtatggtggcctacaaaacccctgtcaatgactgacgagacggtgaggaaaaggatggaattgtcattcccaagtgtgcttttccagaaattaagtcaaatagagttgctacatttccttgtttaattttccggtgaagaaagctaagatccgacattgataaatgtgtgttattgttccatttcttgggttcttcctggacttgTCTGAGTCGACAAGAGTGCTGCACATTGTTAAGGGGAATCAACAGATTTTGTTAGC…
CCNG2	cyclin G2	chr5	-1.638	0.00185157	4718143	2750	27	2.51	AAGGAGATTCTCAGCCTCGATAAACTCGAAGCGCAGCTGAAAGCTTGCAACTGCCGAGTTGTCTTCTCCAAAGC	gtgaaaccgaaacacctgtcctgcattggcgtctgctgctttttgctggccgccaggctggcggaagaagaaggtgacgttccccccacgcacgatgtgatccgcatcagtcagtgtaaatgcacagcgtctgacattaaacgcatggagaaaatcatctcagagaaactgcactatgagctggaagctaccactgccttaaactttttgcacttgtaccacgcgattgtattttgtcacacttcagaaaggtgagtggggctcagcggagtcaccccaggccttcagcgtggctgccgccaacagattgttgttttagtctgtccagactttcgacttggatgtgagtgcttagaaatgaaggaactgttgtaagggttcaccacagccccccttgct…
DMD	dystrophin	chrX	1.69661	0.0027564	4641080	102	1	2.51	ACTGGGAGATCGATGGGCAAATATCTGCAGATGGACTGAAGACCGCTGGATTGTTTTACAAGATATTCTTCTAAAATGGCAGCATTTTACTGAAGAAC	gtACTGGGAGATCGATGGGCAAATATCTGCAGATGGACTGAAGACCGCTGGATTGTTTTACAAGATATTCTTCTAAAATGGCAGCATTTTACTGAAGAACag
SLC2A3	solute carrier family 2 (facilitated glucose transporter), member 3	chr6	1.50918	0.0124274	4479978	102	1	2.51	GAGAACCCTGCATATGATAGGCCTGGGAGGCATGGCTGTTTGCTCCGTTTTCATGACGATTTCGCTGTTACTAAA	ctgttcctggtggagagggcagggagGAGAACCCTGCATATGATAGGCCTGGGAGGCATGGCTGTTTGCTCCGTTTTCATGACGATTTCGCTGTTACTAAAg
TXNDC8	thioredoxin domain containing 8 (spermatozoa)	chr4	1.55401	0.0347037	4367418	204	2	2.51	CGGCCACCCAAATATACCTGTGACATTTCCTAAAGCAGGAGCTAATGCTCTGTGTCTTGCATGCCCTGCGAGCTGTTCTCTATTGGTCTCTCCTGACGCTCTGTCGGAAGAACGCGGCATTAC	atttttgaatgtcatggagctgatgctaaacaactggaaaagaagattcaagagctaatgtaaaCGGCCACCCAAATATACCTGTGACATTTCCTAAAGCAGGAGCTAATGCTCTGTGTCTTGCATGCCCTGCGAGCTGTTCTCTATTGGTCTCTCCTGACGCTCTGTCGGAAGAACGCGGCATTACaggaccatgcttgacaa
AKT3	v-akt murine thymoma viral oncogene homolog 3 (protein kinase B, gamma)	chr1	-1.56021	0.0151295	4479233	206	2	2.49	AGCGATGTTACCATTGTGAAAGAAGGTTGGGTTCAGAAGAG	gctgagtcatcactagagagtgggaagggcggcagcagcagcagcagcagcagcagcagcagcagcagcagcagcagcagcagcagcagcgaatccaaaccctaaaactgacctgcaaagcaccatttctccaagttggggggctcagaggggagccatcatgAGCGATGTTACCATTGTGAAAGAAGGTTGGGTTCAGAAGAGgg
	-	chr3	-1.7974	0.00247282	4641319	2796	27	2.47	AGCCAATGGTCCTGATTGGTTGAGCCACCTCTTCAGCCCTGGGTGTTGTCTTTAATGTACATATTATTTTTGTGAAGTCATTTGTTACA	gtcttttgtctacacacatgactgtgtaccatgtgcacgcctggtgttcatggaagtcagaagagggcatgggattccctgggacttcagttacagacaggtttgagctgctatgtggttattgggaatttgaacctgggtcctctgaaagagcAGCCAATGGTCCTGATTGGTTGAGCCACCTCTTCAGCCCTGGGTGTTGTCTTTAATGTACATATTATTTTTGTGAAGTCATTTGTTACAaaatgaagtatgtaataacaagtcttttggggttttcccccctaattttattatttcaaggaaggtacaatgaagagtcttcactcaaggggaaaaactaccctgagcctgtttttgaagtaaaaatttttgtttggcgatttcctccgataggta…
FMO3	flavin containing monooxygenase 3	chr1	-2.05086	0.013312	4489116	725	7	2.47	CTCACTTCTATTCCCGTTTGCTCAG	gtatggcaatagcaccaccatccagacagattacattgtttatatggatgaactggcctccttcattggtgcaaagcccaatctcctatggctgtttctcaaggatcccaggttggctgtagaagtgttctttggcccttgcagcccctaccagttccggctggtaggcccaggaaagtggtcaggagcccggaacgccatcctaacacagtgggaccgatcactgaagcctatgaagacgcgtgtcgtcagtaaagttcagaagtcttgctCTCACTTCTATTCCCGTTTGCTCAGgctcctggctgttcccgttctgctcattgctttgttccttgtgttgatctgatcgtgagtccctctagaatttctgagagtcactgacaacaaccagacaag…
	-	chr3	-2.41992	0.0290681	4486460	2796	27	2.47	GTCTTTTGTCTACACACATGACTGT	GTCTTTTGTCTACACACATGACTGTgtaccatgtgcacgcctggtgttcatggaagtcagaagagggcatgggattccctgggacttcagttacagacaggtttgagctgctatgtggttattgggaatttgaacctgggtcctctgaaagagcagccaatggtcctgattggttgagccacctcttcagccctgggtgttgtctttaatgtacatattatttttgtgaagtcatttgttacaaaatgaagtatgtaataacaagtcttttggggttttcccccctaattttattatttcaaggaaggtacaatgaagagtcttcactcaaggggaaaaactaccctgagcctgtttttgaagtaaaaatttttgtttggcgatttcctccgataggta…
SPATS2L	spermatogenesis associated, serine-rich 2-like	chr1	1.53344	0.0465955	4310354	207	2	2.47	AAGGCGGCAGACTACTGCAGCAGAA	AAGGCGGCAGACTACTGCAGCAGAAaatgtccttagatgggaaccccagagcgattcatggaccatcagagaggtcagatggcccacagtggtcagctgggcagccttgtaacccaagcaagcctaaggcaaaaacatctcctgttaagtccaatgcccctgcagctcatcttgaaataaagccagatgagctggcaaagaaaagag
RWDD3	RWD domain containing 3	chr3	-2.17953	0.015203	4556722	1249	12	2.46	TTAATACTGATTTTACTACAAGGAGACAGA	agacagatggggctgtgtttagaattcacacaacagctgaaggacttgtgggtgaggatgtgcccttagagttggcgttccatttaccagttggttaccctttgtgtctacccggcatctcggttacctcggaacatctgaccagggcccagtgtgttaccgcgaaggagaagttacttggagaagccaggaagctcgtgtcagaaccgatggttcacgagctggttctttggatccagcagaatctcagacttgtcctcagccagccggagaccgccagcagccatgagaagtgcactttgccagaaagtgcgacgggggacgatggaccgtggatgactcttttgcgtttagatcacatgagagcgaggactaaatatgtcaaagccgtggagaagt…
GAB3	GRB2-associated binding protein 3	chrX	1.84178	0.0308498	4515765	208	2	2.46	CAGCTATGTGCCCATGAGCCCTAAAGGCACTGCTTCTGAACTTAGACCC	ccatgtaagttttcaccgatatatcccacagcttcacccagtgctgaagaCAGCTATGTGCCCATGAGCCCTAAAGGCACTGCTTCTGAACTTAGACCCcattgcagccaggatgactacattccaatgagctcaagcatgctgcctgagttacctgcagacttggagccacccccagtgaacagaaatctcaagccccagagaaaat
MPPED1	metallophosphoesterase domain containing 1	chr15	-1.69873	0.00562621	4355563	2247	13	1.48	AGCCGCTGCTCTCGGATGGAATTTGGGAAGTTTTATACAAGATGTCTAGCTACCCAAGTGTGTGGCTTGTGAGCCCCAAGGTTGCGGAAGTGTATGGCCTAGGCTCGGGCAGCTCTTCTCTGGCTGGAGGAAAGGAGATAGACTTGTTCCTTACGTGCATGGGTCTTGGGAATGTTCAGGGACATCTCAGGAATTCCGACAGCCCCCGGCCAGGCCTAGAGCAGATGGCTTGGCTTAGTCCCCCATTCCTTCCTCAGGACCCTGCTGCCAATGTGGACAATGGCTGAGTGTCTCCAGCTTCTGGCTCAGAACCTGGATTTGGGGAGGGGAGCTTTGTTCTTCTGGGTGGCCAGAACCTGCTGGTTACTCATCACAGTGAGGCCATCTTAGATCATCTGG…	ggtatggcgtcatggcagacgggaccaccacctatgtgaacgcgtcggtgtgcactgtgaactatcagcctgtgaatccccccatagtcatcgacctgcccacaccccggaactcctgactgctacccactccagttctgcctacccatgtcagctctgtatgtctggccaagagcctggatcccctaacccacttcctcccatgcagaacagcctggacagtccatttggcctcgggaccagccagcaacgagtagaatccttgggataaaagaaatcgcctttgtcagctttctgccgcctgctgctgggaccttgaacagtcccatcagggccaccaggctcatctctgtgttctgtgtgtgcatctgccccttttttctagagcctaacacactc…
EPHX1	epoxide hydrolase 1, microsomal (xenobiotic)	chr1	1.65371	0.0355948	4361792	209	2	2.45	CGTTTTGGGAGATTTCTTGGCTACACAGAGAAGGATCTGGAGCTCTTGTACCCATTCAAGGAAAAGGTTTTCTACAACATCATGAGGGAGAGTGGCTACTTACACATCCAGGC	ccacgtgaaaggtttgcacttgaatatgtctttcatttcaagaaacatttattccctgacccctctcctgggccaaCGTTTTGGGAGATTTCTTGGCTACACAGAGAAGGATCTGGAGCTCTTGTACCCATTCAAGGAAAAGGTTTTCTACAACATCATGAGGGAGAGTGGCTACTTACACATCCAGGCcaccaagccggacactgtgg
MSRA	methionine sulfoxide reductase A	chr14	-1.57236	0.0192204	4551929	105	1	2.44	TTCTGGGAGAATCACGACCCGACCCAA	aaaaaactggccacgccgaagtcgtccgggttgtgtaccggccagagcacatcagctttgaggaactgctcaaggtcTTCTGGGAGAATCACGACCCGACCCAAg
A930024E05RIK	-	chr5	-1.58679	0.00133729	4586822	738	7	2.43	GCGCGGAAATGCTAGCCAAGCCTGCTGGCGTGAAAGCCCCCGGGGCCTGGCACCCCCCAAAACGACCCCCCACCTCTGCCCCTGCCCCCTCTTGCTTGGGTTACGCAGGGCTGTCCCTCTCTTCCTTCACCCACCTTTCCTCATTACCTATGCTGGCGACCTAAATTCAAAGTATTTTGTATGTGTGATTTCTTTTTCTGTTTTGCTTTTCTACTGCATGCCTGGGGGGAGGGGCCAGCCTGTCCAGACCCTTATCCATTTGCGAACCTG	gacttttggagggctgagttgcaggcggcgggcgcatcccagagatggcggggcagggagggagggaaagagaggagggggtggggagggaggtgcagatttgcacggatggcctcagcgggagGCGCGGAAATGCTAGCCAAGCCTGCTGGCGTGAAAGCCCCCGGGGCCTGGCACCCCCCAAAACGACCCCCCACCTCTGCCCCTGCCCCCTCTTGCTTGGGTTACGCAGGGCTGTCCCTCTCTTCCTTCACCCACCTTTCCTCATTACCTATGCTGGCGACCTAAATTCAAAGTATTTTGTATGTGTGATTTCTTTTTCTGTTTTGCTTTTCTACTGCATGCCTGGGGGGAGGGGCCAGCCTGTCCAGACCCTTATCCATTTGCGAACCTGccata…
TRA2B	transformer 2 beta homolog (Drosophila)	chr16	-1.69701	0.0309683	4699568	2318	16	1.77	TAACTGTTGTAATTAAAGTCCTGTAGT	gtcgctactaaagcatgaagttgaagactttctgaaacctgccatagagctgggatattgtttgtggacaatattttctattgtctcctgtttaaaaagtgaacagtgcctagtgaagttaggtgacttttacaccttttatgatgactacttttggtggagttgaaatgctgttttcattctgcatttgtgtagttcggtgctttgttcaaagttaagtgttttcagaaaagtatgttttgcatgtatttttttacagtccaaattttgactgctgagaagtttctattgtaaaaaacttcatttaaaaggtttttctactgaatccagggtattctgaagatcgaagcctgtgtgtaaaatgctaccagatggcaaaaagcaacaataaacaagttt…
KIF4	-	chrX	-1.68062	0.00492335	4650460	106	1	2.42	GTGGATCTTCAAAAGCTCGTGGAGACATTGGAAGACCAGGAGTTAAAAGAAAACATAGAGATAATTTGCAACCTACAACAAGTGATTGCCCAGCTATC	ctgtaaaGTGGATCTTCAAAAGCTCGTGGAGACATTGGAAGACCAGGAGTTAAAAGAAAACATAGAGATAATTTGCAACCTACAACAAGTGATTGCCCAGCTATCt
KLHL38	kelch-like 38 (Drosophila)	chr15	1.69331	0.0389705	4559615	106	1	2.42	CTGGGGGAACAGATCGTCATTGTAGGAG	gtttaccacatttccaggaacacctggtacaaaatggagacaaggatgatcaagaatgtgtgtgcccctgcagtggtaCTGGGGGAACAGATCGTCATTGTAGGAG
FOXRED1	FAD-dependent oxidoreductase domain containing 1	chr9	-1.52591	0.0277403	4743516	213	2	2.4	CCAACTGGGGAACATGTAGTCTTGAGAAGGATCA	gtttcatcacttcatctaccccaatgaagaccCCAACTGGGGAACATGTAGTCTTGAGAAGGATCAacaatgtccatgtaaatcccaagttgtattgtgctttttataaagtggagggcaagaagggagataatctactcagatgtcggtcttctacctgcttacagcactgataaaagttgggcttaaagggaaataaacatgtcaggatcc
RNASEL	ribonuclease L (2',5'-oligoisoadenylate synthetase-dependent)	chr1	-1.60459	0.0145518	4685349	1607	15	2.39	CGCTGAAGCCTTAAGATTCCTTTTTGCTAAGGGAGCCAATGTGAATTTGCGACGACAGACAACGAAGGACAAAAGGCGATTGAAGCAAGGAGGCGCCACAGCTCTCATGAGCGCTGCTGAGA	ctcccttctttattcgtgtactgatgagatgtcagaagacagaacataatcagcccaatccctactccaagactctcattgtgtcccaaagaaacacacgtgtgcatttcccaaggaaaaggcattgaggaccatggagaccccggattataacacacctcagggtggaaccccatcagcgggaagtcagaggaccgttgtcgaagatgattcttcgttgatcaaagctgttcagaagggagatgttgtcagggtccagcaattgttagaaaaaggggctgatgccaatgcctgtgaagacacctggggctggacacctttgcacaacgcagtgcaagctggcagggtagacattgtgaacctcctgcttagtcatggtgctgaccctcatcggaggaa…
TLR7	toll-like receptor 7	chrX	1.7712	0.0106321	4732269	3557	33	2.38	TGTGGACACGGAAGAGACAAATTTTGATCTTTT	gtgttttcgaTGTGGACACGGAAGAGACAAATTTTGATCTTTTtaaatatgctcttagtttctagagtctttgggtttcgatggtttcctaaaactctaccttgtgaagttaaagtaaatatcccagaggcccatgtgatcgtggactgcacagacaagcatttgacagaaatccctgagggcattcccactaacaccaccaatcttacccttaccatcaaccacataccaagcatctctccagattccttccgtaggctgaaccatctggaagaaatcgatttaagatgcaattgtgtacctgttctactggggtccaaagccaatgtgtgtaccaagaggctgcagattagacctggaagctttagtggactctctgacttaaaagccctttacctg…
CRY1	cryptochrome 1 (photolyase-like)	chr10	1.52888	0.0175004	4621702	108	1	2.37	CTCAGCAGTGGGAAGCGTCCTAGTCAGGAAGAGGATGCCCAGAGTGTCGGCCCCAAAGTCCAGCGGCAGAGCAGTAACTGA	ggagaagctccgcgggcaccggcCTCAGCAGTGGGAAGCGTCCTAGTCAGGAAGAGGATGCCCAGAGTGTCGGCCCCAAAGTCCAGCGGCAGAGCAGTAACTGAtacg
STAG3	stromal antigen 3	chr5	1.67406	0.0235535	4659038	108	1	2.37	GACTAGTGCAGACTGTGAGAAAATTTACTCCATTGTATACATTTCTAATCGTGCTATGGCCTCTT	gaacatggagggagtgctGACTAGTGCAGACTGTGAGAAAATTTACTCCATTGTATACATTTCTAATCGTGCTATGGCCTCTTctgcaggggaatttgtgtattggaa
ZRSR2	zinc finger (CCCH type), RNA-binding motif and serine/arginine rich 2	chrX	-1.51417	0.0155708	4595108	325	3	2.36	AAGAAAGCCGTCTCCTTCCGTCTTGGGCAG	gggcggcttcggtgaggagacattttctcagcccgcgatgcctggctgactggccgagggaggaaaactcaggtctgccgcggtggctgcggcggcctctttgagggtctgttttctcaggccgcggcgcctggctgaccagctgcgggAAGAAAGCCGTCTCCTTCCGTCTTGGGCAGgtaccggttggtggccgcgcggagtgggcgaccgaggacctgggtggctgcttccgctgagaccttgccgtgggagaacacagcgacagcagtatggaaacggcgggggctacggcggacgctacggcggggccgcagaaactgag
TRANK1	tetratricopeptide repeat and ankyrin repeat containing 1	chr9	1.71178	0.00523389	4476297	3050	28	2.35	GAGGCCCAGTTCCTGCTAGGGATTATCCTGAGAGACTTTCAGAAGCTTAGAGATGCCTTCATCAAGTTTGACATGCTCAACCACTCAGCTGGAATGGTAGAAGCTCTCTATGAAGCAGCCAGCCTGTGTGAGTCTGAGCATCAGAAGGTCCTGGCGCTGGCTCCTGGGGGCTTGGAAGTCCTTCTCAATCTGGTCAGGGCCCTTAAAAACGTGACCAACAATGCTGAGAAGGAAATGGTCAAATCTTGCTTTGAGTTCTTTGGAATTTTTCAGGTGGATGCCAAATATTGCCAGATAGCCCAGAATGACCCAGGGCCCATATTAAGAATAATTTTAGACCTGGATTTGACCTTGAGTGAGAAGAAAACAAAGGATCATTTCTTAATAGTGACTGACCAG…	gtatgaagaaatgctgaagaacaagacctttcccattcccaagctctcctattctgccagtcagttttacctggaagctgctgcaaagtacctgagtgcaaataagagcaaggaaatgatggccgtcctctccaagctcgacgtagaggaccagctggtgttccttaagtcacggaaatgcctagcagaagcggcagaattgctcaacagggagggccggagggaagaggctgccctattgatgaagcaacatggctgccttctggaggctgccaggctcactgccaacaaggattttcaggcctcatgcctcctgggggttgcccgcttcaatgtggccagagattctgacatagaacacacaaaggttattctgagagaagcactcgatctctgcta…
PSMC6	proteasome (prosome, macropain) 26S subunit, ATPase, 6	chr14	-1.73055	0.0438634	4404885	109	1	2.35	AAGGAGATTGACGGCCGTCTTAAGGAGC	ccctatgagcgacggcttctcatcatggcggaccctagagataaggcgcttcaggactatcgcaagaagctgctagagcacAAGGAGATTGACGGCCGTCTTAAGGAGC
DLC1	deleted in liver cancer 1	chr8	-1.51961	0.0205768	4588622	219	2	2.34	ACCCCACCTCCGAACAGGCTGAGCTGTC	gtccctgaggaaatgagccggtgccgtaactcctacactgaacaagagctgaagccccttaccctggaggccttgggacacctgaatagtgaccagcctgctgactacagacacttcctccaggactgtgtggatggcctgtttaaggaggtcaaagagaagttcaaaggctgggtcagctACCCCACCTCCGAACAGGCTGAGCTGTCctataagaag
KLRA7	-	chr6	-2.29063	0.0311006	4519746	219	2	2.34	GACTTTTTCAGATTCCTCACAGCACAC	tttttcagcatagtcaacaaaaacatgaactacaggaaactctaaattgccacgataactgcagccccacgcaaagtgacgtcaacttgaaggatgaactgctgagaaataagtctatagagtgtaggccaggcaatgatcttctggaatccctcagcagggatcagaacagatggtacagtgaaaccaaGACTTTTTCAGATTCCTCACAGCACACag
LIPA	lipase A, lysosomal acid, cholesterol esterase	chr19	1.64175	0.0140116	4351453	110	1	2.33	GGCAAAATATGACCTACCTGCTTCAATTAACTACATTTTGAATAAAACTGGCCAAGAACAAATCTATTATGTGGGTCATTCTCAAGGCTGCACCATA	ttttgatgagatGGCAAAATATGACCTACCTGCTTCAATTAACTACATTTTGAATAAAACTGGCCAAGAACAAATCTATTATGTGGGTCATTCTCAAGGCTGCACCATAg
BMPER	BMP binding endothelial regulator	chr9	-1.57102	0.0141296	4355300	110	1	2.33	GTCAGAGAAAAGTATTCGACCTTCCCTTTGGGAGCTGCCTGTTTCGCAGTGATGTTTATGACAATGGAGCCTCATTTGTCTATGATAACTGCACAGTATGCACTTGC	GTCAGAGAAAAGTATTCGACCTTCCCTTTGGGAGCTGCCTGTTTCGCAGTGATGTTTATGACAATGGAGCCTCATTTGTCTATGATAACTGCACAGTATGCACTTGCaag
CACNB2	calcium channel, voltage-dependent, beta 2 subunit	chr2	1.62369	0.0144832	4415831	110	1	2.33	CTCCCTTGCCAAACGCTCAGTATTAAACAATCCCAGTAAGCATGCAATCATAGAAAGATCCAACACAAGGTCCAGCTTAG	gatatccatcacaagagtcactgctgacatCTCCCTTGCCAAACGCTCAGTATTAAACAATCCCAGTAAGCATGCAATCATAGAAAGATCCAACACAAGGTCCAGCTTAG
TCFAP2B	-	chr1	1.53758	0.0191954	4539678	220	2	2.33	TGTCAGTCAACACCGGCGAGGTATTTTGCTCAGTCCCGGGCCGTTTATCTCTACTCAGTTCAACTTCAAAGTACAAAGTCACTGTGGGCGAAGTTC	ttcctgtccctcccaaatctgtgacttctctaatgatgaataaagatggcttcttgggaggaaTGTCAGTCAACACCGGCGAGGTATTTTGCTCAGTCCCGGGCCGTTTATCTCTACTCAGTTCAACTTCAAAGTACAAAGTCACTGTGGGCGAAGTTCagagaaggctctcgccccctgaatgcctcaatgcatctctcctgggcggcgtcctcagaag
SLA	Src-like-adaptor	chr15	-1.82359	0.0229195	4547683	4066	37	2.33	GCTGCCAGATACAAAGATTGGTAGCTTCATGATTCGAGAGAGTGAAAC	ctggctgtttgaaggactgggcagggacaaggctgaggaactgctgcaGCTGCCAGATACAAAGATTGGTAGCTTCATGATTCGAGAGAGTGAAACaaagaaaggtgagccttgtttcttgttttttggtttttgttttattaacatatggccacatagcccacgttgctctcaactaccttgctatagatctattcctcttctcccacatgcatgtagagactgtggcctgcggtaagctccctggtgtcatgccttccctgagacaggaagataaggatagggcaagccatagttccctcaactgagagcatacatgaataacaggcctgggcagcatcttgacatacagattgtggcattaggactggtctggcctgtactctgtttctgggctga…
PHLDA3	pleckstrin homology-like domain, family A, member 3	chr1	2.19685	0.0271837	4435898	659	6	2.33	TGTTGTTATATCCAGCTCAGACTTGCGAGCCACAGGCCTGGCCTCCAGTATCATGACTTGGGCCTTACCTGGTCCAGCCCTTGGTTCTGGGTTCTGCAGACTGCTGTTTGACCTCTGGCTTTGAGACATGCCCAAAGAAGGGCTGGCTGTTCTTCATGGCGTGCTAAGCCAGTGCCTCAGAACTCAGGAGGCCAGCCTGGGGTCCAGAAGATGACCACCTTACCTTAGGACAGCCACTGGACTCAGCTTGTGGAGGGGGGTCTGCTGGGCTGGAGTCCTGTGCCTGGGGGGGGTCTCCTGCTGCTTAGGTCCTTTTGGGACCCCCCCGCCCATCTGTACCCTTTCTTTGCACACTTCTTCCCTCACCCCTGTTGCCCTCTCCTCACTTCGGTGTTGGGC…	cttctctgtccactttggttggttgggacctggctacatgtgatgagccagaagctatcaacatgaggaagataaacctatcatcatggaaggagccaaccagccagagacggagagcagaagccagtaggggctgagcatgaagattcagttcctggacactaagacTGTTGTTATATCCAGCTCAGACTTGCGAGCCACAGGCCTGGCCTCCAGTATCATGACTTGGGCCTTACCTGGTCCAGCCCTTGGTTCTGGGTTCTGCAGACTGCTGTTTGACCTCTGGCTTTGAGACATGCCCAAAGAAGGGCTGGCTGTTCTTCATGGCGTGCTAAGCCAGTGCCTCAGAACTCAGGAGGCCAGCCTGGGGTCCAGAAGATGACCACCTTACCTTAGGAC…
ADCYAP1	adenylate cyclase activating polypeptide 1 (pituitary)	chr17	1.92734	0.0031208	4737637	1548	14	2.32	AAAAACAAAGGACGCCGAATAGCATACTTGTAG	ggagaacctaggcggcagcgcggtggacgacccggcgccccttaccaaacgccactcggacggcatcttcacagatagctacagccgctaccgaaaacaaatggctgtcaagaaatacttggcggccgtgctagggaaaaggtataaacagagggttAAAAACAAAGGACGCCGAATAGCATACTTGTAGcagatcagctgccggctaccttgtgtataaaatgaaaagtcgttttccaaattgactgaccagtcatcactcgtgttctttccaaacatgtatttatgtatcaagtaaagccattaaatgactattttgataataatattgtttttctttttatgaagcactagagaatgcacagatatactttgtggaccaattattgatatatatta…
B230354K17RIK	-	chr17	-1.63946	0.00302746	4467887	1107	10	2.31	GGCATTTCAATTCGCCGGCACCTTCAGCTACTGAAGTCTCTCCAGTCACCCCCTCTCCTGGGAGCTTGGAGAGTACTGAAGGCCCATGGTATGAACTGTATTACAAACTTAAAGAGATAAATGAATTTGATTATCCTGGCTCACCAATTGTGAGCGACAATGGATTAGGTGACCCTGTATATGAAACTTTTGACAGTTTGGGGGAAAATAAGGAAAATGATGCTGCTGGTTGGTTGCTTTTAGCATCTCTGGATAAACTGATAAAGGATAGGAATGAGCTCCGGGATAAAATTAACCAACTGCAGAATATGGTGAAGGACAACAAAGAACTTAATGATAAAATTGACCATCTTCAGATGCTCATAAACAATCTAAAGGTTTCTAAGTGTGCCCTGGAAA…	ttttcaggactgtgatgactattcttcgttgtcaacttgactatatctggaatcacctacaacccagaaatggagaagagcacacctgtgagagattgtctgcttaaagtggatgaatccacttctagtccagacctttgaggtaggaagacacacatttttaatctcaatctcgaggtgggaagacacaagtctttaatccaaatcttaagagatgtcttttgtgaacatatgagccatactttcagctggatgtctgtataaggacgtaaaagaaggaagcttttactctttgtctatctgctcttgccttgctagcacatccattccctcactggtattacaacctacttctggattgcagcatatactgaagaccacctgagacatgcagccttg…
CREM	cAMP responsive element modulator	chr18	-1.57644	0.0247126	4650584	1774	16	2.31	GCTGCTAAAGAATGTCGACGTCGAAAGAAAGAGTATGTGAAGTGTCTTGAGAGTCGAGTCGCAGTGCTGGAAGTTCAGAACAAGAAGCTTATAGAGGAGCTTGAAACTTTGA	ggaagctgcccgggagtgtcgcaggaagaagaaagaatatgtcaaatgtcttgaaaatcgtgtggctgtgcttgaaaatcaaaacaagaccctcattgaggaactcaaggccctcaaagacctttattgccataaagcagagtaactgtgtttgatttggaccttgttgactgtgaactctaatcggggcaggcgatgcagcatcctcataatggccatgtggacttgtagatgggtctcttaacccttgcttaagaatacagtctgctgtagagtgtgaattgggaatactgttccatgggttggaatgcagctcccctcacattaccaagcttgctctattgccaatagcatgcaacatatgttttgtttgcccttctgcttctacttttttcaggg…
C330027C09RIK	-	chr16	-1.64554	0.00132932	4360097	1335	12	2.3	TCCTCCCTAGAAATGCACAAGGCTCAATTAGAAGGTCGTTTGGAAGAGAAGGAGTCTTTGTTGAAACTTCAGCAAGAGGAGTTGAACAAACATTCTCACATGATAGCAATGATCCACAGTTTA	gctTCCTCCCTAGAAATGCACAAGGCTCAATTAGAAGGTCGTTTGGAAGAGAAGGAGTCTTTGTTGAAACTTCAGCAAGAGGAGTTGAACAAACATTCTCACATGATAGCAATGATCCACAGTTTAagtggtggaaaaataagcccagaaactgtgaaccttagtatataaacattctggctttggggaatttgtgcatgaatacttttgttgtatttatatgttggaagtggcagtaaacggaggaaatcgtgacttcaaaacagttatcatttgtttgctatctaacttagtaaagatcataattgcattgatgttttatttattctttgggagatttttagattttggttttttttaatgtttactcttacatattctcatgtatgattatagtca…
FAM5C	family with sequence similarity 5, member C	chr1	1.55455	0.0286247	4518059	223	2	2.3	ATTCTAATTTTCAGCGCCGCTACGAACAACTGGAGAACAGCATGAAACAGCTTTTCCTGAAGGCACACAGAATTGTACACAAGCTCTTTAGCCTTAGCAAACGGTGCCACAAGCAGCCTCT	atgaattcaagttctttatgaaaagactacccatgaattattttctcaacacttcaactataatgcatttgtggacaatggATTCTAATTTTCAGCGCCGCTACGAACAACTGGAGAACAGCATGAAACAGCTTTTCCTGAAGGCACACAGAATTGTACACAAGCTCTTTAGCCTTAGCAAACGGTGCCACAAGCAGCCTCTcatcagcctgccgagacagag
EPHA5	EPH receptor A5	chr5	-1.53588	0.0094912	4434153	670	6	2.29	TTTCTTTGTCTTGGCAAGAGCCAGATCGCCCCAATGGAATTATC	ctccttctccagtcaccaatgtgaaaaaggggaagattgcaaagaacagcaTTTCTTTGTCTTGGCAAGAGCCAGATCGCCCCAATGGAATTATCctggagtatgaaatcaagtactttgaaaaggtagggctaggaaaataaaaatctcttttttcttcttttcttttcactttaacaacttcacttctagaataatacaagaggaggttgtgttattatgtgtaaatcaatacaagcctgtttttctgtcctacttcagatgctgccagtgagctcttcttgtcacattctgtgttggctgctcaaggataaggccttatagtcagattaactcatttcacattaaaagaaaaatttgagggctggagagatctctcagtggcttaaatcctttcac…
LHX6	LIM homeobox 6	chr2	-1.77155	0.012602	4593283	2126	19	2.29	AGCCTGTCTTTCCTCATTAACTGGGAGTCCCACTTACCTACTGTCAGCTGATCACAGCAGCAATGGCTAATTCAGTCCGAGTCAACAACAGCCTCCTACTTCACAGGTTCTCTTCTCCCCCACATTGGCCTTTATTTACTACTTCCTTGGAACCATCTCCAAATTCCAAATAGCCAACAACCCCCAACATTATATACTCTGCTGCTTTTGTCTGGAAAACTCTACAGTGTTTGTGGGATATCCCCAAAGGAAAGCTGTGTTCTAATTTTATCATTTCCATCTGTCTGGTTATGTCAAGTTAACTCAGAAAAAGAAGAGACACTGACCAACCCTGAGAGGCCCAACAGGGCAGAGATGGAGGCCTGCCCAGATGAAGAGGCAGAGGATGGGCAGGGATGG…	gtcatcctttttcagtactaacgctgccggcgcttgcacatctgtccatgggcaccacacagctgcccctcagccgctgagatccagcatccagctgtggccagggatccaccacctctgtgtacaccctcacccgctgctgtcctgccctctgccagtggccccatcaacccaggcctggtctttccctctcctgctgagaaccagaacccaccaggagcagcagagtccctctctgggaaggcaggctccctgaaatgtggcatcagcatgaaaacaagcAGCCTGTCTTTCCTCATTAACTGGGAGTCCCACTTACCTACTGTCAGCTGATCACAGCAGCAATGGCTAATTCAGTCCGAGTCAACAACAGCCTCCTACTTCACAGGTTCTCTTCTC…
SDC2	syndecan 2	chr15	1.5059	0.0128598	4308175	2354	21	2.28	GAGTATCTCATGGTGTCTGTCAATCAAGACCAAAGAACCCCTCAGTGAGGCTGTTAATTACGAGATTTACCTCTAAATTGTTCAGAGGAAAAGTATTGTTATTCTGCATGTATTTGGGTGCAGGAATAGGATGACTGCCAGGGGATTTCAAGGTTTGCAGCCTTTGTAGTGTAGCTACTGACAATATTGAGAGAGATGCCTTCTTTTGCAATTTACTCTTAAAAGTATAAATTCCAAAGAAGCAAAGCGACCTTTCTAGAAGTAGGTGTCTGGGGAACAGACCTATAGAATTGCTTACCTGTCAAAGCTCCCCTACAGAAGAACCCTGTAAGTGACAACCACAGCCACTCCATGGGGTAGGAGGGAAGGTAGGGGGCTCTGCCTGTTGAATGACAGCCT…	ccgtcattgctggtggtgtgatcggctttctctttgccattttcctcatcctgctattggtgtaccgcatgcggaagaaagatgaaggaagctacgaccttggagaacgcaaaccatccagcgcagcttaccagaaggcacccactaaggagttttatgcataaagctcccatttagtgtctctatttaggagagcactgaacttttcaaaataaagctttggcatagaataatgaagatctttgttatctgttttgttcattacagagccatactggccctttaatgatgagaattccattgtatttaaattttttcgtgtatttctttagaatgacataaaagtaaaaatctaacatctgcagtgttctgtgaatagcagtggcaaaatattatgtt…
KLHL1	kelch-like 1 (Drosophila)	chr14	1.66889	0.0234656	4524502	225	2	2.28	TGACCTCCGAACAAATCTGTGGATTCAGGCTGGAATGATGAATGGCAGAAGGCTTCAGTTCGGTGTGGCTGTCATTGATGACAAGCTCTTTGTAATTGGAGGTCGAGATGGCTTAAAGACTTTGAACACTGTTGAATGTTACAATCCCAAAACCAAGACATGGACTGTTTTGCCACCAATGTCAACACATAGGC	gggctacaaccatagagaagtaTGACCTCCGAACAAATCTGTGGATTCAGGCTGGAATGATGAATGGCAGAAGGCTTCAGTTCGGTGTGGCTGTCATTGATGACAAGCTCTTTGTAATTGGAGGTCGAGATGGCTTAAAGACTTTGAACACTGTTGAATGTTACAATCCCAAAACCAAGACATGGACTGTTTTGCCACCAATGTCAACACATAGGCatggtctag
MCM2	minichromosome maintenance complex component 2	chr6	-1.7781	0.00541873	4598865	113	1	2.27	CATCATTTCCCGCTTTGATGTCCTG	gaggccgctacgacccttcactgaccttctcagagaatgtagacctcacagagccCATCATTTCCCGCTTTGATGTCCTGtgtgtggtgagggacactgttgatccagttcag
D630003M21RIK	-	chr2	1.98943	0.0171358	4358288	903	8	2.27	TGCCACCTCATCAAACATGGCCATGGTGCAATGTTAGGACCGCCTTCTGGCTCCAGAAAGCTCCAAGACAATGGATTGTTACCCACACTGAACAGTGCGTGTGGGAATTAGAATC	atgtcccggttccacatggactgccagaacctgctgacccagctcagcctgggcaaggctgtgaaggccagccctggggaccagttgcacctccgactccactgctacctgaagcgcctggcttctgagttccagacggagaaactcctggccatgaagctccaggtggcctccctgagccggcctggcctgggccaggaggtgtgggaagaggcccaggagcggcaccaggagatccagagcttgctgaggaaggcactagcctactgcccatgcccagaggttccagctacccaagtggcactcatagaccgaagcaggccagtggctaagggtcagggtctgcctagagaagtgggttccaaatgggacaggtctctacaggactctctggctgtg…
D630003M21RIK	-	chr2	1.55237	0.0188201	4486570	903	8	2.27	TGGCCTCCCTGAGCCGGCCTGGCCTG	atgtcccggttccacatggactgccagaacctgctgacccagctcagcctgggcaaggctgtgaaggccagccctggggaccagttgcacctccgactccactgctacctgaagcgcctggcttctgagttccagacggagaaactcctggccatgaagctccaggTGGCCTCCCTGAGCCGGCCTGGCCTGggccaggaggtgtgggaagaggcccaggagcggcaccaggagatccagagcttgctgaggaaggcactagcctactgcccatgcccagaggttccagctacccaagtggcactcatagaccgaagcaggccagtggctaagggtcagggtctgcctagagaagtgggttccaaatgggacaggtctctacaggactctctggctgtg…
CALN1	calneuron 1	chr5	1.59906	0.0208259	4500272	113	1	2.27	AGATGGGCAGGTAGATTTTGATGAATTCATGACGATTCTTGGGCCCAAGCTGGTGTCATCAGAAGGTCGGGATGGTTTTCTTGGAAATACGATAGACAGTATC	gAGATGGGCAGGTAGATTTTGATGAATTCATGACGATTCTTGGGCCCAAGCTGGTGTCATCAGAAGGTCGGGATGGTTTTCTTGGAAATACGATAGACAGTATCttctggcag
THY1	Thy-1 cell surface antigen	chr9	1.81759	0.023058	4462459	1241	11	2.27	AGGTCTTGCTTCTCCCGGTCAGCTGACTCCCTCCCCAAGTCCTTCAAATATCTCAGAACATGGGGAGAAACGGGGACCTTGTCCCTCCTAAGGAACCCCAGTGCTGCATGCCATCATCCCCCCCACCCTCGCCCCCACCCCCGCCACTTCTCCCTCCATGCATACCACTAGCTGTCATTTTGTACTCTGTATTTATTCCAGGGCTGCTTCTGATTATTTAGTTTGTTCTTTCCCTGGAGACCTGTTAGAACATAAGGGCGTATGGTGGGTAGGGGAGGCAGGATATCAGTCCCTGGGGCGAGTTCCTCCCTGCCAACCAAGCCAGATGCCTGAAAGAGATATGGATGAGGGAAGTTGGACTGTGCCTGTACCTGGTACAGTCATACTCTGTTGAAAGAA…	acaagctggtcaagtgtggcggcataagcctgctggttcagaacacatcctggatgctgctgctgctgctttccctctccctcctccaagccctggacttcatttctctgtgactggttgggcccaaggagaaacaggagccctcgaggtccttcctctgcagAGGTCTTGCTTCTCCCGGTCAGCTGACTCCCTCCCCAAGTCCTTCAAATATCTCAGAACATGGGGAGAAACGGGGACCTTGTCCCTCCTAAGGAACCCCAGTGCTGCATGCCATCATCCCCCCCACCCTCGCCCCCACCCCCGCCACTTCTCCCTCCATGCATACCACTAGCTGTCATTTTGTACTCTGTATTTATTCCAGGGCTGCTTCTGATTATTTAGTTTGTTCTTTCCCTG…
FUNDC1	FUN14 domain containing 1	chrX	-1.7487	0.028823	4737894	339	3	2.27	AAATACTCAGTAGCTACTCAGATTGTAATGGGTGGCGTGACT	tttatgcttgaggccctagtctcccagatcgagttaatcacgctccttcgtttacatctgggcctttttagttgtagaccagacatgacagtgtgttggcccacaggttttatgaaaacagcttgtgagacgtttcagactgtagaatgaatgttttttttttccattttgtatttttaaagactatgaaagcgatgacgaatcatacgaagtgttggatttaactgaatatgcaagaagacaccactggtggaatcgagtatttggccacagttccggacctatggtagaaAAATACTCAGTAGCTACTCAGATTGTAATGGGTGGCGTGACTggctg
ASAP3	ArfGAP with SH3 domain, ankyrin repeat and PH domain 3	chr4	-1.67446	0.0299347	4715296	226	2	2.27	ATCTCCTGAGGCCTTAGAAAACCGGAGCAGCCCAGCATCCTCCTCCTCCAGCCTCACCAGCTCAGTGGAACCCGGGGGGCTGAGCCAGGCCCCGTCTAGCCCTGAAGAGGGCCTCCAGGAATCAGCCAGCATCTCACGCCCTGGCCTGGCATCTGGAACTACCTCTGCTGAGGTGTACCTCCCTGTCAAATTC	atcgttctgaccttcccagcctgagatcagaATCTCCTGAGGCCTTAGAAAACCGGAGCAGCCCAGCATCCTCCTCCTCCAGCCTCACCAGCTCAGTGGAACCCGGGGGGCTGAGCCAGGCCCCGTCTAGCCCTGAAGAGGGCCTCCAGGAATCAGCCAGCATCTCACGCCCTGGCCTGGCATCTGGAACTACCTCTGCTGAGGTGTACCTCCCTGTCAAATTCag
WWC2	WW and C2 domain containing 2	chr8	-1.60761	0.0398326	4556420	2702	24	2.27	TCACAAGAGCGAAGATTAGCATCCCATCACTGCCCGCTGACGACGTGTGA	ggagaagattgcctactTCACAAGAGCGAAGATTAGCATCCCATCACTGCCCGCTGACGACGTGTGAccctgcctgtggcttagcaccgcctctcagctgctcacttgccaagggaggggcaaagactgaatatttactttttttgttgttttcatttttgtttcattttgggggcggggcttgtgtttcctgtaatataactcaactcttgaagagcttccgtttcataccagtttcatcaggtttatttgtaaagtactttgaatgtaactcttacatgctttgagaagaaaaaaaaaatcacataacaaaactggggtaatctggtccaaatctggtccacaagtgttgtacagtatgcatgtgttaccgctgggcttcgctgcaggctggactca…
2610021K21RIK	-	chr12	-1.68301	0.0197349	4705366	46	1	5.57	TGATGTCTTCAGTAAATCCCAACACTT	atagaagcggatgctgTGATGTCTTCAGTAAATCCCAACACTTctg
EPHA5	EPH receptor A5	chr5	-1.78664	0.013253	4733959	1019	9	2.26	AGGAAAAGATGCACTTTCATAACGGGCACA	gcggtgtggctacagcaaagcaaagcaggatccagaagAGGAAAAGATGCACTTTCATAACGGGCACAgtaagcaaattgtgcaaaataaaagcaagaggctttattatgatgatgattgctgctcaggtcaggcaatttgtagtaattgactaaacccattgcctataaaaacaagcaagtacttcttgcatttatagctcatggctttgggcaacctctgactggtttattcggttcaaaacaaatatgtccattatgatcattagaataaaaattcttgtctcttattaaagtgctattgtatgtaaaatcaacatttcaggtggactccaagcaccatggagtgtgagtaaaatctgtcaataaatcagagcattagatctaatgtctgaaagtt…
RWDD2A	RWD domain containing 2A	chr9	1.80852	0.0339683	4527541	227	2	2.26	TGTTTTCTATGTTTCCTAATCAAGGAGAAGTAAAACTCGAAGATGTAAACGCCCTAACAAACATAAAGAGGTATCTGGAAGGCACCAGGGAGGCGCTCCCACCCAACATCGAATTTGTCATCACGCTCCAAATTGAGGA	gtttccaagccggctgatttggagacatgtcagggtcagtaaaagaaagccttcagcttcagctgctggagatggaaatgcTGTTTTCTATGTTTCCTAATCAAGGAGAAGTAAAACTCGAAGATGTAAACGCCCTAACAAACATAAAGAGGTATCTGGAAGGCACCAGGGAGGCGCTCCCACCCAACATCGAATTTGTCATCACGCTCCAAATTGAGGAgcccaag
ST8SIA6	ST8 alpha-N-acetyl-neuraminide alpha-2,8-sialyltransferase 6	chr2	1.94483	0.0375117	4330824	6271	55	2.25	CTGTTCGCTTGGTTCTGATTACCCAAATGAGCATGCTGGAAGGAGGTTGTGAGGCTACGCTAAAACCTCTGCGTAGGGAGAGAGTACAGTGCATGAGTGTGGCGGCTTTTGTCCACACTCGTGAAG	gtaccagaatttgaaggagaagaaagcacagtttttggaggacatctccacctatggagatgcattcctcctcctgccagcattttcctatcgggccaacacaggcatctcttttaaagtctaccaaacactcaaagagtcaaaaatgaggcaaaaggttctcttcttccatcccaggtacctgagacacctcgctcttttctggagaactaaaggggtgactgcataccgcttgtccacaggcttgatgattgcaagtgtcgctgtggaactgtgtgaaaacgtgaagctctacggattctggcctttctctaagactatcgaagacaccccactcagtcaccactactatgataacatgttacctaagcatggtttccaccagatgcctaaagaata…
NFKBID	nuclear factor of kappa light polypeptide gene enhancer in B-cells inhibitor, delta	chr7	1.50055	0.0151225	4443319	229	2	2.24	TGCCACCGAGGCTGCATTCGGGTGACTTAAACATTCCTGATGA	gttctccagctcgctcgaaggaaaggagggcgcccacatgcactcccagccacccaccgcTGCCACCGAGGCTGCATTCGGGTGACTTAAACATTCCTGATGActtccttctgtcttcccacacacagtgagtcggcctgagcgtagtcactgcccaacacagacggtaaagaagcttctggaagaacagaggcgccgacagcagcagccagaggctgctggggtgccg
DHFR	dihydrofolate reductase	chr13	-1.98527	0.00540861	4503067	116	1	2.21	TGCAGGAATTTGAAAGTGACACGTTTTTCCCAGAAATTGATTTGGGGAAATA	gaagccatgaatcaaccaggccacctcagactctttgtgacaaggatcaTGCAGGAATTTGAAAGTGACACGTTTTTCCCAGAAATTGATTTGGGGAAATAtaaacttctcccaga
FAM20A	family with sequence similarity 20, member A	chr11	1.55544	0.00662398	4566179	116	1	2.21	TCTGGACTTCCGACGGGTACCGCCAACAGTAGGGAGGCTAGTGAATGTCACCAAGGAAATCCTAGAGGTCACCAAGAACGAGATCCTACAGAGTGT	gatTCTGGACTTCCGACGGGTACCGCCAACAGTAGGGAGGCTAGTGAATGTCACCAAGGAAATCCTAGAGGTCACCAAGAACGAGATCCTACAGAGTGTgttctttgtgtctccag
SLC16A9	solute carrier family 16, member 9 (monocarboxylic acid transporter 9)	chr10	1.55575	0.0130791	4694299	233	2	2.2	AGCCTTCGGCGAACCACCGCGTTGATTTCATCTCACA	AGCCTTCGGCGAACCACCGCGTTGATTTCATCTCACAatggaatttcagaagtcacctgacggagggtggggctgggtgattgtggttgtctccttcttcacccagttcctctcttacggatccccgttagctgttggggtcttgtatgtagaatggctggatgccttcggtgaaggaaaaggaaaaacagcttgggtgggatccctggcgagcggagtcggcttgcttgcaa
GRM7	glutamate receptor, metabotropic 7	chr6	1.58001	0.0221671	4706559	936	8	2.19	TGTCCCTATGACCAGAGGCCCAATGAGAACCGAACTGGCTGTCAGAACATCCCAATCATCAAACTGGAGTGGCACTCCCCCTGGGCTGTAATTCCTGTCTTCCTGGCAATGTTGGGGATCATTGCCACCATCTTTGTCATGGCAACCTTCATCCGCTACAATGATACACCCATCGTCAGGGCATCTGGGCGGGAACTCAGCTATGTTTTATTGACAGGCATCTTTCTCTGCTATATCATCACCTTCCTAATGATTGCCAAGCCAGATGTGGCAGTGTGTTCCTTCCGACGTGTCTTCTTGGGGTTGGGTATGTGTATTAGTTATGCAGCCCTTTTAACAAAAACCAATCGGATTTATCGCATATTCGAGCAGGGCAAGAAATCGGTGACAGCTCCCAGA…	atagaggacatgcagtggggcaaaggagtccgggagatcccaccctctgtgtgcacattgccatgcaagcctgggcagaggaagaagacacagaagggaaccccttgctgctggacttgtgagccctgtgatggataccagtatcaatttgatgagatgacatgtcagcatTGTCCCTATGACCAGAGGCCCAATGAGAACCGAACTGGCTGTCAGAACATCCCAATCATCAAACTGGAGTGGCACTCCCCCTGGGCTGTAATTCCTGTCTTCCTGGCAATGTTGGGGATCATTGCCACCATCTTTGTCATGGCAACCTTCATCCGCTACAATGATACACCCATCGTCAGGGCATCTGGGCGGGAACTCAGCTATGTTTTATTGACAGGCATCTTTCTC…
RFC4	replication factor C (activator 1) 4, 37kDa	chr16	-2.13483	0.0155973	4651099	353	3	2.18	AACCTCATAGATGAAGGACATGCAGCTACTCAGCTTGTCAATCAACTTCATGATGCAATTATAGAAAATGAAAATCTGTCTGATAAACACA	AACCTCATAGATGAAGGACATGCAGCTACTCAGCTTGTCAATCAACTTCATGATGCAATTATAGAAAATGAAAATCTGTCTGATAAACACAagtccattatcacagagaaacttgctgtaagctgtaagcattatacttcaacaacaacaaactttttttggtatgtcttggtaatttttttatttccttttgtaggaagtagacaagtgcttggcagatggtgcagatgaacacctgcagttgatgagcctttgtgcaactgtgatgcagcagctaactcagaactgttagaggcttcatctctccccttttgtatgaaaccagttactataaataaatggccagaccacct
LRRTM4	leucine rich repeat transmembrane neuronal 4	chr6	1.63682	0.030032	4695212	1176	10	2.18	CCCTGCCGTATTACAGCTATGACCAACCAGTGATTGGGTACTGCCAGGCCCACCAGCCTCTCCACATCAACAAGGCTTATGAAGCTGTGTCTATAGAACAGGATGACAGCCCCAGTTTGGAGCTTGGGAGAGACCACAGCTTCATTGCCACCATAG	ataccccaccatgtgaagcCCCTGCCGTATTACAGCTATGACCAACCAGTGATTGGGTACTGCCAGGCCCACCAGCCTCTCCACATCAACAAGGCTTATGAAGCTGTGTCTATAGAACAGGATGACAGCCCCAGTTTGGAGCTTGGGAGAGACCACAGCTTCATTGCCACCATAGccaggtcggctgcacctgccatttatctggagagaataacaaactaacagcgaaactaacttctagatgaagagctcacaggaaaagggcagccttcatcacataggagttgaggtgtccagcatcctccagcctcaagagttcattgctcctgtacagaagtttagggaatagtgagaagcaaaccccaaactgcttatgaagttgggcagctgataaacctg…
LETM1	leucine zipper-EF-hand containing transmembrane protein 1	chr5	-1.81679	0.0327757	4694406	2940	25	2.18	GAAGATGTTCAGATCTCTACCACCCAG	gtaatcgacttggtgaacaaaGAAGATGTTCAGATCTCTACCACCCAGgtagctgaaattgtggccacactagagaaagaagaaaagatagaagagaaagagaaggccaaggagaaggctgagaaagaggccgcagaagtgaagaattagagctgccagcttctggcccacaggtctgccttcatcatgccgtgccagccacaggggcatgacacacaagagtgattgctttgaggtgattcttagtggcaaatctaatattttgtctggaataaatcagaaacttccataatgaagcaatttttaattttcatcattccacgaagattcagtctggctggagccggagagggtggctctgtggactcatgctctggtgtggtactgaacggccctaag…
SLC5A4B	-	chr10	1.51244	0.0478091	4448388	1406	12	2.18	GAAGCCCTTGTGGAGAACCGTCATGAACATCAATGCCGT	attctgagcaatcccgtggctgtctcaagagggcatgctgcttattgtgtggtttgcagaatacagggcccaagctgaccaaagaagaggaggcagctctgaggcagaagttctcagacacatctgaGAAGCCCTTGTGGAGAACCGTCATGAACATCAATGCCGTcctcctcctgggtgtggctgtctttgtccatgcctattttgcctgaaccctgaaggaagcagaaactatttgtactgagttttcttttataaagttggctgtgtaacaaaggtaaatgaccgggaaatgtttgtgcttagattgctatacacatgatttcttgcttttatcatacccttgtgattagtttaaaaattcttaaactcgaggagcagtggtggcacatgccttta…
SLC15A2	solute carrier family 15 (H+/peptide transporter), member 2	chr16	-1.70856	0.0139648	4538095	1777	15	2.16	GACTCCGTGTCCTACAGGCTATTGATAAACTCAGTAAATATTAGGCAATGTCTCTCAAGCTGGCCCAGTATCTCCAAATGCCCAGGAAAGTACAAATGTGTAGTAGAGATAAGTCTCATGGCATGCTAAGTTTGGAGGACTCCTTTATCAGGTATTTGGAACCTATAGCTCTACTTGTTGATATGTTGGTTTAGGGCCAAAATGACAGAATACTGGTATTTCAATTTTCTTTATCAGTAATATAACTTTGCTATTCATGAGGATGTCAAAAATGTTACATACGGTATGACCTAATCCAGAGGCTAGCTCGTCAGCTAGAAAGTTTAATATGATTTTTAGATGGCCGACTATAGAATGGAATTTTATGTACACATGGAAGATACCTCTTTCTGATTACCA…	tgggctgaattcgttttgttttcctgcctcctgctggtggtctgcctgatcttctccgtcatgggctactactatgttcctctaaagtcagagggtatccatgaggcaacagaaaagcagattcctcacatccaggggaatatgatcaacctagaaaccaagaatacaaggctctgatgactcactggatggagactgacccctggctctgatatcagccatcgcttatcttcaagcaacaattttttcccccctctggccaggttagagaaggagacagcatttatctgagtggattgcctccattttctaccacaatagaggcaattttaggacaaggttttcaggtatatctttaaacaaggatccaaGACTCCGTGTCCTACAGGCTATTGATAA…
CEP97	centrosomal protein 97kDa	chr16	-1.5453	0.0141459	4369410	710	6	2.16	TAGCACAAGATAGACCCTTCAAATCTTAGAAGTGGAGTCTGAAGCTCTATTTTCCCTACATCTTGAGCAGAAATCATTTTATAGCAACAATAATTTTAAACAATTTGATGTAACCAGCTGTCCCAATAAATGC	accatggagcaagtcaatagctgtacggctcttcagcaccttgacttatcagacaataacattccccagataggtgatgtgtcgaaattgatatctttgaaggtaagtggggtttctgtaacttcttaaaaattatcacaaatcgaaagaaattcctcaaaatatcgtctcattgtgtgtgtatatctatttatgtgtttattttcttttattctcaaagatgctgtcttcagtactaagtataacttaaataactaaattaatttcacctaatacatggaggatggagaaatggctcaaaggttaagagcactggctgctgttccagaggacctgggtttgatttgagtaccatattgtggctaacaaatatctgtaatctttgttccaggacgtgta…
PRPF3	PRP3 pre-mRNA processing factor 3 homolog (S. cerevisiae)	chr3	-1.56283	0.0346103	4402326	119	1	2.15	GCACAAAGATGTCAACGTGGTGGTA	agttcgaaatttgagcaacccagccaagaagttcaagattgaggccaatgctgggcagctgtacctgacaggggtggtggtgctGCACAAAGATGTCAACGTGGTGGTAgtggaagggg
ADAMTS1	ADAM metallopeptidase with thrombospondin type 1 motif, 1	chr16	1.64298	0.0194241	4380069	2274	19	2.14	AGGGATCCAGTGAGTCAAACCAGTAAGCAGTGAGGTGTGGCAAGGAGGTGTGTGTAGGGGATACATAGCAAAGGAGGTAGATCAGGACACTACCCTGCCAGTTACATTCTGATAAGGTAGTTAATGAGGCACAGTAGCATCTGAAAGACCATACAGAGCACTAAGGAGCCCCAAAGCACTATTAGTATCTCTTTTCTTATATCTATCGCCCAAATAATTTTCAGAGTCTGGCAGAAGCCCTGTTGCACTGTACTAACTA	acctgggtatcatgacattgtcacaattcctgctggagccaccaacattgaagtgaaacatcggaatcaaagggggtccagaaacaatggcagctttctggctattagagccgctgatggtacctatattctgaatggaaacttcactctgtccacactagagcaagacctcacctacaaaggtactgtcttaaggtacagtggttcctcggctgcgctggaaagaatccgcagctttagtccactcaaagaacccttaaccatccaggttcttatggtaggccatgctctccgacccaaaattaaattcacctactttatgaagaagaagacagagtcattcaacgccattcccacattttctgagtgggtgattgaagagtggggggagtgctccaa…
A730037C10RIK	-	chr3	1.56998	0.0394017	4311846	1671	14	2.14	TGTTCAATACATTCCTCAGGGGAGGAAATAGATGAGGGAGAGCGGCTTCTCTCACTCTTTCAAAAGTTGATTCTTCTGCCTGCATAAAAGTCATGGGTCTCCAGCAACCCTAAATATCCAGTACATGTGCTTATAGTTCTTACAATACCTTAGAAGGGACCCGAAGGTTGACATCCTTCTGGCACTCTCAGTAGAGTGTTTCTGATATTCTCTGATTGCACTTTTATGTTGTATTTGGTTTCTAAATTGACCATTAGTTAGAACTATATATTGTTTTATATATTATATATAATATCTCCACCTTTTTGTTATTTTAAATTGCATCATGCTCAGTTCAACTTTCTAAAATCAAGGTTTCAACATATTCCCAGATCACATGCATATGAAAGTTTCAGGAAA…	tggaagacacaattccatgaatcagaagacaacaaatgccaagaaaggaccagttaaaaaggttccaagatcaaaccatcttccaaaactcaacccgtgactccagagctgggcagacttctattttttccatctttttcgtcattcagtgtcttcagtttaggaagctaaTGTTCAATACATTCCTCAGGGGAGGAAATAGATGAGGGAGAGCGGCTTCTCTCACTCTTTCAAAAGTTGATTCTTCTGCCTGCATAAAAGTCATGGGTCTCCAGCAACCCTAAATATCCAGTACATGTGCTTATAGTTCTTACAATACCTTAGAAGGGACCCGAAGGTTGACATCCTTCTGGCACTCTCAGTAGAGTGTTTCTGATATTCTCTGATTGCACTTTTATG…
NUAK1	NUAK family, SNF1-like kinase, 1	chr10	-1.7956	0.000346118	4463507	120	1	2.13	CAACCTGTACCAGAAGGACAAGTTCTTGCAAACATTTTGTGGGAGCCCACTCTATGCGTCGCCCGAGATTGTCAACGGCAGGCCTTA	attgctgactttgggctctcCAACCTGTACCAGAAGGACAAGTTCTTGCAAACATTTTGTGGGAGCCCACTCTATGCGTCGCCCGAGATTGTCAACGGCAGGCCTTAccgagggccagag
GRID2	glutamate receptor, ionotropic, delta 2	chr6	1.51924	0.00333909	4394768	2998	25	2.13	CTGACAGACAAAAAACTGGAGAACAACATGCGGGGCGTGGTTCTACGAGTGGTGACTGTATTG	cttgggtgctggaatcctgtcacaggtctgaatggatcaCTGACAGACAAAAAACTGGAGAACAACATGCGGGGCGTGGTTCTACGAGTGGTGACTGTATTGgtaagcaccatcttcatcttgtagttggagaccatagagtatcctctatctttctttgctttttcttttatcaactaatttgataatctcaaaagagcttttgcctgaaccttgactattatatctaaaacagcttcagtagtcatgttgcccagcctcccatatctgtgaatcttaaactgatctgtaggctgtactttttcattacagtaattttgttaggatagtccttagatttttaagtctgatttcctagagtttctatacattataagaagtgggatccctcaaggatgt…
SLC24A2	solute carrier family 24 (sodium/potassium/calcium exchanger), member 2	chr4	1.53151	0.0117493	4584831	1081	9	2.13	GGGTCACCGTCAAAGAACTCTCTTAGACTTAAATGACAAGATTCGAGATTACACCCCACAGCCACCTGCTTCTCAGGAAGACCAAGCTGAGAACAGTACTGAGCACACCCAGGGAGACTACCCAAAGGACATCTTTTCCCTGGAGGAGCGAAGGAAAGGTGCCATCATTCTGCATGTCATTGGGATGATCTATATGTTCATAGCATTAGCCATCGTCTGTGATGAGTTCTTTGTTCCTTCTCTAACTGTCATCACTGAAAAACTGGGAATCTCTGATGATGTGGCTGGAGCCACCTTCATGGCTGCAGGCGGGTCAGCCCCAGAACTTTTCACGTCTCTTATAGGGGTCTTCATTGCTCACAGCAATGTCGGCATTGGCACCATCGTGGGTTCCGCCGT…	gtggagctattttccccgtgaagagtaaagatccccaactgtagaagtgcccataagcatcatcgactgggaagcaaggagcagtatgccagagccatctgtctgagtctaaagtgtgaagaccaccatatccaccagaaaagcaaggatggatctccaccaaagccccacagccaggctcctgcagaaatggtgttcccatgagtcaccatttggctgcaggagacattataatagcaggaaaaaactgaagctaattcgagtcattggccttgtcatgggcctggtagctgtgagcactgtcccattttcaatcagtgcctttactgagacagactctcagagcaacagaggagaagccagtgatatgagtggccccagagtagcacaGGGTCACCG…
CENPE	centromere protein E, 312kDa	chr3	-2.24995	0.0369258	4487174	120	1	2.13	AGAGAGAATTTCTCCTACGAGTTTCTTACATGGAGATCTACAATGAAACCATTACAGATTTACTCTGTAATGCTCAAAAAATGAAACCTTTGATAATTCGGGAAGACACCA	tttcctgAGAGAGAATTTCTCCTACGAGTTTCTTACATGGAGATCTACAATGAAACCATTACAGATTTACTCTGTAATGCTCAAAAAATGAAACCTTTGATAATTCGGGAAGACACCAat
ZFP143	-	chr7	-1.57693	0.0386112	4472442	120	1	2.13	GGCCATGCTACTCGGGTAACTCCTAAATCTCAGCAGAGTGGAGAAAAGGCATTTCGGTGCAAATACGACGGCTGTGGGAAACTCTATACAACAGCTCATC	attgtcttacaaGGCCATGCTACTCGGGTAACTCCTAAATCTCAGCAGAGTGGAGAAAAGGCATTTCGGTGCAAATACGACGGCTGTGGGAAACTCTATACAACAGCTCATCaccttaag
CDON	Cdon homolog (mouse)	chr9	-1.67115	0.0187175	4349117	270	1	0.95	ACCGCACCTGGTTTCATAACGCACAGCCTATCCACCCCTCCTCACGGCATCTCACTGAAGGAAACGTGCTGAAGATCACCCGGGTTGTCATGGAAGATTCTGGGCTATATCAGTGCGTAGCAGACAATGGCATTGGATTCATGCAGTCTACTGGGAGACTTCAAATTGAACA	agcatgcgtcaatttctaaagggctgcacgatcagaaggtgtccctgggggccaccgtacattttacctgtgatgttcatgggaacccagcccccaACCGCACCTGGTTTCATAACGCACAGCCTATCCACCCCTCCTCACGGCATCTCACTGAAGGAAACGTGCTGAAGATCACCCGGGTTGTCATGGAAGATTCTGGGCTATATCAGTGCGTAGCAGACAATGGCATTGGATTCATGCAGTCTACTGGGAGACTTCAAATTGAACAag
	-	chr13	-1.56791	0.0005621	4632901	3139	26	2.12	CAGGAACTTGGCCTACTTATGCTAATCTACATTCTGGAAATAAAGCTATAAAGTCATCAGTCTGTAGAAAGTTGATTACAATCACAATATGTTAGAGAACTTGTTTTGTTTTAGAATTGTCCTAGCGGATGAGCTTTTTTTTTCCCTTTTCCCCCTCCTCTTCCTTTTCTTCCTCCTCTTCCCTCTTCATCTAAAAGTCACTAGTCCCAGCATAAACTTTGAGGCTTTGGAGAAACCACTGTAGTCCTTTTTTGAAGTTCCTTGCATCCTGTTACATTTTATCAGGCAAACATTTGTATAGGCATTTGCACATAAATACAAGCATTGCAATGAGAAAAAAAATTCCAAAATTGCTTCTTTTCTTTCATATGGCCTAAATTACTGACACTCCCAAATGCA…	accggggcagcagtacgccagcaagagggcatgctctgcccgcctagaagtcctaagaaatcgaggatctcccttaaaacattcacatacaagatatgtgcaatcaagctgcctgcacttggtaaaaaagatcatgatgcctaacccaatgatccggagcagatctttgaatcagctgtcacttctatagaatgggatttcccccttcttcctctttaaccagcgttggaaactgccgatggctttatacatctcagtagaggaaggctaaagaatcttccgtgagaatgaagcaatttacaatgcaaatagaggcctgtgaagagaaggacactgctgctcacccccaacagcttgctgcaccttagtctctggtcttaatttctgatactcatagat…
	-	chr13	-1.79897	0.00856615	4676952	3139	26	2.12	TGTGTTTGCCATTGTCATATCCAACTTGCTTTGTATCATACTAATGTTACATAACTTATCGATCAATAAAAATACATTT	accggggcagcagtacgccagcaagagggcatgctctgcccgcctagaagtcctaagaaatcgaggatctcccttaaaacattcacatacaagatatgtgcaatcaagctgcctgcacttggtaaaaaagatcatgatgcctaacccaatgatccggagcagatctttgaatcagctgtcacttctatagaatgggatttcccccttcttcctctttaaccagcgttggaaactgccgatggctttatacatctcagtagaggaaggctaaagaatcttccgtgagaatgaagcaatttacaatgcaaatagaggcctgtgaagagaaggacactgctgctcacccccaacagcttgctgcaccttagtctctggtcttaatttctgatactcatagat…
SOX6	SRY (sex determining region Y)-box 6	chr7	-1.56872	0.0216947	4669046	241	2	2.12	ATGCACAACAAACCTCACTCTGAGGAGCTGCCTACACTTGTCAGTACCATTCAACAAGATGCTGACTGGGACAGCGTTCTGTCATCTCAGCAAAGAATG	aagaatgtcttccaagcaagccacctctccatttgcctgtacagcggatggagaggaagcaatgacccaggacttgacctcaagggaaaaggaagagggcagtgatcaacacccggcctcccatctgcctctgcaccccataATGCACAACAAACCTCACTCTGAGGAGCTGCCTACACTTGTCAGTACCATTCAACAAGATGCTGACTGGGACAGCGTTCTGTCATCTCAGCAAAGAATG
AU021034	-	chr14	1.67319	0.0305357	4348091	1936	16	2.12	GCTGCTGTGCTTAGACATTCAACCATGCGAGCCTCAGCCACGGTTGCTCCTCAAAGGACTATTCTCCCCAGAGTCTTCAGCCATGCAAAGAAGGGTCAACCAGCAAAACCTGGGTTTAGAGTCGGATCCAGA	gttacatcactcaacaggaggccttgtcttgtGCTGCTGTGCTTAGACATTCAACCATGCGAGCCTCAGCCACGGTTGCTCCTCAAAGGACTATTCTCCCCAGAGTCTTCAGCCATGCAAAGAAGGGTCAACCAGCAAAACCTGGGTTTAGAGTCGGATCCAGAgcctccctgcacagcatgctgagcaccaagaccttagacaaggcatagtctctgaaatgggcagctcatctgtgtattcttggcattttagtgggtgcttggtatgagtttactgaatgacaacgaagaaaagaatactaagttgaactctagacctacacataatccctccaccacataaatgctgccaataagaacaagttggaagatctgaaagcgattgagcagtgaataa…
ANKRD34B	ankyrin repeat domain 34B	chr13	1.61115	0.00553035	4596043	3420	28	2.1	GGTGGCGCCTACATCAACGAAAGCAACGACCGTGGGGAAACCCCTTTAATGATTGCTTGTAAGACCAAACATGTCGATCAACAGAGCGTCGGTAGAGCCAAGATGGTTAAATACCTCTTAGAGAACAGCGCTGACCCCAACATCCAGGACAAATCCGGGAAAAGTGCCCTGATGCACGCATGCTTGGAAAGAGCCGGCCCAGAGGTGGTTTCCTTGCTCCTCAAGAGCGGGGCCGATCTCAGCTTGCAGGACCATTCTGGCTACTCAGCTCTGGTTTATGCTATAAATGCGGAAGACAGAGATACCCTGAAAGTCCTCCTTAGTGCTTGCCAGGCAAAGGGCAAAGAGGTTATCATTATAACCACAGCGAAGTCGCCCTCTGGGAGGCACACCACCCAG…	gtattgatttctgacttttgaagatggatgaaggctcagaagtttcaacggatggaaattccttgatcaaagcagtacatcagagcaggcttcgcctcactagacttttgctagaaGGTGGCGCCTACATCAACGAAAGCAACGACCGTGGGGAAACCCCTTTAATGATTGCTTGTAAGACCAAACATGTCGATCAACAGAGCGTCGGTAGAGCCAAGATGGTTAAATACCTCTTAGAGAACAGCGCTGACCCCAACATCCAGGACAAATCCGGGAAAAGTGCCCTGATGCACGCATGCTTGGAAAGAGCCGGCCCAGAGGTGGTTTCCTTGCTCCTCAAGAGCGGGGCCGATCTCAGCTTGCAGGACCATTCTGGCTACTCAGCTCTGGTTTATGCTA…
KCNE3	potassium voltage-gated channel, Isk-related family, member 3	chr7	1.61632	0.0373239	4590228	732	6	2.1	TCAAACTGAGGATCGTCGGGCTAGCCTTCCTGGTCGTAATGACAACTCCTACATGTATATTCTCTTTGTCATGTTCCTATTTGCCGTCACTGTGGGCAGTCTCATCCTGGGATATACCCGTTCACGCAAAGTG	atcacattccagctcttcccatacctcaatatctgttgctatggagacttccaacgggactgagacctggtacatgagcctccatgctgtgctgaaggctctgaacacaacccttcacagtcacttgctctgccggcctgggccaggaccagggccagacaaTCAAACTGAGGATCGTCGGGCTAGCCTTCCTGGTCGTAATGACAACTCCTACATGTATATTCTCTTTGTCATGTTCCTATTTGCCGTCACTGTGGGCAGTCTCATCCTGGGATATACCCGTTCACGCAAAGTGgacaaacgtagtgacccctatcatgtgtacatcaagaaccgtgtgtctatgatctgatgtgaggaacctgaagacaatggaagattacaatgtctgaggattgt…
BMP10	bone morphogenetic protein 10	chr6	1.62652	0.0413702	4525025	365	3	2.1	CCCATTATGGGCCTTGAGCAGTCGCCCCTGGAAGAAGACATGCCCTTCTTTGATGATATCTTCACGGAGCAAGATGGTATTGACTTCAACACACTGCTGCAGAGCATGAAGAACGAGTTTCTCAAGACGCTGAACTTGTCGGACATTCCTGTGCAGGACACGGGCAGAGTGGATCCACCAGAGTACATGCTGGAGCTCTACAACAAATTCGCCACAGACCGGACCTCCATGCCGTCTGCTAACATCATCCGGAGCTTC	ctaggttggcctgggagctgagcagagagtcatggggtctctggttctgccgctgagcgccgtcttctgcctggtggctcactcggcttctggcagcCCCATTATGGGCCTTGAGCAGTCGCCCCTGGAAGAAGACATGCCCTTCTTTGATGATATCTTCACGGAGCAAGATGGTATTGACTTCAACACACTGCTGCAGAGCATGAAGAACGAGTTTCTCAAGACGCTGAACTTGTCGGACATTCCTGTGCAGGACACGGGCAGAGTGGATCCACCAGAGTACATGCTGGAGCTCTACAACAAATTCGCCACAGACCGGACCTCCATGCCGTCTGCTAACATCATCCGGAGCTTCaagaacgaag
ENPP5	ectonucleotide pyrophosphatase/phosphodiesterase 5 (putative)	chr17	1.51011	0.00738865	4738159	864	7	2.07	CCAGAGTTTCTCCTTGCGTCTTGCACACTGGCTACTCTATGCCATTCGGCTCCGTTTTCTCTA	attaccttatgctgagctgatcaaggtcttgaaaaatgattCCAGAGTTTCTCCTTGCGTCTTGCACACTGGCTACTCTATGCCATTCGGCTCCGTTTTCTCTAcagccagaagagcagaaagttctggtagtttcttttgatggattccgctgggattacttatataaagttccaacccctcatttccattatatcatgaaaaatggtgtccatgtgaaccaagtcactaatgttttcatcacaaagacctaccctaaccattacactttggtcactggtctctttgcagagaatcatgggattgttgcaaatgacatgttcgaccctattctgaacaagtccttctccttggagcacatggatatttatgattctaagttttgggaagaagccacac…
TBC1D1	TBC1 (tre-2/USP6, BUB2, cdc16) domain family, member 1	chr5	1.53374	0.00899575	4683923	871	7	2.06	GAGGCAATCACATTCACAGCGAGGAAGCATCCGTTCCCTAACGAAGTCTCCGTGGACTTCGGCTTGCAGCTGGTGGGCTCCTTACCCGTGCATTCTC	gattctgccctcagaagcacgtgaaatagatcacttcatttaaagtaggaaaatagtagcacgttttcctggctctccagacctctcccaggatgGAGGCAATCACATTCACAGCGAGGAAGCATCCGTTCCCTAACGAAGTCTCCGTGGACTTCGGCTTGCAGCTGGTGGGCTCCTTACCCGTGCATTCTCtcaccactatgcccatgctgccgtgggtggtagccgaggtacgaagactcagtggccagtgctctaaaaaggagcctaggacaaagcaagtccgcctttgggtttcgccctccggactgcggtgcgagcctgacctggagaaaagtcaaccatgggacccgctcatctgttccagcatctttgagtgcaagcctcagcgtgtgcaca…
IGFBPL1	insulin-like growth factor binding protein-like 1	chr4	-1.66781	0.00352955	4598810	117	0	0	GTTGCCCGGAGACCATGTCAATATAGCTGTCCAGGTGCGAGGGGGCCCTTCTGACCATGAGACCACATCCTGG	gtcaagcactctccagagggcaccgaggggttggaggaGTTGCCCGGAGACCATGTCAATATAGCTGTCCAGGTGCGAGGGGGCCCTTCTGACCATGAGACCACATCCTGGattttg
TMIE	transmembrane inner ear	chr9	1.67782	0.00452145	4312239	1247	10	2.05	ATCCGGGCATCAGGACTTCGTGTTCATACATGGACTGCAGAGGCGGTGGTCCAAGGGGAAGCCAAGGCCATGGTCCGTTACCTCATGGCCCAAAAGATGTAGGGACAAGACTTCACTAGTGTCCATCCTGGGCTCTGTTCCTGTCACATCATCCATCTGGCACTTCTCATTGGCCACTGTCCTTCCATAGTTATAGAGTGGCCTCAAACTCCTCTCCCCGTCCAGACAAGCTTCCATCCCACCTTTCTTGCTAGGGGCAGAAGTGGCTGTGAAGGAGTCAGGGACTGGTCGTTTAGGATGGCAAGACTGAACAGGTTGTCCAAAAACAGGGAGGGAGGGCTGGAGGGGGGCTTGTGATGTGAGAGATTCTCTGACATAGCTAGATAGCCGCCTCAAATA…	aggacaagaagaaaaagaagaaggacagtgtggacacagtggctatcaaggtagaggaggacgagaagaatgaggccaagaagaaaggagagaaatgagggcggcttcctgaggtggcagccggggctggcaggccctgaagcacaagttcaggccggATCCGGGCATCAGGACTTCGTGTTCATACATGGACTGCAGAGGCGGTGGTCCAAGGGGAAGCCAAGGCCATGGTCCGTTACCTCATGGCCCAAAAGATGTAGGGACAAGACTTCACTAGTGTCCATCCTGGGCTCTGTTCCTGTCACATCATCCATCTGGCACTTCTCATTGGCCACTGTCCTTCCATAGTTATAGAGTGGCCTCAAACTCCTCTCCCCGTCCAGACAAGCTTCCATCCCA…
AMY1	-	chr3	1.66686	0.0100078	4373243	126	1	2.03	AATGACAGCAACCAGGTAGCTTTTGGCA	gaacatggttgccttcagaaatgtcgtcaatggtcagccttttgcaaactggtgggatAATGACAGCAACCAGGTAGCTTTTGGCAgaggaaacaaaggattcattgtctttaacaatgatgactg
SWAP70	SWAP switching B-cell complex 70kDa subunit	chr7	1.73122	0.0131275	4652190	2273	18	2.03	GGCTGGAGCCACCTCACTGTTGTCTTCTGCAGCCCTTGCAGCCCCTGGTCTCAGCCCCGCCTTGGATGGGAGGTCAGCTGTCTCCTCCCCTCCGGCAGCGCATTCCCTTGGCCGATTGCCTGGTCTGTTGGCCTCTTTGAGTCAGGTGTCATGGCAAGCCTCCGCTGTTGGTGCTCTGATGGACAAGTCACTAGTCACTGCCCTTGTGGATGGAATCTGGTTGGTGACTCTTCCCAGCTTCAGCTAAGATACTTCCCTCCCTGACCACCACACACATGGCATGCTTCGTTTGCATTTTCTTTCTCCTCACCTCAAAGCAAGACTTATCCTGGCCCAGCGGCTCAACTTAGTTCTTTGGGTGTTCTGTCCCCAGCTGCTAGTCTGTTGAAATCAATGGTG…	gttccaagaaccctcatctgatcaccaactggggacccgcagcgttcacccaggcagagctcgaggagagagagaagagctggaaagagaagaagaccacagagtgacggccgtcccagcggtcacccagtcagtcacatcagtgaggagtcaagagcttcatacctgggacaagaacattggctttgctgcttctaagtctcccctcagggctccagcagggtcctgtgctgaggacgccatgtttaccttctagagatgtctcagctctcctggcgagaacataggcacaggtgtGGCTGGAGCCACCTCACTGTTGTCTTCTGCAGCCCTTGCAGCCCCTGGTCTCAGCCCCGCCTTGGATGGGAGGTCAGCTGTCTCCTCCCCTCCGGCAGCGCA…
CDC25A	cell division cycle 25 homolog A (S. pombe)	chr9	-1.53223	0.0258817	4340311	126	1	2.03	TAAAAGCCACTTTGTCCGATGAGGATGATGGCTTCATAGACCTTCTGGATGGCGAGAA	ctatcttcaaatgaaagtgaatcaggaaatttcagtcctctttttataccccagtcacctgTAAAAGCCACTTTGTCCGATGAGGATGATGGCTTCATAGACCTTCTGGATGGCGAGAAtatgaag
N4BP3	NEDD4 binding protein 3	chr11	1.59778	0.00579716	4421228	255	2	2.01	CTGAAGCGTCTGTATGTGGAACGACTTCATGAGGTGGCCCAGAAAGCTGAGCGCAGCGAGCGCAACCTCCAACTGCAGCTGTTTATGGCTCAACAGGAGCAGCGGCGCCTGCGCAAGGAGCTGCGGGCTCAGCAGGGCCTGGCCCCAGAGCCTCGGACGTCTGGGTCCTCCAT	gtgctagaggagcgccagcggttgtggttgtctgagCTGAAGCGTCTGTATGTGGAACGACTTCATGAGGTGGCCCAGAAAGCTGAGCGCAGCGAGCGCAACCTCCAACTGCAGCTGTTTATGGCTCAACAGGAGCAGCGGCGCCTGCGCAAGGAGCTGCGGGCTCAGCAGGGCCTGGCCCCAGAGCCTCGGACGTCTGGGTCCTCCATggaggctgaccccaatgctcggccagaggaagaagcccgatgggag
PPRC1	peroxisome proliferator-activated receptor gamma, coactivator-related 1	chr19	1.96662	0.0217986	4377908	255	2	2.01	AAGCCCCAGAACTGGCCAACGTGGCAG	cctcctgaagtttggcaatgttgagtaagccccgtctacaccttggtcactaaggcccttctgtgctagaggaagattactggggccacattgggtattcccccccctttcattgcttttggaggaaagcagattacaagatactgaggcaatgaaccaggctttcccttttcccccctgccagcagcattgacattccccaggagaagaagcccttagaccggttacAAGCCCCAGAACTGGCCAACGTGGCAG
RFX5	regulatory factor X, 5 (influences HLA class II expression)	chr3	-1.68647	0.0218192	4367286	3568	28	2.01	TGCCTCTACCCACTAGGGTTGGAGGGCCCCAGACAGCTGTGCCCATCATCAACATGATCTTACCACCTGTTCCTACTTTGTCAGGGGC	aagaggatgaaagagcccctcgagaacggtcattatgtaagtccaagaatgtcgtagaaagcctggaagggggaggccctaagaaaccagagagaccggcccaggtaaggccgctggtgcccagggcttggggtcttaatggaccctcctggcagtgacccttctacatcttcacttctccctttcttcctgtgctcagtcttctattttattttattagttatttttagatttattttccgtgtatgtacgttttgcctgtgtgcatgtatgtggaccatgtgtgcctggtgtccaaggggagaagactttagatcccctggaactagagtcattattgtaagccagctgccatgtgggtactgggatcctctgcaggaacaacaaattctcctaacc…
PMFBP1	polyamine modulated factor 1 binding protein 1	chr8	1.72526	0.0422796	4324734	255	2	2.01	TTGTCTACCTCCTGAAGTAGAGTTGTAAGACCCCACTCCCCCCAGCCTCCGGGCCCAGACTCTGAAATAA	gctcctcctactgctagaatcggctcttcacccaaagcgtcactgctacacgttttcagaggacattgagtccccacccctctttcttgaccggaaccagctcctacagtggtccatcaaggcccctgtctagtttgcaagaagttatgctttgctgagttTTGTCTACCTCCTGAAGTAGAGTTGTAAGACCCCACTCCCCCCAGCCTCCGGGCCCAGACTCTGAAATAAagatacaaacaacaaggcctccat
NFIB	nuclear factor I/B	chr4	-1.6628	0.0080906	4516768	166	0	0	TCAAGTAGTAGGGAAAGTGCCTGGCCATTTCACACCTGTCTTGGCACCCTCTCCCCATCCCAGTGCAGTGCGACCTGTGACCCTGACCATGACAGATACTAAACCCA	cctaacagcagtggTCAAGTAGTAGGGAAAGTGCCTGGCCATTTCACACCTGTCTTGGCACCCTCTCCCCATCCCAGTGCAGTGCGACCTGTGACCCTGACCATGACAGATACTAAACCCAtcactacatccactgaaggtgaggcagcttcacctacagcaacca
POU3F2	POU class 3 homeobox 2	chr4	-1.51228	0.0118512	4603318	6272	49	2	CAAGCAATTCAAGCAGAGGCGGATCAAACTCGGATTTACTCAAGCAGACGTGGGGCTGGCGCTTGGCACCCTGTACGGCAACGTGTTCTCGCAGACCACCATCTGCAGGTTTGAGGCCCTGCAGCTGAGCTTCAAGAACATGTGCAAGCTGAAGCCTTTGTTGAACAAGTGGTTGGAAGAGGCAGACTCATCCTCGGGCAGCCCCACCAGCATAGACAAGATCGCAGCGCAAGGGCGCAAACGGAAAAAGCGGACCTCCATCGAGGTGAGCGTCAAGGGGGCTCTGGAGAGCCATTTCCTCAAATGCCCTAAGCCCTCGGCCCAGGAGATCACCTCCCTCGCGGACAGCTTACAGCTGG	gggcgggcgggcgggaggcagcgcggcagcagcagtaatagcaagagcagcaacagaaggcgtcggagcgggcgtcggagctgcccgctaggggagagagagagagagagagagagagtgagagagagagagtgggagaagcgggcgagcgaggagagagagagcccaaggcagaaaagtaactgtcaaatgcgcggctcctttaaccagagcgcccagtccggctccgagagtcatggcgaccgcagcgtctaaccactacagcctgctcacctccagcgcctccatcgtacatgccgagccgcctggcggcatgcagcagggcgcagggggctaccgcgaggcgcagagcctggtgcagggcgactacggcgcgctgcagagcaacgggcacccgct…
CLSPN	claspin	chr4	-1.51843	0.0361552	4428061	128	1	2	GATGGATCTATTTCACAGAGACTCCGATGACGATCAGGTTGAAGAACAGCTTGACGAGACCGAAGCCAAGTGGA	atgatacctcccaGATGGATCTATTTCACAGAGACTCCGATGACGATCAGGTTGAAGAACAGCTTGACGAGACCGAAGCCAAGTGGAggaaggaacggattgagcgagagcagtggcttcgggaacag
PDE1C	phosphodiesterase 1C, calmodulin-dependent 70kDa	chr6	-1.62722	0.0185238	4388113	129	1	1.98	AATGACAGATCTGTCCTGGAGAACCACCACCTGAGTGCAGCCTACCGCCTTCTGCAGGAAGACGAAGAGATGAATATTCTGGTTAACCTCTCAAAGGATGAC	gtcagatccagctatcctgtacAATGACAGATCTGTCCTGGAGAACCACCACCTGAGTGCAGCCTACCGCCTTCTGCAGGAAGACGAAGAGATGAATATTCTGGTTAACCTCTCAAAGGATGACtggag
CD1D1	-	chr3	-1.77235	0.0252653	4508745	517	4	1.98	TGCAGATGTCTTCCTTTGCAAACAGAA	cccagcaaaagaattacaccttccgctgccTGCAGATGTCTTCCTTTGCAAACAGAAgctggtcccgcacagacagcgtggtctggctgggggatctgcagactcaccgttggagtaatgactcagccaccatcagcttcacgaagccatggtcccagggcaagttgagtaaccagcagtgggagaagttgcagcatatgtttcaagtctatcgagtcagctttaccagggacatacaggaattagtcaaaatgatgtcacctaaagaagactgtgagtggaggggttggaaccctgaacccagtgggcaggagtgatccagaccccagctggataactgtgggcatcgggcatagcttctcttctctgtccacccttatggttttacttctgtctaaa…
SUPT16H	suppressor of Ty 16 homolog (S. cerevisiae)	chr14	-1.50306	0.0120568	4650061	130	1	1.97	TTCCTGTGACCTAAAGTACACAGAAGGAGTTCAGTCTCTCAACTGGACTAAAATCATGAAGACC	TTCCTGTGACCTAAAGTACACAGAAGGAGTTCAGTCTCTCAACTGGACTAAAATCATGAAGACCattgttgatgaccccgagggcttctttgaacaaggtggctggtccttcctggaacctgagggtgag
ZFHX3	zinc finger homeobox 3	chr8	1.51911	0.00720005	4509945	6255	48	1.96	AACGTCTCCTAAACCGAACCTGATGGGTCTGCCCAGCACAACGGTACCTTCCCCCGGCCTCCCCACATCTGGATTACCAAATAAACCGTCCTCAGCCTCGCTGA	ctttAACGTCTCCTAAACCGAACCTGATGGGTCTGCCCAGCACAACGGTACCTTCCCCCGGCCTCCCCACATCTGGATTACCAAATAAACCGTCCTCAGCCTCGCTGAgttccccgaccccagcacaagccaccatggcaatggcccctcagccacccccacaaccccagcagccgcagccaccggtgcagcagcctccgccgccgccagcagcccaacagatccctgcaccacagctgaccccgcagcagcaacgtaaggacaaagatggtgagaaaggaaaggagaaggaaaaggcacacaaagggaagggggagcccctccccgtccccaagaaggagaaaggagaggcccctccagcggctacagcaaccatctcagccccactgcccgccatgg…
CDON	Cdon homolog (mouse)	chr9	-1.66015	0.0255655	4474730	273	3	2.81	ACTTGGCACCTTATTTTATTTCTGAGCCACTCTCTGCT	ACTTGGCACCTTATTTTATTTCTGAGCCACTCTCTGCTgtccagaagcttggtagacccgtggtcctacattgttctgctaaacctgttactgcccgaatctcatggttgcataatggaaaacggttggacagaaacacagaacagataaagattcatcgggggactttgaccattctgtctcttaacccttccctttctggttgctaccagtgcgttgccaacaacagcgttggtgccgttgtgagcggccccgcaacagtgtccgctgcag
KIF18B	kinesin family member 18B	chr11	-1.6458	0.00975513	4595407	526	4	1.95	TACCCACTCGGGACCTCAACACCACCTTCAATGTCTCTGAGGAGTCCCCCTCCAAACCCAGCTTCCAGGAATTTGTTGACTGGGAAAAAGTTTCCCCGGAGCTGAACAGTACCGACCAGC	agtcttcagggtactgtggtccagtgaccaggaccatggcaaagcaactgaatggtctcacacacactctgggggccccactcgcacctgactgcacctcagataagacattccaaaagcctaccaaggagaagaaaaggaagctgacccccgaagagccaggcagcctaccagccccgaatctggagatgaagcgccagcgccagtccttcctcccctgcctaagaaggggctctctacctaaggcccagccgtgctctgagccgagaactcccaaaagagagagggcctcttccccctctccctcctcccgagtctgcccagccacggtcattaaaagccgggtacccctgggcccttctgccttacagaactgttccactcctctggcccTACCCA…
GDA	guanine deaminase	chr19	1.60294	0.0274029	4350979	3952	30	1.94	GGACCTTGGACATCTGCGACATTCTCCTGGGAAGACATGATTCCGCCATCTTCCTTGTGCCCAGGGACCAATCAGAAAGTATATTTACAAAAAAGTACCGTGTTCTTTGGATGACTTCTGTTCCTGTGTCTCCTTCCAGTGCCCACTTGGTAAATTGTTTGAAGGGAGTGCGCTGCTTCTCCACTCCAGTCTGGGAGCATTGTAATTTCATGACAGTGCCTCCCATTGGGCTGTTTA	gagacgaccgaaatattgaggaggtttatgtgggtggaaagcaggtcgttccattctccagctcagtgtaaGGACCTTGGACATCTGCGACATTCTCCTGGGAAGACATGATTCCGCCATCTTCCTTGTGCCCAGGGACCAATCAGAAAGTATATTTACAAAAAAGTACCGTGTTCTTTGGATGACTTCTGTTCCTGTGTCTCCTTCCAGTGCCCACTTGGTAAATTGTTTGAAGGGAGTGCGCTGCTTCTCCACTCCAGTCTGGGAGCATTGTAATTTCATGACAGTGCCTCCCATTGGGCTGTTTAgatttgcattgtgctcgcacagaagacattgttaacagctggcaatgcgcttccaatagtgaagtaaaacgtttccatatagggaaataca…
C79407	-	chr12	-1.65909	0.0118389	4433159	158	4	6.48	CTATTAAGATAACTGCCAAAGTGGGAACTCTTAAAAGGAAACGACAAATGAGGGATTGCCTAGAACATTTGGCAAAAGACAACCATGATGATTTTTTCACTGCAACACCCTTGCAGAAACAAAGA	gtgagaaagacagtgctgatgccaagaCTATTAAGATAACTGCCAAAGTGGGAACTCTTAAAAGGAAACGACAAATGAGGGATTGCCTAGAACATTTGGCAAAAGACAACCATGATGATTTTTTCACTGCAACACCCTTGCAGAAACAAAGAattcag
MRVI1	murine retrovirus integration site 1 homolog	chr7	1.51307	0.0302102	4348027	132	1	1.94	TGGTACCACTGCGAACACCGGGAGACCTATCAGAAACTTCTGGAAGACATCGCCGTCTTGCATCGTCTGGCTG	tcctcagcaaacatcTGGTACCACTGCGAACACCGGGAGACCTATCAGAAACTTCTGGAAGACATCGCCGTCTTGCATCGTCTGGCTGcccgcctctccagtcgggctgaagtggtgggtgctgttcgccag
RET	ret proto-oncogene	chr6	1.509	0.0443886	4499628	264	2	1.94	AGCTGGCACACCTCTGCTCTATGTCCATGCCCTACGGGATGCCCCTGGAGAAGTGCCGAGCTTCCGCCTGGGCCAGCATCTCTATGGCGTCTACCGTACACGGCTGCATGAGAATGACTGGATCCGCATCAATGAGACTACTG	ccccactgggcctctatttctcaagggatgcttactgggagaggctgtatgtagaccagccAGCTGGCACACCTCTGCTCTATGTCCATGCCCTACGGGATGCCCCTGGAGAAGTGCCGAGCTTCCGCCTGGGCCAGCATCTCTATGGCGTCTACCGTACACGGCTGCATGAGAATGACTGGATCCGCATCAATGAGACTACTGgccttctctacctcaatcagagcctggaccacagttcctgggaacagctcagcatccgca
	-	chr11	2.00202	0.0465341	4318939	132	1	1.94	CCTGGTGAGGGAAGATAGGTCATCGTGGTGGAAATTTCCAG	gagtcctgggggatttaagctgagtttctcagggtcggagcatggactcagcttcctagagaagattccagcctgggaagtcaagggaagaCCTGGTGAGGGAAGATAGGTCATCGTGGTGGAAATTTCCAG
LRP1B	low density lipoprotein receptor-related protein 1B	chr2	1.70064	0.0200204	4663695	265	2	1.93	CCACTGTCTAAACACACGAGGATCATATAAATGTGTCTGTGACCAGAACTT	aatcacagatgtcacctgtggcttctttatttcttgctgacttagccctgcttatttgcagatggctgttgaggttctctgtttagttgtcacaatagttcttattttcaatggtgaagatggattctgagctcttctctcacagatctcaatgaatgcctgctgtttggaatatgctctcaCCACTGTCTAAACACACGAGGATCATATAAATGTGTCTGTGACCAGAACTTtcaagaaaaaaacaacagctgtatagcaaaag
ADD3	adducin 3 (gamma)	chr19	1.79465	0.00901989	4712355	2402	18	1.92	TAGAGGGGATTTTGTACACATAATATGAGTTA	aaaaccacgagctgttttccaagagcttcacctccatggacgcgcctgtcatgatcatgaacggcaaggacgagatgcatgatgtcgaagacgagcttgctcagcgagtcagtaggctgaccacaagcacgaccatagagaacatcgagatcaccattaagtccccagaaagaactgaagaggtcctgtcgcctgatggctcaccttcaaagtcgccctccaagaaaaagaagaaattccgcacgccttcttttctcaaaaagaacaaaaaaaaggagaaagttgaggcctaagtagtccttttgtaatttgtatattacattgtggcattgcacacttaaataccatattttagttaatcgttaatatactgtggtagatcagattgggagtatgtag…
GLRA1	glycine receptor, alpha 1	chr11	1.6554	0.0303263	4593520	224	2	2.29	GACTATAGGGTCAACATCTTCCTGAGGCAGCAGTGGAACGACCCCCGTCTGGCCTACAATGAATACCCTGATGACTCTCTGGACCTTGACCCATCTATGTTGGATTCCATCTGGAAGCCTGACTTGTTCTTTGCCAATGAGAAGGGGGCCCACTTCCACGAAATCACCACGGACAACAAACTGCTAAGAATCTCCCGGAATGGCAATGTCCTC	GACTATAGGGTCAACATCTTCCTGAGGCAGCAGTGGAACGACCCCCGTCTGGCCTACAATGAATACCCTGATGACTCTCTGGACCTTGACCCATCTATGTTGGATTCCATCTGGAAGCCTGACTTGTTCTTTGCCAATGAGAAGGGGGCCCACTTCCACGAAATCACCACGGACAACAAACTGCTAAGAATCTCCCGGAATGGCAATGTCCTCtacagcatcag
CASP1	caspase 1, apoptosis-related cysteine peptidase (interleukin 1, beta, convertase)	chr9	1.54298	0.0229353	4305036	267	2	1.92	CAACTCAGTGAGTATAGGGACAATAAATGGATTGTTGGATGAACTTTTAGAGAAGAGAGTGCTGAATCAGGAAGAAATGGATAAAATAAAACTTGCAAACATTACTGCTATGGACAAGGCACGGGACCTATGTGATCATGTCTCTAAAAAAGGGCCCCAGGCAAGCCAAATCTTTATCACTTACATTTGTAATGAAGACTGCTACCTGGCAGGAATTCTGGAGCTTCAATC	acaagatcctgagggcaaagaggaagcaatttatCAACTCAGTGAGTATAGGGACAATAAATGGATTGTTGGATGAACTTTTAGAGAAGAGAGTGCTGAATCAGGAAGAAATGGATAAAATAAAACTTGCAAACATTACTGCTATGGACAAGGCACGGGACCTATGTGATCATGTCTCTAAAAAAGGGCCCCAGGCAAGCCAAATCTTTATCACTTACATTTGTAATGAAGACTGCTACCTGGCAGGAATTCTGGAGCTTCAATCag
KIF23	kinesin family member 23	chr9	-1.58408	0.0461929	4592278	400	3	1.92	CAGAAGACCGTTTTTACTCGTGTTGGTGATTTATCCAAAGCTGTTCCAGACGCAGTGTCTGAGTCATCTTGCAGAAGAATGTATCCAGATCACGTTGCCCTTTTTTA	gcgcaagaaaccttgaactgacagccccggcacCAGAAGACCGTTTTTACTCGTGTTGGTGATTTATCCAAAGCTGTTCCAGACGCAGTGTCTGAGTCATCTTGCAGAAGAATGTATCCAGATCACGTTGCCCTTTTTTAttgtgactttttcaactgctctgaatattttctaaggttttataaaaaaaaaaaaaaaacaaacaaatgctgctattgattagctgcaaaaaaaaatgcactttagacatatttaacaattaagactttcataataaagatggcgactggccagtggtgaaaccattttaggaaggtatttagagttttgtatgtatatattcactttctgacctttatatatgccaaaacaactgaaataaaaaggcactaagagatgc
ZBTB8A	zinc finger and BTB domain containing 8A	chr4	-1.87007	0.0243559	4436521	803	6	1.91	GATCTCCTCTCACCAGTCTTACCTCC	aatggaGATCTCCTCTCACCAGTCTTACCTCCtgcagcaactgaatgagcagcgcaggcaagatgtgttttgtgactgcagtattctcgtggaaggcaaggtcttcaaagcgcatcggaatgtcttgtttgcaagcagcggctactttaaaatgctgctctctcagaactcaagggagacgagtcagcccaccacagccacgtttcagaccttctcccccgataccttcacagtcatcctggacttcgtatactccggcaaactctctcttacgggacagaatgttatagaggtgatgtctgccgcgagcttccttcagatgactgacgtcattagtgtgtgtaagactttcattaagtcttccttggacattagcgagaaagagaaagatcgctactt…
OLFR791	-	chr10	1.50849	0.044645	4502247	939	7	1.91	TTGGGCCTCCAACTTGACTTCTGTGACTCCAATGCCATTGATCATTTCAGCTGTGATGCAGGTCCCCTTCTGAAGATCTCGTGCTCAGACACATGGGTAATAGAACAGATGGTTATACTTGTGGCTGTCTTTGCACTCATTATTACCCTAATCTGTGTGATTCTATCCTATACATACATCATCAGAACAATTCTGAGATTCCCTTCTGCACAGCAAAGAAAAAAGGCCTTTTCCACCTGCTCATCCCATATGATTGTGGTTTCTATCACCTACGGAAGCTGCATCTTCATCTACATCAAGCCATCGGCTAAGGATGAAGTGGCCATAAATAAAGGAGTTTCAGTCCTCACTACTTCTGTCGCACCTCTATTGAATCCCTTCA	atgagaaaccactcgtcaataacaacctttatccttctgggactaacagatgacccacaacttcaagttctgctttttatcttcctatttcttacatacatgctgagtgtaacaggaaacctgattatcatcatccttacgttggtggatccccatcttaaaacacccatgtactttttcctcagaaatttttctttcctagaagtttcctttaccactgtctgtattcctagatttctatacagtatatcaagtggagacaataccatcacctataatgcttgtgcaagtcaaatattttttgttattctctttggagcaactgaattttttctcttggcagctatgtcctatgatcgttatgtggccatctgtaaaccccttcattatatgaccatc…
MCM10	minichromosome maintenance complex component 10	chr2	-1.80539	0.00128196	4461183	269	2	1.9	AGCAGCTTGCCTACTTAGAGTCCGAGGAATTTCAGAAGATTC	atacccagctttctgttcactgaggtcacccttgccagttacaactggggtcctgatgtcaaggttgaaggggctggtgaccgggagagtgaagggcaaagcacactggttctctctctcggtcttctcagtaaaacctagaaccttgttctacagaggagctggagcctgccaggaaaaaaaggagagAGCAGCTTGCCTACTTAGAGTCCGAGGAATTTCAGAAGATTCtaaaagcaaagtccaagcacacagacatcctgaaagag
NAA16	N(alpha)-acetyltransferase 16, NatA auxiliary subunit	chr14	-1.6204	0.0119686	4521127	135	1	1.9	ATACCAACTTCTTCAGTTGCGCCCAACACAG	gagacgagATACCAACTTCTTCAGTTGCGCCCAACACAGcgtgcttcctggattggatatgccatcgcttatcatttgctgaaagattatgatacagcgctaaagctattagaagaatttagacaaacgcagcaa
DNAHC5	-	chr15	1.54614	0.0313605	4585508	135	1	1.9	TGGTCTCCGCAACATTCTGTCAGTTCTGCGCACCCTGGGAGCAGCAAAAAGAGCCAGTCCCACGGATACAGAATCCACCATCGTCATGCGCGTGCTGCGGGACATGAATCTTTCC	gttcactatgacttTGGTCTCCGCAACATTCTGTCAGTTCTGCGCACCCTGGGAGCAGCAAAAAGAGCCAGTCCCACGGATACAGAATCCACCATCGTCATGCGCGTGCTGCGGGACATGAATCTTTCCaaactg
PPP2R1B	protein phosphatase 2, regulatory subunit A, beta	chr9	-1.66462	0.0333133	4378289	135	1	1.9	GAATTAGTGTCTGATACCAACCAACATGTCAAGTCAGCGCTAGCTTCTGTAATTATGGGATTATCTACAGTTTTGGGC	GAATTAGTGTCTGATACCAACCAACATGTCAAGTCAGCGCTAGCTTCTGTAATTATGGGATTATCTACAGTTTTGGGCaaagagaataccattgaacatcttctgcctctatttttagctcagttaaaggacgag
SP1	Sp1 transcription factor	chr15	-2.05711	0.00242313	4623057	5680	42	1.89	CTGCAGTCCATTAATATCAGTGGCAATGGTTTC	gagagaagaaatttgcctgccctgagtgccctaagcgtttcatgaggagtgatcacctgtcaaagcatatcaagactcaccagaacaagaagggaggcccaggtgtagccctgagtgtgggcacattgcccctggacagtggggcaggttcagaaggcactgccactccttcagcccttattaccaccaatatggtagccatggaggccatctgtccagagggtattgcccgtcttgccaacagtggcatcaacgtcatgcaggtgacagagCTGCAGTCCATTAATATCAGTGGCAATGGTTTCtaagattagacacccagtgccagagacatatgggccaatacccactaagcccgggatgcaaggtagcatgggtccaagagacatctggaagaga…
HSD17B3	hydroxysteroid (17-beta) dehydrogenase 3	chr13	-1.54669	0.0185839	4338295	406	3	1.89	GAAAAGCTGGGGTGTAAAGGCTGTGTTTCTATAAAAGGGAGGCTGGC	gcaataattctgaaccggatcccttccagaatcttctatagcagcaccgctcaacgattcctcctgacacgatactcagattacctcaaacgcaacatcagcaacagatagtgggggaagggtgtgtgtgggggggtagagttagggttgggtgggggtagggtgaggtggggctggagggagagttgagaaggacatccagagctcttcattggtagtagtggccagagggtggtgacccttgacctcctgaaagggagccttccatgccacaggcacagtgtgcagttgttggaattcagagatcttagGAAAAGCTGGGGTGTAAAGGCTGTGTTTCTATAAAAGGGAGGCTGGCatcaagggaaatgctggaagaacccctccccccaaataata…
TMEM74	transmembrane protein 74	chr15	-1.6337	0.0217586	4401375	1353	10	1.89	GTGTAGACTTAGCACTTCTCCAGCATCCCCAACCTCCTTGCTCCAAGACAGTGCTATTCAAACAAGCTTCTCCCTATCTGGACCTCCTGACTCAGGGAACAACCAA	gaaacttgccttctcatttgagggattctgtcacaggaatgtgtgagtccctggataaatttggcttggtgatggcagtgtgctcttcccagagattctgccactttctccttgctccttttctgccctgacccgagtttctcactgctaacctcagtgacaagtcagaagatttgccccttccatcatcttctgttcccgggttccctttcccgtgtttgtaactctgatgagaaactgaggccaaggtgtcttcaaccagccatggctgtaaagggaatgaggaccagaggagcaggcctccctacagtccgggattaaattctgccagattcttcttatctaattgtgttgctgatagcaaaagtttggaaatttcggggagaaatctatccagct…
OLFR1046	-	chr2	-2.20736	0.0145957	4373246	951	7	1.88	GCAATCTGGGCATGGTTATCCTGACTCATGTAGACTCGAAACTACATACTCCTATGTACTTTTTCCTGAGACATTTATCAATCACGGATCTTGGCTACTCTACAGTTATAGGTCCAAAAATGATGGTAAACTTTGTAATGCAGCAGAATATCATT	atggagaaatccaaccacagtgcgaggatccaggtcactgaatttattctcttgggactcaccaacaacccaggcctcaaagcaccactctttgtaatatttttaatcatatatttggtaacactgatggGCAATCTGGGCATGGTTATCCTGACTCATGTAGACTCGAAACTACATACTCCTATGTACTTTTTCCTGAGACATTTATCAATCACGGATCTTGGCTACTCTACAGTTATAGGTCCAAAAATGATGGTAAACTTTGTAATGCAGCAGAATATCATTtcctacacagggtgtgctgtgcaactgacattctttgagattttcatcattactgaactgtttatcctctcagccatggcttatgaccgctatgtagccatctgcaaacctctt…
GRTP1	growth hormone regulated TBC protein 1	chr8	-1.60223	0.00732618	4408948	274	2	1.87	CAGCTGCAGTTCTCTTCAGAGCACACACTTCACCAATTCCTACCACAACGTTCCTGCTGTAAATACTTGAAATCACGACACTCAATGTGAACTTTTAAAAGAATGACTTAAAATTAGTGTTCTCCATTTTTTCCTACCTTTGGAGTCATAAACTG	aaaatcttttcagaaccaggaagcctgtccatgacgaccatcaccaggcttcggaagagctgccgagcagcgctgcaggcacagagctgagtgcacaggcgcccaCAGCTGCAGTTCTCTTCAGAGCACACACTTCACCAATTCCTACCACAACGTTCCTGCTGTAAATACTTGAAATCACGACACTCAATGTGAACTTTTAAAAGAATGACTTAAAATTAGTGTTCTCCATTTTTTCCTACCTTTGGAGTCATAAACTGaattctctggccca
H1F0	H1 histone family, member 0	chr15	-1.65029	0.0029789	4480069	2287	21	2.35	GGACTGTAAGACATACTCCAGTTGATTCGAATTTGCTAGGTAGCTTTAGAGAGGCAGGATTGTGTGCATGTGTGTATATGTATATATCCATATCTAAGACTAGGACTTAGTCTCACTTCGGGAGCTGGGAGAAAAAAATCTGTACAGTTGTCTTTCTCTTATTTTAATAAAATTAGAAACTCGCGCACCCTA	ggcggccggggcgccagggtccccagaagggaagcctagggagccgggcagagacctcgagagacggcgggcagcgggaaggcccgggccgccgggaaaggtcgagtttgctcggcggaagaaacacagatggcggcagcgcggcgccattccgggccgggagcaggcagccagcagcccagtcctcaccgcggtccgcccgccgccgctaaatacccggatgcgccgcccgagcgccagacgcagagctgggaaaagggaggctgtggaggcggaggcagcgccaggcgccgggcgagcgaccgaacggtgggggctgggagcgcagagcagctcgcgacccgcgccgggaggacaggagccacgcgtagcccgcgtccccggcagccgcacttgcgt…
PPARGC1B	peroxisome proliferator-activated receptor gamma, coactivator 1 beta	chr18	1.5293	0.0215948	4391082	1102	8	1.86	GTGGATGGCACCCAGGATAAGAAGACCCCCACACTGCGGGCTCAGA	GTGGATGGCACCCAGGATAAGAAGACCCCCACACTGCGGGCTCAGAgccggccttgtacggaactgcataagcacctcacttcggtgctgccctgtcccagagtgaaagcctgctccccaactccgcacccgagccctcggctcctctccaaagaggaggaggaggaggtgggggaggattgcccaagcccttggccgactccagcctcgccccaagactccctagcacaggacacggccagccccgacagtgcccagcctcccgaggaggatgtgagggccatggtacagctcattcgctacatgcatacctactgcctgcctcagaggaagctgccccaacgggccccagagccaatcccccaggcctgcagcagcctctccaggcaggttcaaccc…
FOXC1	forkhead box C1	chr13	1.56618	0.0464575	4514970	3990	29	1.86	TCCCGGCACTCTTAGAGCCAAATGGAATGGAACCCCAGAGCAGGAACAGTAAAAGAATCCAGCAATGCAAAATCGAAACTAAAAACATACAAATTTTAAAACTTGAGAAGATTCCTCACACCAGCGAACAGAATCTCTCCTGAAATTCAGCTCACCAGCATCAGCTCAAAGAAAACCTATTTTCCTAAAAGATTAATGCAGAACCTCCTCCATTTTTGCCTTATCTAAGTAAGCAAAACCGTAAACTATTTTGTACAGACAACAAAATCATGGTTTATTAAAGGACAGTTTACTCCAGATACCACGTAAGTTTCTTGCGTTCAGAGACTCGCTTTCCTGCTCATTCGTCTTGCCCCTCTGCCTCTGCCTTGCCTCTCACCTGTAAGATATTTTA	gaagttttcccaatgcttccttaagcggccggcgcaagagactgagaaaaggtgacgcgggggcccgggaaggcggccggcgcgctgcccccgcccctggttatttggccgccttagccagcagccccgagcagtgtctcctggaaggcgcaggcagtggcgagcagggcgccttattttttttatttgtttttgtttttttttttttttaatttttttttaacttttgtctctttttttgccccgactgcgcctggaagttgatccgaacgttcctccgaggcggcttgcagcgtcctggtctggccctctccgggtgcagcgaccctccctcgccgcccgcgcgggaactgagtgggctgcgaggcgccaggcgagcgcagggagaggccgagcggc…
SYT2	synaptotagmin II	chr1	1.80273	0.0404191	4353516	5675	41	1.85	CTGACGAGATCCAGAGCTATCAATACCTCAGTTACGCGACCTTAGAGGTTTCTTCATTTGTTTGCGGTGTGTCCTGTTTTTCCTTCCTTTTTCTCTTTTTAAAGACCAACTTCCTTTTGGTGGCTGTGTGAAGAGAGTCCCCTAAGAGGTGAAAGAAAAGCCTGGCTCTGTTATTGACCCCGGAGCGGCCCTTGTTGCATGCCCTTTCACGGTTTCCCCCTTACCCCAAGTGGGGCCCTCTACTGTCAGACAGTTGAAGCACTAACTGCTTTTCCTGGGTTTTGGACCAACAACATGGCAAGCACATTCTGTTTCTTGACTGTGAAGGCAACATAGTGGCCAGCATTGTGTGTGTGTGTGTGTGTGTGTGTGTGTGTGTGTGTGTGTGTGTACACCTGT…	aaagtccaggtggtcgtcaccgtgctagactacgacaaactgggcaagaatgaagccatcggaaagatctttgtaggcagcaacgccacaggcaccgagttgcggcactggtccgacatgctggccaaccctcggaggcccattgcccagtggcactctcttaagcctgaggaagaagtggatgctcttctgggcaagaacaagtaggctccagcggccggggccacgcccctaaggagccacgcccccgaggcgccacgccccctgaggacaCTGACGAGATCCAGAGCTATCAATACCTCAGTTACGCGACCTTAGAGGTTTCTTCATTTGTTTGCGGTGTGTCCTGTTTTTCCTTCCTTTTTCTCTTTTTAAAGACCAACTTCCTTTTGGTGGCTG…
YPEL1	yippee-like 1 (Drosophila)	chr16	-1.62739	0.00694072	4374592	2221	16	1.84	GAAAATTTATTATTGAACTTGCCCACATGATCAAAGA	gaacatgcctttgagagcagtcagaaatacaaggaagGAAAATTTATTATTGAACTTGCCCACATGATCAAAGAcaacggctggtaaagtgaagcggtccactcctgtttgaatcctattttatgaaagctgagtgtacagaagacctagcttcttggtgacaatgcttcttgaacttaacctcacaggccagcccagtctcaacacttgaaggtgtctctctaggctatccacttggtaaggtgcccatttgaatccctgtcgtgtacaatgcgtttttggaagtctgagttctttttctaacatcttaagttctagagaaagaattgaccagctggtgactcacctgcctagtgaatactttcttttaccctacgcctgcaatgcctggctgtgttc…
GADD45G	growth arrest and DNA-damage-inducible, gamma	chr13	-1.64098	0.019164	4348997	418	3	1.84	GGACCCTGACAATGTGACCTTTTGCGTGCTGGCTGCCGATGAAGAAGATGAGGGCGACATAGCGCTGCAGATCCATTTCACGTTGATTCAGGCGTTCTGCTGTGAGAACGACATTGATATCGTGCGCGTGGGAGAC	gatgcagggcgccgggaaagcactgcacgaacttctgctgtcggcgcagcgccagggctgtctgaccgctggcgtctacgagtccgccaaagtcctgaatgtgtgagtgtagaaaggccccgcgtgcagggattggggttggcgcggcgcggagacctgggggtggcatcgactctgaccttgtccttcccatctgctctgcagGGACCCTGACAATGTGACCTTTTGCGTGCTGGCTGCCGATGAAGAAGATGAGGGCGACATAGCGCTGCAGATCCATTTCACGTTGATTCAGGCGTTCTGCTGTGAGAACGACATTGATATCGTGCGCGTGGGAGACgtgcagaggctggcggcgatcgtgggcgccgacgaagaggggggcgcgccgggagacct…
SULT1A1	sulfotransferase family, cytosolic, 1A, phenol-preferring, member 1	chr7	1.63154	0.000564035	4675456	140	1	1.83	GGAGCCCTTGCGTAAACCACTGGTGCCTGTGAAGGGAATCCCACTCATCAAATACTTTGCGGAGACAATGGAGCAACTGCAGAACTTCACAGCCTGGCCTGATGATGTGCTCATCAGCACGTACCCAAAGTC	caacatGGAGCCCTTGCGTAAACCACTGGTGCCTGTGAAGGGAATCCCACTCATCAAATACTTTGCGGAGACAATGGAGCAACTGCAGAACTTCACAGCCTGGCCTGATGATGTGCTCATCAGCACGTACCCAAAGTCtg
OPRM1	opioid receptor, mu 1	chr10	-1.55366	0.00222501	4379014	420	3	1.83	TGGAATGAGTAGATTAAATCGGTGAGCAAGATGGTG	gagcctcagtcagcagagacatgatgtgaatgaacggactgattagacaaggtttcctgaacactgaaatacaaaacaaatagagagcttactagagaaaattcgtagcccgaaaattcaattatagaaacaaatgagtgttagagtagatatggtaaggcctcagagaggttttatttcatgactaacaacatgacccaaggcacctaatccatggtgattagattacaaagacaattctagtgcctgggactagagaaatgtttgtctcccacagacaagcctcacacttcagtaaTGGAATGAGTAGATTAAATCGGTGAGCAAGATGGTGggaggagtcaaaatattttcatgccttcctgtggaactccaaaggaagaccaacacagtcaacta…
CP	ceruloplasmin (ferroxidase)	chr3	1.51054	0.020346	4623278	140	1	1.83	AGCAAGGTGCCACAAGAATTGGTGGCTCTTATAAAAAAATGGCATATCGTGAGTACACAGATGGTT	tgattcaagggtattttttgAGCAAGGTGCCACAAGAATTGGTGGCTCTTATAAAAAAATGGCATATCGTGAGTACACAGATGGTTccttcacaaaccgaaaacaaagaggccctgatgaggaacatcttggaatcctag
ABCA4	ATP-binding cassette, sub-family A (ABC1), member 4	chr3	1.74574	0.0295932	4624016	140	1	1.83	CTTGGCAAGAGTATATCGAGATTTTCAAG	CTTGGCAAGAGTATATCGAGATTTTCAAGaactcttcatggacaccccggaggtccagcaccttggccaggtttgggccgagctccgcaccttgtcgcagttcatggacaccctgaggactcaccctgagagatttgcag
SLC11A1	solute carrier family 11 (proton-coupled divalent metal ion transporters), member 1	chr1	1.56802	0.0425407	4734800	280	2	1.83	AGCCAGCGCCTTGCCGGGAGACCTACCTGAGTGAGAA	gattcttggaaacctctgcttggcacataggtggacctgccagttgcggggagcggaggtcgaggtcgtgggaggaggcaggtggcttgaatcccaggctcttgaaagaagcacacacccacctagcatcctggggtccctgacaggtgacaagagccccccgaggctgagcaggcccagttatggctccatttccagcctgcctggcccagcacctcAGCCAGCGCCTTGCCGGGAGACCTACCTGAGTGAGAAgatccccattcccagcgcagaccag
HEPACAM	hepatic and glial cell adhesion molecule	chr9	1.71619	0.0269984	4536924	282	2	1.82	AAAGGTGCTCACCATCACCCGAGTACTCATGGAAGATGACGACCTGTACAGCTGTGTGGTGGAGAACCCCATCAGCCAGGTCCGCAGCCTGCCTGTCAAGATCACTGTGTA	tgcccatttcaaggccgcaggtattagtggcttcaaccactgtgctggagctcagtgaggccttcaccctcaactgctcccatgagaatggcaccaagcctagctacacgtggctgaaggatggcaaacccctcctcaatgactcccgaatgctcctgtcccctgaccaAAAGGTGCTCACCATCACCCGAGTACTCATGGAAGATGACGACCTGTACAGCTGTGTGGTGGAGAACCCCATCAGCCAGGTCCGCAGCCTGCCTGTCAAGATCACTGTGTAta
HSPA12A	heat shock 70kDa protein 12A	chr19	1.59903	0.0197109	4344248	4248	30	1.81	CCAGAGGTATCCACGGTCAAGTTCCTCTTTCTGGTGGGTGGCTTTGCAGAGGCGCCCCTTTTGCAGCAGGCAGTGCAGACCGCTTTTGGCGACAAATGCAGGATCATCATCCCGCAGGATGTGGGCCTCACCATCCTCAAGGGCGCTGTCCTCTTCGGCCTGGACCCTGCCGTTATCAAGGTGCGCCGGTCCCCTCTCACCTACGGAGTAGGTGTGCTGAACCGCTACGTGGAAGGGAAGCACCCTCCCGAGAAGCTATTGGTCAAGGACGGCACACGCTGGTGCACCGACGTCTTCGACAAGTT	gggacctgtttcagaagCCAGAGGTATCCACGGTCAAGTTCCTCTTTCTGGTGGGTGGCTTTGCAGAGGCGCCCCTTTTGCAGCAGGCAGTGCAGACCGCTTTTGGCGACAAATGCAGGATCATCATCCCGCAGGATGTGGGCCTCACCATCCTCAAGGGCGCTGTCCTCTTCGGCCTGGACCCTGCCGTTATCAAGGTGCGCCGGTCCCCTCTCACCTACGGAGTAGGTGTGCTGAACCGCTACGTGGAAGGGAAGCACCCTCCCGAGAAGCTATTGGTCAAGGACGGCACACGCTGGTGCACCGACGTCTTCGACAAGTTcatctccgccgaccagtctgtggctctgggggagctggtcaagcgtagctacaccccggccaagccttcccagctgg…
IYD	iodotyrosine deiodinase	chr10	1.54953	0.0383571	4419840	848	6	1.81	AATGCAGGGCTAGTGACGGTCACTACCACTCCCCTCAACTGTGGTCCTCGTCTGAGGGTGCTCCTGGGCCGCCCCTCACATGAGAAGCTGTTGGTGCTACTTCCTGTGGGGTACCCCAGCAGAGATGCCACAGTGCCTGACCTCAAGCGGAAAGCTCTG	AATGCAGGGCTAGTGACGGTCACTACCACTCCCCTCAACTGTGGTCCTCGTCTGAGGGTGCTCCTGGGCCGCCCCTCACATGAGAAGCTGTTGGTGCTACTTCCTGTGGGGTACCCCAGCAGAGATGCCACAGTGCCTGACCTCAAGCGGAAAGCTCTGgaccagatcatggtgacagtatagccagccaacctaaggagatgctggaatgctgggatgacccccacttctttcctcccggggctgctggcacctcttactctctgagtcaggtcttctgaaaccagtgtacagggaaggccactttccttgtagtgatttttttcatactttctagaactttcagtccagtaagttatttttaatggactgttttagtgaatatatggggcaagaggc…
EPHA3	EPH receptor A3	chr16	-1.64183	0.00782973	4398029	186	2	2.75	GCAGCGGCCGCTTAAAACTTCCTTCAAAAAAAGAGATTTCGGTGGCCATAAAGACCCTGAAAGTAGGGTATACCGAGAAACAGAGGAGAGACTTCCTCGGTGAAGCGAGCATCATGGGACAGTTTGACCATCCCAACATCATCCGACTGGAAGGCGTTGTC	gtgaatttggagaagtttGCAGCGGCCGCTTAAAACTTCCTTCAAAAAAAGAGATTTCGGTGGCCATAAAGACCCTGAAAGTAGGGTATACCGAGAAACAGAGGAGAGACTTCCTCGGTGAAGCGAGCATCATGGGACAGTTTGACCATCCCAACATCATCCGACTGGAAGGCGTTGTCactaaga
ASPM	asp (abnormal spindle) homolog, microcephaly associated (Drosophila)	chr1	-1.90438	0.0121668	4344173	142	1	1.8	CAACAGTGACGTCACGGGATTGGCGATGTTCATTCTGAATCGCTTACTTTGGAATCCT	acagtttttggagaactgatccctctggcagaCAACAGTGACGTCACGGGATTGGCGATGTTCATTCTGAATCGCTTACTTTGGAATCCTgacatagcagctgaatatagacaccccactgttcctctcctgtttcgggatg
PEO1	-	chr19	-1.5126	0.0443688	4632961	142	1	1.8	AGACTACATTGTTGGAGCCTTTCGGAAGTTTGCTACAGACAACAGTTGCCACGTGACTCTGGTCATTCACCCTCGGAAAGA	gattgcagctcaAGACTACATTGTTGGAGCCTTTCGGAAGTTTGCTACAGACAACAGTTGCCACGTGACTCTGGTCATTCACCCTCGGAAAGAagacgacgacaaggaactgcagacagcatccattttcggctcagccaaa
HBP1	HMG-box transcription factor 1	chr12	-1.55974	0.0472266	4539199	142	1	1.8	GTACACATCATAGCTACTAGCAAAAGTTTACATTCCTATGCACGCCCACCACCAGTGTCCTCTTCTTCAAAAAGTGGGCCAGCCTTCCCTCA	atcatctcctGTACACATCATAGCTACTAGCAAAAGTTTACATTCCTATGCACGCCCACCACCAGTGTCCTCTTCTTCAAAAAGTGGGCCAGCCTTCCCTCAtgaccactggaaggaagaaacaccagtaagacatgaaagg
IL1F9	interleukin 1 family, member 9	chr2	-1.88814	0.034626	4664033	143	1	1.79	TTCTAAACACCCATTTTCTACACAC	gcaccagaacaagatcacgatggaaaacaatgaaaaaaaaaacattgtgtatggaagtgatgttgagatggaacacgagagagctgggctatttgtatcttcagctatgttTTCTAAACACCCATTTTCTACACACatctcag
CCL24	chemokine (C-C motif) ligand 24	chr5	-1.5646	0.00249572	4739850	144	1	1.78	TCATATCTCCAGGATCTCTTTTCTGCACC	gtccTCATATCTCCAGGATCTCTTTTCTGCACCccagctttgaactctgagctgtgcctgacctccagaacatggcgggctctgctacgatcgttgccggcctccttctcctggtagcctgcgcgtgttgcatcttccccatag
MOS	v-mos Moloney murine sarcoma viral oncogene homolog	chr4	1.60456	0.0187493	4530521	1449	10	1.77	TGCCTTCGCCTCTAAGCCTGTGTCGCTACCTCCCTCGTGAGCTGTCGCCATCGGTGGACTCGCGGTCCTGCAGCATTCCTTTGGTGGCCCCGAGGAAGGCAGGGAAGCTCTTCCTGGGGACCACTCCTCCTCGGGCTCCCGGACTGCCACGCCGGCTGGCCTGGTTCTCCATAGACTGGGAACAGGTATGTCTGATGCATAGGCTGGGCTCTGGAGGGTTTGGCTCGGTGTATAAAGCCACTTACCACGGTGTTCCTGTGGCCATCAAGCAAGTAAACAAGTGCACCAAGGACCTACGTGCATCCCAGCGGAGTTTCTGGGCTGAACTGAACATTGCAAGACTACGCCACGACAACATAGTTCGGGTTGTGGCTGCCAGCACGCGCACGCCCGAAGACT…	actgtttaacgggggaagaagttgctaaggattcactttagctgtgagcaatcgtttcatctgagactgccaggcttcatctgcacccccaaccccacctgacttattttttaaaaaagaaacaccttgtggagtagtgatagcacagatgtggctggttttgagaatcaaggaagaagggaaaggaactgggatgaaggcagcaatcttcagccatgctcccaaacttccctggctgttcctactcatttctccctagtgtctcatgtgactgtcccatctgagggtgtaaTGCCTTCGCCTCTAAGCCTGTGTCGCTACCTCCCTCGTGAGCTGTCGCCATCGGTGGACTCGCGGTCCTGCAGCATTCCTTTGGTGGCCCCGAGGAAGGCAGGGAAG…
2010300C02RIK	-	chr1	1.70336	0.0374167	4508931	145	1	1.77	AAGCAGGGTGACTTCGTCCGGAGCAAATCTTTCCTG	gagtctgtgAAGCAGGGTGACTTCGTCCGGAGCAAATCTTTCCTGatgacccctgcaaagcctgctgtgacccagaggcaggggtcaaaactgaacctcaaggaagggctacagagaggaatctcactgtcccatcagaacttgg
GTDC1	glycosyltransferase-like domain containing 1	chr2	-1.51179	0.00441356	4429845	2188	15	1.76	GGTTTCTGAGAAGTCACCGGAGAACTGTGAATCAAAGTCTGATGAACACCCTGACCTTGATGCTGAACAAGAAGCCCTGGACAACCCATCAGTCCATAAATCAGG	attcatgcccaagcacaaaatagcccacttaaggaggatgctcagccttattggagatgctgctgcatctcagtctgtggcgccttgtccccagccagggcagagGGTTTCTGAGAAGTCACCGGAGAACTGTGAATCAAAGTCTGATGAACACCCTGACCTTGATGCTGAACAAGAAGCCCTGGACAACCCATCAGTCCATAAATCAGGctctcttcctgtgagtaaagaaaacctgcctcttgatcccagcacccttctgtgtggagctgaagatccgcaaagaccgctgcacattacatggccgcacaggtggtaagtccagacacgccactttctcagagctttacacaatgtgttttcacgatggactctctaacttgctgtccgtgtagcttt…
DLL1	delta-like 1 (Drosophila)	chr17	-1.55959	0.0174166	4705503	727	5	1.76	CCTGACAGAAAAAGGCCAGAGTCTGTCTACTCTACTTCAAAGGACACCAAGTACCAGTCGGTGTATGTTCTGTCTGCAGA	tggggagattCCTGACAGAAAAAGGCCAGAGTCTGTCTACTCTACTTCAAAGGACACCAAGTACCAGTCGGTGTATGTTCTGTCTGCAGAaaaggatgagtgtgttatagcgactgaggtcagtgtgcggccctcttgtcgtggacgggagtgatgtggagagggtccatttctgcctgcagttaacttcctgtcctgtctcctgggcccttctaggtgtaagatggaagcgatgtggcaaaattcccatttctcttaaataaaattccaaggatatagccccgatgaatgctgctgagagaggaagggagaggaaacccagggactgctgctgagaaccaggttcaggcgaagctggttctctcagagttagcagaggcgcccgacactgccagccta…
SLC6A13	solute carrier family 6 (neurotransmitter transporter, GABA), member 13	chr6	1.69437	0.0062055	4725872	440	3	1.75	GGCTCACAGAACTGGAGTCTAACTGCTA	agacttcgccagctcgtgtgcccggctgaagaccttccccagaagaaccaaccagagccaactgctcctgcgacaccgatgacatcccttctcaGGCTCACAGAACTGGAGTCTAACTGCTAgggccagggcctttgacacacctgtgagcctggctgtgggggcagctatagaggcagaggggcggaactacccctctgtggtggggcagaaagacgaaagggggtatttgggactcaccttctgaactgggtacctcctatcttgatgcccctattccagggtggtccacacattgtgacgtgcccgaatcaataacatcccattgaggcagcttgggaagcccagggagggctggggaggcaaaagcctggcttgttgctgggccctcttccttcc…
COL4A1	collagen, type IV, alpha 1	chr8	1.58784	0.0246057	4597318	1460	10	1.75	TTTGTTGCTAGAAATGAAACGTTGAAAGAGAAGTTACCACACGTACCACTAATAAACCTGTAAGCTTTGCTGCA	gaagcccacgccatccaccttgaaggcaggggagctgcgaacacacgtcagccgctgccaagtgtgcatgagaagaacataactatgatgctcgcctctgccaccgtcacaacatggtgctactccccccccttgtcctcttctccctcccattgtatttgtaacagcaatgaaccctagaattatatcctgtgtacctcactgtccactatgaaaaccataaagtgccttatagggattcgcgtaactaacacaccccgcttcgttggcctctgtttgctgaaggagaaggacaggcagcggagagctttccataatggcacataccaaatggcgctcctgatccaataaaagatgaattgcattttgcaatccagtgcactgatgtctggggcgaga…
FARS2	phenylalanyl-tRNA synthetase 2, mitochondrial	chr13	-1.51527	0.0413061	4354425	292	2	1.75	ACAGCCCTCATAGAGCTCCAGGGAGCACCAGGAAGGGGGAAACACATTGTTTGTGAACTGGAGTGTCTGCCCTCACTTGACAGATGGGTCTACTTTAGGACGTCACGAAATAAAGGATCACT	gacacacaggaccagccactgctaccgcattacctaccgccacatggaacggacactgtcccagagagaagtcggcaatgtccaccaggctgtgcaggaggccgccgtgcagctgctgggtgtggagggccgtttctgatgcagtggcagtccacaggccACAGCCCTCATAGAGCTCCAGGGAGCACCAGGAAGGGGGAAACACATTGTTTGTGAACTGGAGTGTCTGCCCTCACTTGACAGATGGGTCTACTTTAGGACGTCACGAAATAAAGGATCACTtttcagaagc
C330027C09RIK	-	chr16	-1.78376	0.00515811	4553525	148	1	1.73	TTCTGGACAAAAGCTCACACGACTGTTTACATCACATCAGATATTACCAAGTGAATGCTTGAGCTGCCTTGTAGAACTTCTCGAAGACCCAAACATAAGTGCTTCACTGATC	gtagtTTCTGGACAAAAGCTCACACGACTGTTTACATCACATCAGATATTACCAAGTGAATGCTTGAGCTGCCTTGTAGAACTTCTCGAAGACCCAAACATAAGTGCTTCACTGATCttaagtattatcagtttgctgtctcaactgg
FANCI	Fanconi anemia, complementation group I	chr7	-1.53474	0.022561	4374601	443	3	1.73	CCCAGCAGACGAACTCTATCACGTGGAAGGCACCGTTATTCTGCACATCGTATTTGCCATCAAACTGGACTGTGAATTAGGCAGAGAACTTC	gttgtcagagcttattactgcCCCAGCAGACGAACTCTATCACGTGGAAGGCACCGTTATTCTGCACATCGTATTTGCCATCAAACTGGACTGTGAATTAGGCAGAGAACTTCtgaaacacttgaaggtagctttaagatgcttttagggggaacaatttttattttcttgtctctttggcctgctctcaggactctttcctcctcctgggttgcctcgtccagccttgatatgaggatttttttttttttttgcctactcttactgcatcttgttatgccatgttcagttgatatccctgggaggcctgctcttttctgaagggaaacaggaacagtggatatggaggaggggaagggagaggagaagctgggaggagtggaaggagggggaaactgg…
TRAF2	TNF receptor-associated factor 2	chr2	-1.57882	0.0242951	4544512	149	1	1.72	GCTACAAGATGTGTCTACGAGTCTACTTGAATGGCGACGGCACTGGGCGGGGAACTCATCTGTCTCTCTTCTTCGTGGTGATGAAAGGCCCCAATGATGCTCTGTTGCAGTGGCCTTTTA	ccttctacacaagcagatatgGCTACAAGATGTGTCTACGAGTCTACTTGAATGGCGACGGCACTGGGCGGGGAACTCATCTGTCTCTCTTCTTCGTGGTGATGAAAGGCCCCAATGATGCTCTGTTGCAGTGGCCTTTTAatcagaag
MAP1LC3A	microtubule-associated protein 1 light chain 3 alpha	chr2	3.62724	0.00415185	4439349	599	4	1.71	CCTCCCAAGAAACCTTCGGCTTCTG	gcgccgcctgcaactcaaccccacgcaggccttcttcctgctggtcaaccagcacagcatggtgagcgtctccacacccatcgctgacatctatgaacaggagaaggatgaagacggattcctctacatggtctacgCCTCCCAAGAAACCTTCGGCTTCTGagtcaagaggaggggaggggggtggctgggagttctggtcaggttctccccagggaggtcctggctcctaaactaagctatttcagtccccagtggattaggcagagatgtgacacccactcccccccccaggtaggggccaccagccagcctaccacatcctgggtaggtcctgggccagtcatgttcgggttgctcttttgggtgctggctgggttgggagtgggtggggagcag…
DLX1	distal-less homeobox 1	chr2	-1.63339	0.005988	4477051	3025	19	1.61	GTTATCAGTTCGCACTCACCCGCTTCCTGCCCGTCTCCCTTGGCCCGGC	gggcggactccgagaagagtacggtggtggaaggcggcgaggtgcgctttaacggcaaagggaaaaagatccgtaaacccaggacaatttattccagtttgcagttgcaggctttgaaccggaggttccaacaaactcagtacttagctctgcctgagagggcggagctggcggcctccttgggactcacacagacgcaggtacctggccgctctgccaaacaagcctcgggagctgggctccagccccaggcttcacattttttgttcgctgggcctctggttctaggtgtcacagtccgccccccaacccgtgtgtgtgtgtgtgtgtgtgtgtgtgtgtgtgtatccacctctgactttcagcgtctcctcttcctccctcaaactgtttgcccta…
TCF4	transcription factor 4	chr18	-1.63294	0.00104224	4308231	133	0	0	GCTATCCATCCCACTCCTCGGCAGACATCAACTCCAGTCTTCCTCCGATGTCCACGTTCCATCGTAGTGGCACAAACCATTACAGCACC	aGCTATCCATCCCACTCCTCGGCAGACATCAACTCCAGTCTTCCTCCGATGTCCACGTTCCATCGTAGTGGCACAAACCATTACAGCACCtcttcctgcacaccccctgccaacggaacagacagtataatgg
ZFP238	-	chr1	-1.63288	6.48e-05	4338710	4940	33	1.71	AGTCTGCTTCCCTACGTCTCCAATATCCTGAGCCCCGCAGGCCAGATCTTCATGTGCCCCCTGTGCAACAAAGTCTTCCCCAGCCCCCACATCCTGCAGATCCACCTGAGCACGCACTTCCGAGAGCAGGATGGCATCCGTAGCAAGCCTGCCGCCGATGTCAATGTGCCCACGTGCTCCCTGTGTGGGAAGACTTTCTCCTGCATGTACACCCTCAAGCGCCACGAGAGGACTCACTCGGGGGAGAAGCCCTACACGTGCACCCAATGCGGCAAGAGTTTCCAGTACTCGCACAACCTGAGCCGTCATGCCGTGGTGCACACCCGCGAGAAGCCCCATGCCTGCAAGTGGTGCGAGCGCAGGTTCACGCAGTCCGGAGACCTGTACAGACACATCCGC…	tcagaaggtatcggggttaggatgaaagtttcactgtgtctcagcatagtgtggaggagagaagtagtttctgaatagtagcttcatatccatccaagatgcacttgcagaggtagatgttggcgagctctgcctttggtcccaggatggggaagtgggctccgctgatcttaagagagttttagccactacagatgaattttgactgatctttgccttcccttctttcaccctctcccttgccaaaaaacatgggaaagatgcataattggaagaatagaaggtactgggaaaacaaaatagatcaggttattattgaaacaaagtattttctgttggatacctgaggcagagccagaaaaaaaagttttatttattttattttttctaggaaggctt…
DLGAP5	discs, large (Drosophila) homolog-associated protein 5	chr14	-1.66358	0.0160957	4700686	1945	13	1.71	TTCTCTGTTGAAACGAATTTGCCTCTTCCTGCTGGTGATGCTAATACCAATCAAAAAGAAGCAATCTCAGCTGTGGAAGGAGCGAGCTCTGCAGTCACCTCCCAGGATTTGCTGATGAGCAACCCTGAGACAAATACCTCCTCACAGAGCAACACCTCACAAGAA	gatgtaaataaaataaatgtcaagatggattgtTTCTCTGTTGAAACGAATTTGCCTCTTCCTGCTGGTGATGCTAATACCAATCAAAAAGAAGCAATCTCAGCTGTGGAAGGAGCGAGCTCTGCAGTCACCTCCCAGGATTTGCTGATGAGCAACCCTGAGACAAATACCTCCTCACAGAGCAACACCTCACAAGAAgaagctgaggcgtcgcagtcaggttaggtcttctcagatacaatgaagcctggaaaacagtacagatgtagatggttgttgtagaattctgagaaccaggttctcatgatgagggttaagctattagaagctcactataactatctcctacaaactagtttcagaatactttgttcttcaaccagctgtgaagggccatgc…
DCT	dopachrome tautomerase (dopachrome delta-isomerase, tyrosine-related protein 2)	chr14	-1.58983	0.0303069	4525957	300	2	1.71	CTGTAATCGGAAGAAGCCGGCCATCCTAAGACGGAATATCCATTCCCTGACTGCCCAGGAGAGGGAGCAGTTCTTGGGCGCCTTAGACCTGGCCAAGAAGAGTATCCATCCAGACTACGTGATCACCACGCAACACTGGCTGGGGCTGCTCGGACCCAACGGGACCCAGCCCCAGATCGCCAACTGCAGCGTGTATGACTTTTT	gaaactttgctggttataattgtggaggctgcaagttcggctggaccggccccgaCTGTAATCGGAAGAAGCCGGCCATCCTAAGACGGAATATCCATTCCCTGACTGCCCAGGAGAGGGAGCAGTTCTTGGGCGCCTTAGACCTGGCCAAGAAGAGTATCCATCCAGACTACGTGATCACCACGCAACACTGGCTGGGGCTGCTCGGACCCAACGGGACCCAGCCCCAGATCGCCAACTGCAGCGTGTATGACTTTTTtgtgtggctccattattattctgttcgagacacattattag
DLGAP5	discs, large (Drosophila) homolog-associated protein 5	chr14	-1.93038	0.0374759	4668991	1945	13	1.71	CTGTTACATAAAAGTCTCACTTCTGA	gatgtaaataaaataaatgtcaagatggattgtttctctgttgaaacgaatttgcctcttcctgctggtgatgctaataccaatcaaaaagaagcaatctcagctgtggaaggagcgagctctgcagtcacctcccaggatttgctgatgagcaaccctgagacaaatacctcctcacagagcaacacctcacaagaagaagctgaggcgtcgcagtcaggttaggtcttctcagatacaatgaagcctggaaaacagtacagatgtagatggttgttgtagaattctgagaaccaggttctcatgatgagggttaagctattagaagctcactataactatctcctacaaactagtttcagaatactttgttcttcaaccagctgtgaagggccatgc…
CNTN6	contactin 6	chr6	1.82509	0.0334102	4552356	151	1	1.7	TTGTTCAAGTTGGTGGTGATATTTCTATTGAATGCAAACCAAATGCTTTCCCCAAAGCATCGATTTCCTGGAAAAGA	cctcagctccagatttctccaaaaatcccattaaaaaaatttcagTTGTTCAAGTTGGTGGTGATATTTCTATTGAATGCAAACCAAATGCTTTCCCCAAAGCATCGATTTCCTGGAAAAGAggaacagagaacctgaaacaaagtaaaag
TRANK1	tetratricopeptide repeat and ankyrin repeat containing 1	chr9	1.67483	0.00202024	4653312	1517	10	1.69	CCGTTGTCACTATCGCCCAGTTAGAGGTGGCATAGGGTCAGAGTGCTCCTCTTGCAAGGATCTCTAGTTTTCCAAGTTGAGGTCTAACAGCAACACTGCTCCCCAGACACCACACATGTCCAGTTAGGTGGGAGGTAGTTGAAAGGAGTGCTGGGACTTCTCTGCCCCAAGCCAGGCTCCTGGGCTCATAACCACTGTAGCAGGGGAGTAGGCATTTAAGATTGGCAGCTTGGAGTGCCCCTGCTCCAGGTTAGAAAATCCCTCTGTGGATCCCACATCTCTTGGCACACTGCTGTAAAACAGCAAGCAGAGCCAAGGCTGTCTGTGCCCAAAGTACACCTTGCCATAAGCGACCCCTGAGTCCAGGCTCTCCCTTTTGGTTGTCTGAGTGGCTACTGT…	gtactgttcaggaggaagagtatgaaaatgaagtggaagactttggtgagctccgccctagaaggcgtgcccagaaatgtgggaagcagagaaagcactaatgtgttttcacacatctgttgcctcccagaccttcagaccattccatcctctgttaaacttctgaatgctggctggtgcagaagagaaatataatgtgaattagtgttaaaaagggacagccacctttgctgtCCGTTGTCACTATCGCCCAGTTAGAGGTGGCATAGGGTCAGAGTGCTCCTCTTGCAAGGATCTCTAGTTTTCCAAGTTGAGGTCTAACAGCAACACTGCTCCCCAGACACCACACATGTCCAGTTAGGTGGGAGGTAGTTGAAAGGAGTGCTGGGACTTCTCTGC…
USP3	ubiquitin specific peptidase 3	chr9	-1.8275	0.0184973	4499487	3942	26	1.69	TGACCATGAGTCATCAACTACACCGGACAACATTTCCATTTTCCATAAATACTTGATCCAAGAGTCAAATTTCAGTATGCACTTTTCAATTTCCAGTTTGGGGTTTAGTTTGGTCAGTGGTAGTGACTTACCCAACATGAGCACCAACTAATTTTTGTTGTTGTTCTACCAGAAAACCTCAGCAGGCATTTTGATTGGCT	ggttggttctggacattacacagcatatgcagttcacgaaggccgctggttccatttcaatgacagcactgtgacagtgactgatgaggagaccgttgggaaggcaaaggcctacattctgttttatgtggagcgtcaggccagagctggagcagaaaaactgtaatacctccTGACCATGAGTCATCAACTACACCGGACAACATTTCCATTTTCCATAAATACTTGATCCAAGAGTCAAATTTCAGTATGCACTTTTCAATTTCCAGTTTGGGGTTTAGTTTGGTCAGTGGTAGTGACTTACCCAACATGAGCACCAACTAATTTTTGTTGTTGTTCTACCAGAAAACCTCAGCAGGCATTTTGATTGGCTgctttagttgtaataattcaattttt…
CGA	glycoprotein hormones, alpha polypeptide	chr4	1.84648	0.0168307	4337438	305	2	1.68	AAATGCCAGAGTGGAGAATCATACGGAGTGCCACTGTAGCACTTGCTACTACCACAAGTCGTA	gccacagtaatgggAAATGCCAGAGTGGAGAATCATACGGAGTGCCACTGTAGCACTTGCTACTACCACAAGTCGTAgcttctgagcgcgcagagggctgtgctgacggctgctgagccgagccattcaatggcgctgtgtgtcaccacctcctccctaccagacttctgacgcgcttcagttacacactgcctctttacggttacatcccttatacttcagtacaatctgcagtctcttctcgttagggaaatatgtagtatttaccacggttccgtcagaaataaagccttttaaatcatcaa
RAE1	RAE1 RNA export 1 homolog (S. pombe)	chr2	-1.87314	0.0390012	4380864	457	3	1.68	CCAACTCCTCAGGAAATAGCCATCAATCTC	ggacatgagttttataatccccaaaagaaaaattacattttcttgcgtaatgcagctgaagagctaaagccaaggaataagaaatagtggcctgaagctgggactgttggagtttcatctcctctctgcccaaacttgggctcaagccctcggtggcccacagccctggccatgggtgtccactcctggagggactgttcttgttgagcatcagcacagcatcctggcgacttgccgtctctccattcagctccctgctgcggttttcctgaaactgagattctcaactggagtcagatcttgggggcactgtgtccagcagtgtgtatttgacagtgttgggtgggaactgttggtgagccctgtgttgtgttttataataaaatattttgaagatgg…
E330009J07RIK	-	chr6	-1.50493	0.00230212	4521937	154	1	1.66	CTGGAGATGCCAGGACATTACTCTCATCTGGCTGCATTCTATGAAGACAAGAAAGGGGTGCTCCACGCTGGCCCCGGGAGGGGTGGCAGCTTGCCACCTGTCTACTGGTTGCCTTCTATTCACCGCTATATGTATCCAGAGATG	acaccagCTGGAGATGCCAGGACATTACTCTCATCTGGCTGCATTCTATGAAGACAAGAAAGGGGTGCTCCACGCTGGCCCCGGGAGGGGTGGCAGCTTGCCACCTGTCTACTGGTTGCCTTCTATTCACCGCTATATGTATCCAGAGATGaag
ITIH2	inter-alpha (globulin) inhibitor H2	chr2	1.62517	0.002944	4569424	309	2	1.66	CAGAAGGACTACAGGACGGATATCGTGTTTGGAACAGACGTTCCCTGCTGGTTTGTACACAACAGTGGGAAAGGTTTCATCGATGGACATTATAAGGATTATTTTGTGCCTCAGCTCTACAGCTTTCTCAAGCGGCCTTA	aggcctgCAGAAGGACTACAGGACGGATATCGTGTTTGGAACAGACGTTCCCTGCTGGTTTGTACACAACAGTGGGAAAGGTTTCATCGATGGACATTATAAGGATTATTTTGTGCCTCAGCTCTACAGCTTTCTCAAGCGGCCTTAatggcttatagttttggaaactgtatgtgtatccttttctcccttgatactttttgcagttactcccccgtttcagcaactcaaaataaacgcagatattatagtggcctaaaaggcctgctaacccaccggagaaaaataaatatttgcaaaaaaggctca
D930015E06RIK	-	chr3	-1.60912	0.0107621	4620859	154	1	1.66	ATTTCAGAACGGATGCCTCTACAGCCCAGTTTCACATAGAGAGTCACGAGACTGCAACAGGAGTCTGGTCAATATGGTACCGCAGCCATTTTGACCAGA	gtATTTCAGAACGGATGCCTCTACAGCCCAGTTTCACATAGAGAGTCACGAGACTGCAACAGGAGTCTGGTCAATATGGTACCGCAGCCATTTTGACCAGAgcattgtattaaaagatgtgtttgtttccaaggagaccaagcacattttaaag
NEUROD2	neurogenic differentiation 2	chr11	-1.96374	0.0144996	4741421	2927	19	1.66	TGGTGTCCTACGTGCAGACTCTGTGCAAGGGGCTGTCACAGCCCACCACGAATCTGGTGGCCGGCTGCCTGCAGCTAAACTCTCGTAACTTCCTCACGGAGCAGGGCGCGGACGGCGCCGGCCGCTTTCACGGCTCGGGTGGCCCGTTCGCCATGCATCCGTACCCATACCCGTGCTCCCGCCTGGCAGGCGCACAGTGTCAGGCGGCTGGCGGCCTGGGCGGAGGCGCGGCGCACGCCCTGCGGACCCACGGCTACTGCGCCGCCTACGAGACGCTGTACGCGGCGGCCGGTGGCGGCGGCGCTAGCCCGGACTACAACAGCTCCGAGTACGAGGGTCCACTCAGTCCCCCGCTCTGTCTCAACGGCAACTTCTCGCTCAAGCAGGACTCGTCCCCCG…	gcaccatgctgacccgcctgttcagcgagcccggcctcctctcggacgtgcccaagttcgccagctggggcgacggcgacgacgacgagccgaggagcgacaagggcgacgcgccgccgcagcctcctcctgctcccgggtcgggggctccaggacccgcccgggccgccaagccagtgtctcttcgtggaggagaagagatccctgaacccacgttggctgaggtcaaggaggaaggagagctgggcggcgaggaggaggaggaagaggaggaggaggaaggactggacgaggcggaaggcgagcggcccaagaagcgcgggccgaagaaacgcaagatgaccaaggcgcgtctggagcgctccaagctgcggcgacagaaggccaacgcgcgggagc…
SYNJ2	synaptojanin 2	chr17	1.72141	0.0415556	4389452	2007	13	1.66	GTGGGCATTGCTTGACCTGGTCAAAGGGATGTCGATGTAAAAAGGCACACTGAAACCCTTTGCTTATCGTCACTCTGTGTAGTGTATGAGAACTGTTTGCCACTCTGTACAGATATTCAGCCACCCAAATGTTCCATTCGAGATCATGGGTCTTAAGCTTGCTCTC	cccatgttaccagaagaaaactttgagccacagcctgtccattttacaatggcttcccaggaaatgaaccttgagacccctcctccaataacagctactcccatcccgcctgttcccaaaccaagaacacttcagcctgggaaaggtgttgaggggaggccaagcagcggtaagccagaaccagatgaagctccttccgtgacaggcactgtggagtcaccacctccagaggcccaggaggccccgtctctggctcccaaggtgcctccgaggaggaagaagtctgcaccagcggccttccacctgcaggtcctgcagaacaacagccaagttctccagggcctcacgtgctccagcagttctccaccctcactgaagcccgacacccacccgctctgt…
MYRIP	myosin VIIA and Rab interacting protein	chr9	1.57984	0.00228486	4643639	626	4	1.64	CGCCTGCTGACCAAACCGAAGAGTGGGACCTTTCAGGCCCTGGAGGTGGCGTCCAGTGTGACGTCTGCCTATGATGAGATCGGTTCCGACAGTGAGGAAGACTTTGATT	acctggccccacttttgcagagccccgatgggaactggatgaccttgaaggacggtagtagacagcccccaaccCGCCTGCTGACCAAACCGAAGAGTGGGACCTTTCAGGCCCTGGAGGTGGCGTCCAGTGTGACGTCTGCCTATGATGAGATCGGTTCCGACAGTGAGGAAGACTTTGATTacagcgaagccttgagtaagctgtgcccaccgtcccagagcaggctcaagcaaccccagcctcagcctacacaggcccagagttctggccaaggtcccttagccacctctccctcaaaccctgaggccatgtgctcggattcagagacatcttccaccagctcatctcgggaagctggctgccgggctaagctgtcctggctgcagaggaaggccc…
KCNC4	potassium voltage-gated channel, Shaw-related subfamily, member 4	chr3	1.62728	0.00579614	4508651	937	6	1.64	GTGCTGCCCTGATACGCTGGACTTTGTCAAGAACTTGCTCAACATCATCGACTTTGTGGCCATCTTACCCTTTTACCTGGAGGTGGGATTGAGTGGTTTGTCTTCCAAGGCAGCTCGCGATGTGCTGGGTTTCCTGCGTGTGGTACGCTTTGTACGCATCCTGCGGATCTTCAAGCTCACACGCCACTTTGTGGGGCTGCGTGTGCTAGGCCACACTCTCCGGGCCAGCACTAATGAGTTC	gtggtagcctttgcctctctcttcttcatcttggtctccattaccaccttctgcctggagacccatgaggccttcaacattgaccgaaacgtgacggagattcatcgggtagggaatatcaccagcgtgcgcttccggcgggaggtagaaacagagcccattcttacctacatcgagggtgtgtgcgtgatgtggttcactctagagttcctggttcgcattgtGTGCTGCCCTGATACGCTGGACTTTGTCAAGAACTTGCTCAACATCATCGACTTTGTGGCCATCTTACCCTTTTACCTGGAGGTGGGATTGAGTGGTTTGTCTTCCAAGGCAGCTCGCGATGTGCTGGGTTTCCTGCGTGTGGTACGCTTTGTACGCATCCTGCGGATCTTCAAG…
HNF4A	hepatocyte nuclear factor 4, alpha	chr2	1.71177	0.00793297	4631354	156	1	1.64	CTCTGGGATCAATGGCGACATTCGGGCAAAGAAGATTGCCAACATCACAGACGTGTGTGAGTCTATGAAGGAGCAGCTGCTGGTCCTGGTCGAGTGGGCCAAGTACATCCCGGCCTTCTGCGAACTCCTTCTGGA	atcacctctcccatCTCTGGGATCAATGGCGACATTCGGGCAAAGAAGATTGCCAACATCACAGACGTGTGTGAGTCTATGAAGGAGCAGCTGCTGGTCCTGGTCGAGTGGGCCAAGTACATCCCGGCCTTCTGCGAACTCCTTCTGGAtgaccag
EGR1	early growth response 1	chr18	1.73891	0.000336989	4553204	2520	16	1.63	AGTCCTTTTCTGACATCGCTCTGAATAATGAGAAGGCGATGGTGGAGACGAGTTATCCCAGCCAAACGACTCGGTTGCCTCCCATCACCTATACTGGCCGCTTCTCCCTGGAGCCCGCACCCAACAGTGGCAACACTTTG	AGTCCTTTTCTGACATCGCTCTGAATAATGAGAAGGCGATGGTGGAGACGAGTTATCCCAGCCAAACGACTCGGTTGCCTCCCATCACCTATACTGGCCGCTTCTCCCTGGAGCCCGCACCCAACAGTGGCAACACTTTGtggcctgaaccccttttcagcctagtcagtggcctcgtgagcatgaccaatcctccgacctcttcatcctcggcgccttctccagctgcttcatcgtcttcctctgcctcccagagcccgcccctgagctgtgccgtgccgtccaacgacagcagtcccatctactcggctgcgcccacctttcctactcccaacactgacatttttcctgagccccaaagccaggcctttcctggctcggcaggcacagccttgcagt…
EGR1	early growth response 1	chr18	1.54466	0.0255772	4472382	2520	16	1.63	GGTTCCCATGATCCCTGACTATCTGTTTCCACAACAACAGGGAGACCTGAGCCTGGGCACCCCAGACCAGAAGCCCTTCCAGGGTCTGGAGAACCGTACCCAGCAGCCTTCGCTCACTCCACTATCCACTATTAAAGCCTTCGCCACTCAGTCGGGCTCCCAGGACTTAAAGGCTCTTAATACCACCTACCAATCCCAGCTCATCAAACCCAGCCGCATGCGCAAGTACCCCAACCGGCCCAGCAAGACACCCCCCCATGAACGCCCATATGCTTGCCCTGTCGAGTCCTGCGATCGCCGCTTTTCTCGCTCGGATGA	agtccttttctgacatcgctctgaataatgagaaggcgatggtggagacgagttatcccagccaaacgactcggttgcctcccatcacctatactggccgcttctccctggagcccgcacccaacagtggcaacactttgtggcctgaaccccttttcagcctagtcagtggcctcgtgagcatgaccaatcctccgacctcttcatcctcggcgccttctccagctgcttcatcgtcttcctctgcctcccagagcccgcccctgagctgtgccgtgccgtccaacgacagcagtcccatctactcggctgcgcccacctttcctactcccaacactgacatttttcctgagccccaaagccaggcctttcctggctcggcaggcacagccttgcagt…
LIMA1	LIM domain and actin binding 1	chr15	-1.71917	0.0261652	4546203	2821	18	1.63	GCTTGGCGCCAAGGGTCATTCATGTGGGAGCAACTTTGGAAATGAATTCCCGCTAGCAAAACAGGGCAAAAACAAGCAAAAACAAAACAGACAAACAAACTCACCCAAAACCAATTCTAAGCGCATTGTCAAAACACCAGTGATCTTTTAAGCCTGGTGTGGTGGTAAACACCTTTAATCCCAGCACTCCACTCGGGAGGCAGAGGCAGAGGCAGGTGGGTCTCTCTGAGTTCCAGGACAGCCAGGGCTACAAAGAGAAACCTTGCCTCAAAACAAACAAACAAACAAATCCCTCCATTTTTTCAGGGAAGGGCTAAGTAGGGATTTCTCTCACTGATGCTGCCTGCCATCCACTGCATTCCCCAAATCAAGATTGGTGTGGTTAGATATTTAGAGGCT…	tctaggaacatatgcatccttacatggacgaatctactgtaagcctcacttcaatcaactcttcaagtccaaaggcaactatgacgagggctttgggcacaagcagcataaggatctgtgggcaagcaagagcgacaatgaggagactttggggagaccagcccagccgcctaatgcaggggagagcccccatagcccgggtgtagaagatgcccccatcgccaaggtcggcgtgctggcggcaagtatggaagccaaggcctcttctcagagggagagggaggataagcctgcggagaccaagaagctgaggatcgcctggcctccgccagccgagctgggcggttccggaagtgccctggaggaagggatcaaagtatcgaagcccaagtggcctcc…
ADAMTS10	ADAM metallopeptidase with thrombospondin type 1 motif, 10	chr17	-1.94737	0.0381155	4744306	157	1	1.63	ATGAAGAGTATCTGATTGAACCCCT	catggcctgattgtggcagatgATGAAGAGTATCTGATTGAACCCCTgcaaggtggacccaaaggtcaccgtggcccagaagagagtggcccccatgtagtatacaagcgttcctctctgcgtcacccccatctggacacagcctgtggagtgagag
CENPA	centromere protein A	chr5	-1.53572	0.0132252	4515076	790	5	1.62	GGCAGTCCCGCCATATAAATGCCTGCCTTCCAGAGTGACCTCATCCTGTCATCCATGTTTGTCTGTCAGTCAGCAAACATGCAGCTCTTCTTTAAAACCTAAGTAGAATTACATACAAAATCTTTTCTTCTCTTCAAGACTGGGGCTCGAATTCAAAGATTTGTACATGCCAAGCATG	acattacctggaagcttttggagttgcagcttgacagtggtgtcggaggagctggctgggttttgctgtttttaaatactggctacacggtgcccttaaaactgtctctgaaggagaagactgtggccttcccccgacacagaggtctgcccactcgctcccatggactcgagtgtttgcagaccaaaggtcaatttggtttgtgaattgctcagccctatggctgaaggtttcagacacccgatacctgccatggtatggttatttcactcttactgctctgtttgcatcttttactattagtttttgtacttttatttaaaatataaggaagaaaaacctgaataaagcgcttgaatctgttgtatgtgagccgtGGCAGTCCCGCCATATAAATGC…
CNTN2	contactin 2 (axonal)	chr1	-1.54826	0.00218436	4378107	6213	39	1.61	CCCTGCTATGGTCCTGACTGCTAGGGGTGAAGCTGCCTATAAATACCTCTCCAGGGGCTG	gcaccagcatgatggtggagagctcagccgtccgccctgcccatcctggcccggtgttctcctgcatggttatactgatgctcgccggatgccagaggctctgatctcaacgctgcccgccacgcccaagctggacacccaccctaacagacacagcggctggccacagcccccctccaacgccaaggtggtccaacactgcctgagagtggctggcttagacaccttctcccaacagtaccctttacgtaggaggtaggatatttctattctgccacaggatagaaccaggcaaggaatttttctttaaatcaagaggcactgggcagtgacttccatgataatactagacctaatgcctggaccctctggggtcctggacagaaggaacaagccttt…
DNAJC11	DnaJ (Hsp40) homolog, subfamily C, member 11	chr4	-1.88776	0.0132231	4583902	1588	10	1.61	AATGCAGGAATCTGTCCGAAGAATAATTGAAGCAGAGG	ggaactggaaaagcagagagagaacacagccagcgacatcctgcagaagaagcaagaggcagaggccgctgtgagtgtcccactgctcatatgcagggcacagggcaaacctccacacagggcccatcccactgaagctggggctgtgactccagacagcccaggggctctgcttcaccgacaacctcgttccctcctgaactgctgtgtctggagtctgcagtctgtgccctgagtcccagcacggctctgtagcgtggcacacaccgccctgctctcctcctttttgtgagagcaaaggagcagaaggccatgcttaggagcagggtgccatggggttctcgtgacacaggtgagggaccatttgagcccacatatgttcctaggcagatgtgcccg…
CNTN2	contactin 2 (axonal)	chr1	-1.65609	0.0142195	4373088	6213	39	1.61	GATCCACCTTCGACTTGACTATTGGTCTGCAAGAGAATGCTGGCAAAGTGTTAAATGGTTGTCCTGGGTGGTTTCCATCTACAGAATGTGAGACAGGAGCCTACAGCAGTATGTTACCAAGCTCCTTCCATACAGACAGAATTCATCACAGATCCCTTTACAATGAGCTAACCCTGTTTCGGGAGACTGCC	gcaccagcatgatggtggagagctcagccgtccgccctgcccatcctggcccggtgttctcctgcatggttatactgatgctcgccggatgccagaggctctgatctcaacgctgcccgccacgcccaagctggacacccaccctaacagacacagcggctggccacagcccccctccaacgccaaggtggtccaacactgcctgagagtggctggcttagacaccttctcccaacagtaccctttacgtaggaggtaggatatttctattctgccacaggatagaaccaggcaaggaatttttctttaaatcaagaggcactgggcagtgacttccatgataatactagacctaatgcctggaccctctggggtcctggacagaaggaacaagccttt…
TBR1	T-box, brain, 1	chr2	-1.56339	0.0303511	4497886	159	1	1.61	CCAGGCCGAGTCCAGACGTTCACTTTTCCGGAGACTCAGTTCATCGCTGTCACCGCCTACCAGAACACGGAT	atggtggttttacagtccctgcacaagtaccagccccgtctgcacgtggtggaagtgaatgaggatggcacagaggacaccagccagCCAGGCCGAGTCCAGACGTTCACTTTTCCGGAGACTCAGTTCATCGCTGTCACCGCCTACCAGAACACGGAT
SC4MOL	sterol-C4-methyl oxidase-like	chr8	-1.51441	0.0306058	4654742	1273	8	1.61	AGAAACCTTCGAAGGCCAGTGGAAG	gataaaccAGAAACCTTCGAAGGCCAGTGGAAGtgtttgaaaaaaattctatttaatcatttttttatccagttgcctctgatttgtggaacatactattttacagagtttttcaatattccttatgattgggaaagaatgccaagatggtatgtcagtggtaatttgatgtttatattcattcatggtttatttttaaattacattttgcttaatgtttatcatcttcatttggttaataccctgaagtttcttatgtcctgatatgactggatacgcatgtgccagaacctagatacactttttgaattgaatcttttaaacaggatgtggtagcacacacctgtggtcccagcactcaggaggtgaaggtgggtgggcctgaagctgcagaatcct…
PDE4B	phosphodiesterase 4B, cAMP-specific	chr4	1.54194	0.0374945	4539972	479	3	1.6	GCCTGAGGCAAACTATTTATTATCTGTTTCTTGGGGTTATATCAA	gtttcccagtcagacagctcccgaggggaaagagattccctgctccctggcagagttggactaatctagggtggaaacccctccgggcaccaggactgttcctaactgaagaagtgcttcaaaccggccagctgaatacaggctcttgctcctccttcgtacaattccgggtttcattactctcttctgcctggaaataagcagggagggagggagcgagcgcataggcttcttgcaaggatggggtgtgaatgaagaccagcttgctgtggattagggagtaccacccgtctggaaggctttgtcttttctaagttttggttctttatccactggaactgcagaggtttcctgatccccctggagaccgctctcttagaactgaattctttcaaaggg…
RACGAP1	Rac GTPase activating protein 1	chr15	-1.59171	0.00378041	4513235	969	6	1.59	GCCTGTGTTTACTGCACGAGACACCCCT	atttgggaacaagagcaagtctgccaccaacttaggtcaacagggcaaatttttccctgctccgtacctcaagtaaagctgtgtctGCCTGTGTTTACTGCACGAGACACCCCTgtctgctcttcagcctcctgtgtaatgactacttttagcattttccagactttaaataaagttgaacgcgtatgagagtttgagtgttgcatagctccctcccacctggacacttagcacctttactagttgtcgggagctttaaaataggagatctttaccagggccgaaggggaaatgggtataagttggggctcttagggggaggggagaggagatccctttggcttaaagccaaatactgctcatgaaatgactttgctgtggtgtcacttagacaatgac…
PLXDC2	plexin domain containing 2	chr2	1.53972	0.00623921	4671369	161	1	1.59	GGAACCCTCCATGCAGGCCTCATTGTTGGAATTCTCATCTTGGTCCTCATTATAGCAGCGGCCATTCTGGTGACA	cctccacagatgacagtgcagctgagaagaaaggaGGAACCCTCCATGCAGGCCTCATTGTTGGAATTCTCATCTTGGTCCTCATTATAGCAGCGGCCATTCTGGTGACAgtgtatatgtatcaccatccaacatcagcagccagcatcttcttcattgag
FRMD4B	FERM domain containing 4B	chr6	-1.70076	0.00796716	4589852	1768	11	1.59	GCAGCTGGAAAATTTGTATTTCCGTGAGAAGAAATTTGCTGTGGAGGTGCACGATC	aggtttcaagtggagccctgtttttatgtgtgtgggaatggacgcaaaggaaaacacagcccggctgccttctgactcttcctgttgaacctgttcgtgtgccagtgagtagacctgagtaaaaaggttttcctcaaacagccttgggtgcaattcgtgcctggattcaaagtcggctcacctctcaggaagtaccgtgggaatccaggctgccccattttagaactctttttctgagaaaatctaccggagagaacctggctcccctctccctgacgtggaaagagtgtgctggggaggtgtccctcggcagagtggctgatgtcagtggtgtgtcaaccgtgggaggcttggtttgtgaaaccgagttacacctaagtgtcttatgaaactcgattc…
ZFP784	-	chr7	-1.5264	0.0100077	4503608	1129	7	1.59	TTAGGGACCCTTCTGAGTAAGTACACCAACCTCCTACATCACCTCATTGCACAAAACTTCTTACAACACAACCAAATAGACATCTCCAAACAGCCCAAGCCTGGTCACTCACCATTCCAGATAATGGATAACTACCCAGAGAATTGGAATACAAGACTGACAGAGAAGACTTACAGAAAGTCTTTTAATAGGAACAGACTGGAAGTCCCCACTCTTACCCTGTACGCTAACTCCCAAGTCCTTTTAGCCCCTTACCACAGTGTCATTTCTTTCTTTACACCCTGTACTGGCCCACCAAGGTGGTCACTAGCTAACCCTGCCTC	ctgcactgccactgtgttggtagtcccctgttttttgtttgtttgtttgtttgtttgttctgttttgttttcttcgagacagggtttctctgtgtagccctggctgtcctggaactcactttgtagatcaggctggcctcgagctcagagatccacctgcctctgcctcccaagtgctgggattaaaggtgtgtgccaccaccgcctggcttttttgtttgtttggttggtttttttttgggggggggtagtcccctctgaaagcagcaaggagtttctgtttagtggcaaggattcatgtgaaaaaaccaagacactccgttgtcttgggaagcaggctctttggaggagctggtgagtttttattatgcatcatccgaggatcgtctcttggggatg…
BLM	Bloom syndrome, RecQ helicase-like	chr7	-1.9113	0.014485	4586409	161	1	1.59	TGACTCGGGGATAATTTACTGCCTCTCCAG	aTGACTCGGGGATAATTTACTGCCTCTCCAGgagggaatgtgacacaatggctgacactttacagagagaaggcctggctgccctggcttaccatgcgggcctcagtgactctgccagagatgaggtgcagcacaagtggatcaaccaggacaactgccag
TIAM2	T-cell lymphoma invasion and metastasis 2	chr17	-1.61958	0.0357938	4368693	1241	8	1.65	GGGCACCACCTACTCTAAGCACAGAGCAAATACCCCGGGAAATGATTTCCAGGGCAACAGTGGTGCTTTCTTACCTGAGAATGGCTTCCACTATGTTGACCGCGAGTCAGAGGAAAGCCATATCACCTCCAATGGGCACCTTCTCACCTGCTATGGGAGAAAGGAAAGCCTCGCCTCCACTCCTCCAGGCGAGGACCACAGGAGCCCCAGGGTGCTCATCAAGACCCTGGGAAAGCTAGACGGGTGTTTAAGAGTCGAGTTCCACAACGGTGGCAACCCCCACAAGGGGACCTCCGAGGACCCCAGTGGACCTGTACGGCTGCTGAGATACTCCCCTACCTTAGCATCGGAAACCTGCCCGGTGCGGGAAACCAGGCGGCATTCCGCTGCAGGCTCCCC…	tgtaatttagaccatggctcatattgatacaactgttctcaattttggttaaaatggggaactccgagagtcaatataccttccaaggatccaagaatcatagtaatactgtcactggtgctaagcaaaagccttgctctctgaaaatacgcagcgttcatgcaaaagacgagaagtccttacatggttggactcatgggagcagcggtgcaggctacaagtccaggtccctagcccgaagctgcctttctcactttaagaatcaccagccttacgccaccagactcagtggacccacatgtaaagtctcaaaGGGCACCACCTACTCTAAGCACAGAGCAAATACCCCGGGAAATGATTTCCAGGGCAACAGTGGTGCTTTCTTACCTGAGAATGGCT…
RCOR2	REST corepressor 2	chr19	-1.82961	0.00144594	4355418	162	1	1.58	GCACTCGGCATGCTTCTGTGGCATAAACACGATGTGGAGAAATCACTGGCTGACCTAGCCAACTTCACTCCCTTCCCTGATGAGTGGACGGTGGAGGACAAGGTGCTGTTTGAACAGGCCTTTGGGTTCCATGGCAAGTGCTTCCAGCGGATCCAGC	GCACTCGGCATGCTTCTGTGGCATAAACACGATGTGGAGAAATCACTGGCTGACCTAGCCAACTTCACTCCCTTCCCTGATGAGTGGACGGTGGAGGACAAGGTGCTGTTTGAACAGGCCTTTGGGTTCCATGGCAAGTGCTTCCAGCGGATCCAGCagatg
CDC45	cell division cycle 45 homolog (S. cerevisiae)	chr16	-1.52558	0.0173395	4355843	162	1	1.58	TTCAGCATTCAGTTTGGGTTCAAGCATAAATTCCTGGCCAGTGATGTCGTCTTTGCCACCATGTCTCTAATGGAGAGTCCTGAGAAGGATGGCTCAGGGACAGACCACTTCATCCAGG	gatgaaggacatgcgtgtacagactTTCAGCATTCAGTTTGGGTTCAAGCATAAATTCCTGGCCAGTGATGTCGTCTTTGCCACCATGTCTCTAATGGAGAGTCCTGAGAAGGATGGCTCAGGGACAGACCACTTCATCCAGGctctcgatagcctctccag
DPY19L1	dpy-19-like 1 (C. elegans)	chr9	-1.6171	0.0176268	4677867	126	3	6.1	GAACAAAAATAGTATACTCAATGTATAGCCGGAAAG	agccaGAACAAAAATAGTATACTCAATGTATAGCCGGAAAGcgcccgaggacgtgaagaaggaattgatgaaattaaaagtgaattactacattttggaagagtcatggtgcataagaagatccaa
PRKD1	protein kinase D1	chr12	-1.50647	0.0277532	4549513	162	1	1.58	ATCACCCTGGTGTTGTAAATTTGGAGTGTATGTTTGAGACGCCTGAAAGAGTGTTTGTTGTTATGGAAAAACTCCATGGAGACATGCTGGAGATGATCTTGTCAAGTGAAAAGGGCAGGTTGCCAGAACACATAACGAAGTT	aaccttcATCACCCTGGTGTTGTAAATTTGGAGTGTATGTTTGAGACGCCTGAAAGAGTGTTTGTTGTTATGGAAAAACTCCATGGAGACATGCTGGAGATGATCTTGTCAAGTGAAAAGGGCAGGTTGCCAGAACACATAACGAAGTTtttaattactcag
PLEKHG2	pleckstrin homology domain containing, family G (with RhoGef domain) member 2	chr7	-1.77372	0.0428284	4531289	162	1	1.58	CAAAGGAAGCTTATGTCATTTTTCCCCAGAA	ctccatctccaagactttctggcagtcgccgtggccgcaggcagtctggtgagtacccaccacttgaaggggacccagggagccaatggcctggcctcctgacatcctttttccttcccccagagccagCAAAGGAAGCTTATGTCATTTTTCCCCAGAAtg
ALG13	asparagine-linked glycosylation 13 homolog (S. cerevisiae)	chrX	-1.57871	0.00378286	4598957	163	1	1.57	AAGCTGATCTTGTCATTAGCCACGCAG	atcctcgagagtctgggttacaaccatcttgtcctccaagttggtagaggcactgtggtgcccaaaccattccgtactgagtcattcactctggatgtttacaggtataaggattctttgaaagaagaccttcagcAAGCTGATCTTGTCATTAGCCACGCAG
MS4A6D	-	chr19	1.63097	0.0221131	4410250	163	1	1.57	GACCAGTGAGACTGTCACAGTGATTT	ccgtggaagctccatcatgattccacaagtagtGACCAGTGAGACTGTCACAGTGATTTcaccaaatggaatcagctttccccaaacagacaaaccccagccttcccaccagagccaagacagcctgaagaaacatctaaaggctgagatcaaagtgatggcg
CHAF1B	chromatin assembly factor 1, subunit B (p60)	chr16	-1.99185	0.0243003	4625459	163	1	1.57	GGTGAACCTGCCCTACCGTATGGTGTTCGCGGTGGCTTCCGAGGACTCTGTGTTGCTCTATGACACTCAACAGTCTTTCCCATTTGGCTATGTGTCTAACATCCATTACCATACCCTGAGTGACA	agaaagcatcagaggagcccagccccgagctGGTGAACCTGCCCTACCGTATGGTGTTCGCGGTGGCTTCCGAGGACTCTGTGTTGCTCTATGACACTCAACAGTCTTTCCCATTTGGCTATGTGTCTAACATCCATTACCATACCCTGAGTGACAtttcctg
INPP5B	inositol polyphosphate-5-phosphatase, 75kDa	chr4	1.65998	0.0483829	4455005	163	1	1.57	CATGCAGTTGCAAACCGAGTCCTTCACGATTCATAATAGCCAAGTGCCCTGTCAGTTTGAATTCATCAACAAGCCTGACGAAGAGTCCTACTGTAA	ttctgttttgagaatgtgaagtaCATGCAGTTGCAAACCGAGTCCTTCACGATTCATAATAGCCAAGTGCCCTGTCAGTTTGAATTCATCAACAAGCCTGACGAAGAGTCCTACTGTAAgcagtggctgacggccagacccagcaagggcttcctcctgccag
GM5607	-	chr8	-1.7349	0.000167461	4582719	987	6	1.56	ACTTATCTGGAAACCTGCGGCTGGATTAATCGCTATATTCCCAAGATGAGCGGTGCTGCAATCCGCAGTGAACACGGGTGGGAACACGGAAGCTTCCCCTAGGTTCTTGCGGGGGCCAGCAGCTGGCCAGCTCCCTGCAGTGGATGCTGCACAGTAGCTAGCACCTGTTTGGGCTCGGGTTGGGGGTCTACGAGCACTTAGGCGCACAGAAGATGTGGAAGAGAGGAAGGAAACAGGCCTGTGGGGACTCCGGCCTGAGAGAGGTTGATTAGCTCCCAGTAAAGGCACAGAACTGCCTATATAAAGAGCTTTTTAACCTGAAAATGATGCTGCTGAGTCTTCAGACCGTGGTCTATTCAGATGCAGAAAAATGTTCCCTCCCATCTTGATCTCCCAGCC…	tctccatcacagtcACTTATCTGGAAACCTGCGGCTGGATTAATCGCTATATTCCCAAGATGAGCGGTGCTGCAATCCGCAGTGAACACGGGTGGGAACACGGAAGCTTCCCCTAGGTTCTTGCGGGGGCCAGCAGCTGGCCAGCTCCCTGCAGTGGATGCTGCACAGTAGCTAGCACCTGTTTGGGCTCGGGTTGGGGGTCTACGAGCACTTAGGCGCACAGAAGATGTGGAAGAGAGGAAGGAAACAGGCCTGTGGGGACTCCGGCCTGAGAGAGGTTGATTAGCTCCCAGTAAAGGCACAGAACTGCCTATATAAAGAGCTTTTTAACCTGAAAATGATGCTGCTGAGTCTTCAGACCGTGGTCTATTCAGATGCAGAAAAATGTTCCCTCCCATC…
CELSR1	cadherin, EGF LAG seven-pass G-type receptor 1 (flamingo homolog, Drosophila)	chr15	-2.14302	0.00203724	4438558	164	1	1.56	TCACTGGATCTGACCGGTCCTCTGCTTCTGGGTGGTGTCCCCAACCTGCCAGAAGACTTCCCCGTGCACAGCCGTCAGTTTGTGGGATGCATGCGAAACCTGTCCATCGATGGCCGGATTGTGGACATGGCTGCGTTTATTGCCAACAATGGTA	gTCACTGGATCTGACCGGTCCTCTGCTTCTGGGTGGTGTCCCCAACCTGCCAGAAGACTTCCCCGTGCACAGCCGTCAGTTTGTGGGATGCATGCGAAACCTGTCCATCGATGGCCGGATTGTGGACATGGCTGCGTTTATTGCCAACAATGGTAccagggcag
FOXM1	forkhead box M1	chr6	-1.79017	0.00257185	4339271	3117	19	1.56	CCAGCTTTGTCTGTTGCGATGATTCATATCTATAATCTCAGCCTTTGAGAGGTAGAGGCTGGAGGATCAGCCCTCTATGCTACATGAGATCCTGCCAACAGAGTCCAGTTCCCACTGTTCCCTGCCCTGCCCACCTCTTCCTTGCCACCCCAGACCTTGTTCCATGGGACCAGACTCTGACTTAGGTCCTTGTTGATCCCTTGGTAACAACAGCAGTTATAGTCCTCCAATTCCCTCCCATTCCATTCAGTATTCAGGCCTGAAAGCCGAAACTGTTG	ggcgaaagatgaagcctctgctccctcgggttagctcatacctggtgcccatccagttcccagtgaaccagtccctggtgttacagccctcagtgaaggttcccttgcctctggcagcatcgcttatgagctcagagctcgcccgtcatagcaagcgagtccgcattgcacccaaggtgttgctatccagtgaaggaatagccccgcttcctgccacagaaccaccgaaggaggagaaacccctgcttggaggggaagggctgttgcctttacttcctattcagtccattaaggaagaagaaatgcagcctgaggaggacatagcacacttagagaggcctatcaaagtggagagccctcccttggaagagtggccctctccgtgtgcatcgctcaaag…
SPAG5	sperm associated antigen 5	chr11	-1.68629	0.00747497	4731535	330	2	1.55	TATCCCAGAGACTATGAAGAGTTGCAAGGAGTTACAAGGATTGCTAGAATTTCTG	actctgttgtcTATCCCAGAGACTATGAAGAGTTGCAAGGAGTTACAAGGATTGCTAGAATTTCTGagctaagaaactgaaaatattggaatgcagtggtgtgcacctgtagttccagctgctccagacgccaaagttggagtgctgccaaatcccaggaatttgggaacctaacacagacaacacagcaaaaaccctgaaaaatgaattccactccactccagtttccttcagggctctttatcccaacccttatcccaataataagaccaattggcatagagccgaccatgttttatgttatttaaataaagtgtatttaatgtagtc
	-	chr1	1.65268	0.0011772	4683721	2659	16	1.54	CATACCCAAACTCAACATCTGTGGCCATCAAAATGTCTGCCTCCGGAGAGGGCTCAGATATGTACAGC	gtgctgaggtgacatacatgaacatgaccgcctacaacaagggccggctgcagtcgtccttctggattgtggacaaacagcatgtgtacattggcagtgcaggcttagactggcgatcgcttggacaggtaatcgacccacCATACCCAAACTCAACATCTGTGGCCATCAAAATGTCTGCCTCCGGAGAGGGCTCAGATATGTACAGCattttttgagataccaaggactaagttcagcatgctttctaccattgaggcacattccccaatccagtgtttcttacatttatctgcctggtttttaagaggcttgactttgtttaatgtggaaaaacaaacctttcctctgaaggatcattttatcagataaataatgtgactgacgctgagtcaaagc…
ZEB2	zinc finger E-box binding homeobox 2	chr2	-1.61182	0.00406898	4402284	1970	17	2.21	TGGGTCCTACAGTTCACATATCAGCAGCAAGAAATGTATTGGTTTAATATCAGTAAATGGCCGAATGAGAAACAATATCAAGACGGGTTCTTCCCCTAATTCTGTTTCTTCTTCTCCTACTAACTCAGCCATTACTCAGTTAAGGAACAAGTTGGAAAATGGAAAACCACTTAGCATGTCTGAGCAGACAGGCTTACTTAAGATTAAAACAGAACCACTAGACTTCAATGACTATAAAGTTCTTATGGCAACACATGGGTTTAGTGGCAGCAGTCCCTTTATGAACGGTGGGCTTGGAGCCACCAGCCCTTTAGGTGTACACCCATCTGCTCAGAGTCCAATGCAGCACTTAGGTGTAGGGATGGAAGCCCCTTTACTTGGATTTCCCACTATGAATAG…	gtgaaaaaccttacgaatgcccaaactgcaagaaacgcttctctcattcTGGGTCCTACAGTTCACATATCAGCAGCAAGAAATGTATTGGTTTAATATCAGTAAATGGCCGAATGAGAAACAATATCAAGACGGGTTCTTCCCCTAATTCTGTTTCTTCTTCTCCTACTAACTCAGCCATTACTCAGTTAAGGAACAAGTTGGAAAATGGAAAACCACTTAGCATGTCTGAGCAGACAGGCTTACTTAAGATTAAAACAGAACCACTAGACTTCAATGACTATAAAGTTCTTATGGCAACACATGGGTTTAGTGGCAGCAGTCCCTTTATGAACGGTGGGCTTGGAGCCACCAGCCCTTTAGGTGTACACCCATCTGCTCAGAGTCCAATGCAGCACT…
SLC43A1	solute carrier family 43, member 1	chr2	-1.5599	0.0171865	4414094	832	5	1.54	CCACTGCTTCTTTCGAGGGCGCAGACGAG	gcaacaatgaacatttattatgctcaccaagtcaagtgtacccagcattaattactactgcatcctaattctatctcctcttgacaggccggcaaatgctgttatccaaatttatagagaaggaaacaagctttgagagattaagttgcccaaggtaactcgggctagacagctttcaaaatgcagactcttaactggagcatataaactccaaaagagttcccgactcttttggaaaagaatccttttcaacttcacagttcaagaccccaccctagcctttccagcatccagtttaacttcagccaagtttttggttgttttgaacaaagatgtagagaatgctgtcaaacgttagttcagggggtcaacagagaagctgggggtcgagagtggaaa…
ITGA2	integrin, alpha 2 (CD49B, alpha 2 subunit of VLA-2 receptor)	chr13	1.54993	0.0251861	4698122	166	1	1.54	CTGCTGCGGCTGCTAATGCTAGTTCAAG	agagaactcctccgtacagtttctggaaagtctagcctctgggagccctggatcgaggatactgtgtgcacccccagagcactttagattccccagcgcagacccaagatgggaccgggacaggcagggggcgcgctcCTGCTGCGGCTGCTAATGCTAGTTCAAG
RNF144A	ring finger protein 144A	chr12	-1.51855	0.0315471	4569727	3993	24	1.54	TGGAACCTGCTGTCATCAGTTTTTGAATGCTGTGAGCTGTGTACTGTTACCCACACGGGCCCCGTGTCATTGCATTTCTTTGAAAACACTGCTACATTTGAAGGATTATCTCTAGCTTCACAGCATTGCCCTTTGCCCCAGTTCAGCTCACAGGGCGCGTCCCTTCAGTCCTCTCTCCCGGGTGACATCAGATGCCTTTGCGCATCTTTAAACCGGATGTTCTCCTCTGAACTAATTTTACTCCGAGTGACTCTATTTTGATTCCATGCCCAACTTTTTAGGTAGGCATCAAGGAGACAGTGTCATCTATCTCTAGGGAACACTTG	gtggtgggaatttttgctggatttgggctcctgctcttagtggcctcccctttcctgctcctggccacacccttcgtgctttgctgcaaatgcaagtgcagtaaaggtgacgacgacccactgcccacctagaggatggcacgacgctggaacagaccccttcctcgggacgtgtggctcccctacccctaccacccctcacactaaacatgttatttgccttatgtgccccattgagcttcagtgtccggcttgctgcagagatttcagggatggcgccagcaagtgggcagaggcccgggtgtggtctcctgggtgctgctgaggcacgggaggcggaagtgggtgggggcatcccctcagagtcgttctgtgtctgcagacctggctggaggtggc…
KIF20A	kinesin family member 20A	chr18	-1.53491	0.0429963	4527819	166	1	1.54	ACTCGTGTGTTCCAAGGCTTCTTCACAGGTCGAGGTCGTTCCTGTATGATTGTCAATGTGAATCCCTGTGCATCTACATATG	gtcaaagcagaacctgattcctttccgtgacagcaagttgACTCGTGTGTTCCAAGGCTTCTTCACAGGTCGAGGTCGTTCCTGTATGATTGTCAATGTGAATCCCTGTGCATCTACATATGacgagactcttcatgcagccaaattctcagccctagccagccag
HSD3B3	-	chr3	1.53173	0.00858846	4650071	1172	7	1.53	CAGTTGACGTTGCAGGGCCCAACTCTTACAAGGACATTGTCCTGAATGGCCACGAGGACGAGCATCGTGAAAGCACATGGTCTGACCCATACCCATACAGCAAAAAGATGGCTGAGAAGGCAGTGCTGGCAGCCAATGGGAGCATGCTGAAAAATGGTGGCACTTTGCAAACTTGTGCATTAAGGCCCATGTGCATTTATGGGGAGAGAAGTCAATTCCTTTCTAACACAATAATTAAGGCCCTCAAAAATAAGTTTATTCTGAGAGGTGGGGGCAAATTCTCCACAGCCAACCCAGTATATGTGGGCAATGTGGCCTGGGCACACATTCTGGCTGCCAGGGGCCTTCGAAACCCCAAGAAGTCACCAAATATCCAAGGAGAGTTCTACTACATCTCAG…	gtacccagaacttattggaggcctgtatccaagccagtgtgccagccttcatcttctccagctCAGTTGACGTTGCAGGGCCCAACTCTTACAAGGACATTGTCCTGAATGGCCACGAGGACGAGCATCGTGAAAGCACATGGTCTGACCCATACCCATACAGCAAAAAGATGGCTGAGAAGGCAGTGCTGGCAGCCAATGGGAGCATGCTGAAAAATGGTGGCACTTTGCAAACTTGTGCATTAAGGCCCATGTGCATTTATGGGGAGAGAAGTCAATTCCTTTCTAACACAATAATTAAGGCCCTCAAAAATAAGTTTATTCTGAGAGGTGGGGGCAAATTCTCCACAGCCAACCCAGTATATGTGGGCAATGTGGCCTGGGCACACATTCTGGCTG…
2900005J15RIK	-	chr5	1.50677	0.0141228	4737400	2025	12	1.52	TTGCGCAACAAACCTTGATCTTTGGCAAAGGCGCTCTGGTCTCAGTAAATGCTGAAGTCCTAAAACCACGAGAGGAAATGGGTGCGTCGGAGCCTGAAACCAGGGCGAACACGCCACGTGCTCCCGGATCTTCAGAGCCACTG	actccacgcggcccacgctgcccccgggtggtcgccgtgcactctctgtctcaaggtaggccagctccggactcgccaggagctgattctgatccatctggttttgctgtgtctctgtttaggtccagcccccggaaacacacacccgcagcccgaccacgccacgattgaagccccgggtcaaagtggttcgggtgaccgcactcgcttctcgcaacgccgcccccctgcggcgtagggaaccccatcctgtccagagcggcctgtggcgtggtgagtgcaggcttttctccacaacttggttcttttcagattcatcaaagaTTGCGCAACAAACCTTGATCTTTGGCAAAGGCGCTCTGGTCTCAGTAAATGCTGAAGTCCTAAAACCACGAGAGG…
IL1R1	interleukin 1 receptor, type I	chr1	1.51333	0.0374142	4545538	168	1	1.52	GATGGAAAGACATACGATGCCTATATTCTTTATCCCAAGACCCTGGGAGAGGGGTCCTTCTCAGACTTAGATACTTTTGTTTTTAAACTGTTGCCTGAGGTCTTGGAGGGACAGTTTGGATACAAGCTGTTCATTTATGGAAGGGA	cttcaGATGGAAAGACATACGATGCCTATATTCTTTATCCCAAGACCCTGGGAGAGGGGTCCTTCTCAGACTTAGATACTTTTGTTTTTAAACTGTTGCCTGAGGTCTTGGAGGGACAGTTTGGATACAAGCTGTTCATTTATGGAAGGGAtgactatgttggagaag
RCAN2	regulator of calcineurin 2	chr17	1.63786	0.0221921	4372917	2544	15	1.51	TGTTTGGTTGTTTGCGAATCCTTCCTTGTAATTAAGCCTCTCGGACAAAAGGGCTAGGCAAAGGTGATATGTCTCCCAATC	gagagaaatatgagctgcacgctggaactgagtctacaccgagcgtcgtggtgcatgtgtgtgacagcgacatggaggaggaggaggacccaaagacttccccaaagccaaaaatcatccagacccggcgtcccggcctgccaccctccgtgtccaactgagcacgtccatgataacatgcatctcctcttatcatgcttcccgcccccccccttgttgtttgtccaaacaattaattgcctttaagtccctgggTGTTTGGTTGTTTGCGAATCCTTCCTTGTAATTAAGCCTCTCGGACAAAAGGGCTAGGCAAAGGTGATATGTCTCCCAATCaactcctacccattaactacaatccatcacttagaaagttctagatagagggtagtattttct…
ST6GAL1	ST6 beta-galactosamide alpha-2,6-sialyltranferase 1	chr16	-1.70193	0.000303063	4478248	2722	16	1.5	GTGTCTTTCTACGTGGGCACTGACGTCACTAGCCATCTATGCATCCTAAATGCAGGATCCTCTTGATTCCTTCTGCCAATCAAATCTCTCATTGCTCTTGGTTTCCG	gtatcatcattatgatgacgctgtgtgaccaagttgatatttacgagttcctcccatccaagcgcaagacagatgtgtgctactatcaccagaagttctttgacagcgcctgcacgatgggtgcctaccatccgctcctcttcgagaagaatatggtgaagcatctcaatgagggaacagatgaagacatttatttgtttgggaaagctaccctgtctggcttccggaacaatcgctgttgagccaggcatcctcatccttctccataagtcattttatggctgctctcctggttaccactgcttgaaggagtgtttttattcaacaggcccagcctgcttcttgcactctagggaattttgttggcgagggttctggggcctccagtgtctgatggca…
EPC1	enhancer of polycomb homolog 1 (Drosophila)	chr18	-1.56797	0.0126324	4656186	171	1	1.5	GTACAGCCACTTATACAGGGTGCAGTGTGT	GTACAGCCACTTATACAGGGTGCAGTGTGTtgacagttgaaggaagtcgaggattcccatggactgtgtgctccagttttgttgtggaaaattgtactgtaatacttctgttggcactgtaagaatttctattctctgtaatgtttttcaaaataaaactcttcaaactgc
CCNB2	cyclin B2	chr9	-1.92311	0.0173526	4450283	171	1	1.5	TCTGCTCTGCAAGATCGAGGACATAGATAACGAGGACAGGGAGAACCCTCAGCTCTGCAGTGACTACGTGAAGGACATCTACCAGTAC	gatcgtcctcccgcccctgaggatgtctccatgaaggaagagagcctctgccaagctttctctgatgcTCTGCTCTGCAAGATCGAGGACATAGATAACGAGGACAGGGAGAACCCTCAGCTCTGCAGTGACTACGTGAAGGACATCTACCAGTACctcaggcagcttgag
LYZ2	-	chr10	2.30438	0.0221616	4338180	854	5	1.5	GAGAGGTCACATTCCCTCGATTTCCCCTCTAAGTCACAG	ggtggcatggcgagcacactgtcaaaaccgagatctgtcccagtatattcggaactgcggagtctgaccgcggtgtgcttctactgcagctcattcggtctctttctcactgtaggagtagatatgaGAGAGGTCACATTCCCTCGATTTCCCCTCTAAGTCACAGgacttcagcagaaacagggcaaaacagagacttcctcctcacaagcttcagctgatgctgtgttgtgcaaagtctcccttgtcagtcagcacagccctggacgctggtgacagtcagccaacacaatgatcaccacacagacacctctgtaggtcagttcttcagccaggaagtgattcacattgagttccattggaattcatcttaatcagacctgtgtgaataaaaataca…
SLC24A2	solute carrier family 24 (sodium/potassium/calcium exchanger), member 2	chr4	1.60921	0.032042	4743630	855	5	1.5	GAAGCCACGCCTCCAACGAGGCGGAAGCTCTGCCTCCCTCCACAACAGTCTCATGAGGAATAGCATCTTCCAGCTCATGATACACACCCTTG	tcGAAGCCACGCCTCCAACGAGGCGGAAGCTCTGCCTCCCTCCACAACAGTCTCATGAGGAATAGCATCTTCCAGCTCATGATACACACCCTTGacccactcgctgaaggtaatcgccaggctttggtttgggagcgttgtttgggggcgaggaggaggtcgaagactttgcttcgaaaacagcttgtgtatgctgagttcactcacaacggtcaaattcctcttggttaacatcgccagatgaaggcttgactcatccatgtgcttcgttccttactgctcagctcgcagcagggtggatttatgtcaggagtagaatatgagtttcgtgtgctgattctgtcttttgatgcctctggcacaaacaccttttcctatgaggcaggggacagaaaggtt…
PLA1A	phospholipase A1 member A	chr16	-1.86286	0.0483941	4427255	342	2	1.5	GAGACATGCTTCTGGTTGTGGGGACC	ggaagaacggtatgtttcaatgtcccctgcttaaaaaaaaaaaagtgggaaggttggctcattttcattgagaagaggaaactgaaaactccagaggttaaacaaataggaaggtttatttatttatttatttattttacaagccacagagccagttaatgattcctaagtcccaagtgggtgttacatgtttgcttgaaggctgggccatgtgacatcccaggcttggggactctccttcattctggctccaggactccagctccacgatgcgtcctggcctctggGAGACATGCTTCTGGTTGTGGGGACCacttttatggctcagcattggaagttcag
LRRC19	leucine rich repeat containing 19	chr4	1.72746	0.0328698	4468334	514	3	1.49	GGTGCTGCAGATGTACTCTTTACTCACTGAGCTCTACCTGATGGAGAATAACATCATTGCCTTATATAACAGCAGTTTCAGGAATCTTCTCAACCTAGAAATTTTAAATATCTGTGGAAATTCAATCAGTGTAATTCAACAGGGTTCATTTGTTGGCTTAAATGAACTAAAACAATTATTTCTTTGCCAAAACAAAATATTACAACTGAATCCCGATACATTTGTGCCTCTAAATAACCTAAAAGTTCTGAATCTGCAAGGCAATTTGATACGCCTCTTCGATGCACCACAGCTACCTCATCTGGAGATACTAACTCTGGATGGAAATCCATGGAACTGTACCTGTGGTCTACTTGAGTTGCACAACTGGCTGAACACGTCTAATG	gaagtcccatgtaatttcagcagaaggaattacactttgattccagagggtatcagtaccaatgttaccattcttgatctcagttataaccgaattactctgaatgctgcagatagcagGGTGCTGCAGATGTACTCTTTACTCACTGAGCTCTACCTGATGGAGAATAACATCATTGCCTTATATAACAGCAGTTTCAGGAATCTTCTCAACCTAGAAATTTTAAATATCTGTGGAAATTCAATCAGTGTAATTCAACAGGGTTCATTTGTTGGCTTAAATGAACTAAAACAATTATTTCTTTGCCAAAACAAAATATTACAACTGAATCCCGATACATTTGTGCCTCTAAATAACCTAAAAGTTCTGAATCTGCAAGGCAATTTGATACGCCTCTTC…
RAD1	RAD1 homolog (S. pombe)	chr15	-1.69419	0.0380542	4746135	3429	20	1.49	CGACCGGCGAATATTTGTGTCTTTATAGTTGGCGTTCTCACTCTAACTCTCTAACCTTGATGATTTCATTTTGGATTGTATAGAGAGATGCATGGAGAAAATAGGAGCAAGGTCAGTCCCATTCTGTA	ggactttgactgcgcttcggatgtgttaccaaggttatggtcacccactgatgctatttctagaagaaggaggagtggtgacggtctgcaaaattaccactcaggagcctgaggagacactggattttgatttctgcagcaccaatgttatgaataaaattatcctgcagtcagaggggctccgggaagccttttctgagctggacatgacaggtgatgtcctacagatcactgtgtctcctgacaagccctatttcaggtacgtcagtgcgattacccttcatgtggtctggtgtggatccaactctccacacaacatttgcttgagttgcagggtttttttttaacccatcctagagttttcagaagcatttgattattccataattttccaacctt…
SOX6	SRY (sex determining region Y)-box 6	chr7	-1.69309	7.14e-05	4411453	5878	34	1.48	AGTTCTTAAAGAGCCCGCATGCATTTGTGGCTCCACAATACATCAGCAGAATGGTCTTAATTGCTTCGTAACGTGTGAGACAGATTACGTTTTCCTGATTTTTCATAAACTTGAGTTTTTGTCGTTACCGTTACTGTTGTTGTTTATTTAGGTGAAGACGTATTAAATATGAGACACCGGGACTTGGAAACTTATCTCTGCCCATCGCCGTCTTATGAGTCTTACATTTCTGTCTTACTATTTTTCTTTTGGATGTTGACAAAGGGTTTAAGTTACTGTTTTAGATGGGGTTAAACATTCTCACTCAGGTATGCTGTGCCGGCTACAGGTTGTGAATGTGTTTTTATTCTGAATTACTTTAGAAAACAACTGAGGATTTCGTATTGTGAAACCGGACAA…	gcaacagcctcagatgcccatcaccacaggaacaggtgttgtgtatcctggtgctattactatggcaacgaccacaccatcacctcagatgacatctgactgctctagcacctctgccagccccgagcccagcctccctgtcatccagagcacgtatggtatgaagatggacggcgcaagcctggctgggaacgacatgattaatggagaggatgaaatggaagcctatgacgactacgaagatgatcccaaatcagactatagcagcgagaatgaggccccagagcctgtcagtgccaactgaggagcttttgtttgctgaattaaaacactctgacatttcgctccctttcccccaacaacaacaacaaAGTTCTTAAAGAGCCCGCATGCATTTGT…
SOX6	SRY (sex determining region Y)-box 6	chr7	-1.74855	0.001457	4316162	5878	34	1.48	CTTTGAATGTGCCAAACTTTTTTCATAACTTTTGAATCTTAACTATTTTAAAAGTCTTACAGGAGACACTGCAAAGTCTTAGACAATCTTTGACATCTTAAAATAA	gcaacagcctcagatgcccatcaccacaggaacaggtgttgtgtatcctggtgctattactatggcaacgaccacaccatcacctcagatgacatctgactgctctagcacctctgccagccccgagcccagcctccctgtcatccagagcacgtatggtatgaagatggacggcgcaagcctggctgggaacgacatgattaatggagaggatgaaatggaagcctatgacgactacgaagatgatcccaaatcagactatagcagcgagaatgaggccccagagcctgtcagtgccaactgaggagcttttgtttgctgaattaaaacactctgacatttcgctccctttcccccaacaacaacaacaaagttcttaaagagcccgcatgcatttgt…
SOX6	SRY (sex determining region Y)-box 6	chr7	-1.82647	0.0117347	4486540	5878	34	1.48	AAATGGTGAAGTACTCAGGAATCTGGAGACAAGATATTGTAAGGAATGAGCAAGGCTGCC	gcaacagcctcagatgcccatcaccacaggaacaggtgttgtgtatcctggtgctattactatggcaacgaccacaccatcacctcagatgacatctgactgctctagcacctctgccagccccgagcccagcctccctgtcatccagagcacgtatggtatgaagatggacggcgcaagcctggctgggaacgacatgattaatggagaggatgaaatggaagcctatgacgactacgaagatgatcccaaatcagactatagcagcgagaatgaggccccagagcctgtcagtgccaactgaggagcttttgtttgctgaattaaaacactctgacatttcgctccctttcccccaacaacaacaacaaagttcttaaagagcccgcatgcatttgt…
GMEB2	glucocorticoid modulatory element binding protein 2	chr2	-1.69934	0.0168027	4312575	173	1	1.48	GAAGACAGTGCTTGTAACAACGAACCTAGCTCCTCAT	gacttcagactctggagaagtgacactgctgacttctgagccatggcaaccccagatgtgagcgtccacatggaggaggtggtggttgtgacaactccagacactgcagttgatggcagtggtgtagaggaagtGAAGACAGTGCTTGTAACAACGAACCTAGCTCCTCATgg
SOX6	SRY (sex determining region Y)-box 6	chr7	-1.61979	0.0359732	4486824	5878	34	1.48	GCGTGAACCCAATTGTGTTTGCCTCTTGATGTGCCATCAGTGTGTGGCGTGGGATGACATAGATCAGAGCAATCACCACACCAGACACCACACGGTGGACTCCCCTGTCTGAGACCGCCTCTCACTACATCCATTCTTACCTTGCCTTTGCCCTGACATTCAACCTTAACACATTGTTCTCTTAAATAATTTATTCATTCCAGAATGTCAAGGGTCCACTTACTATTTATTTTAAAAATTATTGGTGGCATTAATTTAATATTTTTTTGCCCTCCTTGCCCTTTAACCTCTTTTTCCTGCTGGATACAAAAGATGTACATAGCAATCTCATGTCCCCAGAGCCCCTGGAAACATTTCTGAAGTGATGCTAGTACATGCATATATTGTTGTTTTTAAAGA…	gcaacagcctcagatgcccatcaccacaggaacaggtgttgtgtatcctggtgctattactatggcaacgaccacaccatcacctcagatgacatctgactgctctagcacctctgccagccccgagcccagcctccctgtcatccagagcacgtatggtatgaagatggacggcgcaagcctggctgggaacgacatgattaatggagaggatgaaatggaagcctatgacgactacgaagatgatcccaaatcagactatagcagcgagaatgaggccccagagcctgtcagtgccaactgaggagcttttgtttgctgaattaaaacactctgacatttcgctccctttcccccaacaacaacaacaaagttcttaaagagcccgcatgcatttgt…
DDX5	DEAD (Asp-Glu-Ala-Asp) box polypeptide 5	chr11	-1.70834	0.0495271	4323262	1902	11	1.48	ATGACTGCAGTGCAGCAGTAATTATGG	gtcgttccaggggtagaggaggcatgaaggacgatcgtcgtgacagatactctgcaggcaaaaggggtggatttaatacctttagagacagggaaaactatgacagaggctactctaatctgcttaagagagattttggggctaaaactcagaatggtgtttacagtgctgcaaattacaccaatgggagctttggaagtaattttgtatctgctggcatacagaccagttttaggactggtaatccaacagggacttaccagaacggttatgatagcactcagcaatatggaagtaatgttgcaaatatgcacaatggtatgaaccaacaggcatatgcatatcctgctaccgcagctgctgcgcctatgattggctatcccatgccaacagggtatt…
NFYB	nuclear transcription factor Y, beta	chr10	-1.72745	0.000249087	4593071	3318	19	1.47	GTTACCAGCTGGCTTAATAACTGCAGATGGTCAACAGCAAAACGTTATGGTTTACACAACGTCTTACCAACA	atcgcaaaagatgccaaagaatgtgttcaggaatgtgtgagtgaatttataagcttcatcacgtcggaagcaagcgaaaggtgtcatcaggagaagcggaagacaatcaatggggaggatattctgtttgccatgtccactctaggctttgacagctacgtggagcctctgaaactgtaccttcagaagttcagagaggtaggtgacacttacggtttacaatatgtcacttacaatgctttgcggcaggtaacatttccggtagtagttaatgtgttaaatgagagcatttaaataccgagcctttattgcttccttagattattacagactggagcagctgggtggtgattaaagggattctgagtttggggcctgaactccttgcccatgggcagt…
NMBR	neuromedin B receptor	chr10	1.53145	0.0171769	4407648	349	2	1.47	TGTGTTTTCAGAAGTAGCACGCATTGGTAGCTTGGATAACAGCAGTTTCACAGCATGCATACCCTACCCACAAACAGATGAGTTACATCCAAAGATTCATTCAGTGCTCATTTTTCTTGTCTATTTCCTCATACCCCTTGTTATCATCAGCATTTATTATTATCATATTGCAAAGACTTTAATTAAAAGTGCACACAATCTTCCTGGAGAATACA	gtacagagctatcgtgaaccccatggacatgcagacgtccggtgtgttgctgtggaccagtttgaaggcagtgggcatctgggtggtctctgtgttgttggcggtccctgaagcTGTGTTTTCAGAAGTAGCACGCATTGGTAGCTTGGATAACAGCAGTTTCACAGCATGCATACCCTACCCACAAACAGATGAGTTACATCCAAAGATTCATTCAGTGCTCATTTTTCTTGTCTATTTCCTCATACCCCTTGTTATCATCAGCATTTATTATTATCATATTGCAAAGACTTTAATTAAAAGTGCACACAATCTTCCTGGAGAATACAatgaacataccaaaaagcag
LAMP3	lysosomal-associated membrane protein 3	chr16	1.69919	0.0253061	4416038	695	4	1.47	GAGGCCAACTCTGTCCACTAATGTCTTAGGAACATCAACACCTACACACAAGGACAGATCAACGACCTCACCTGTTCCCCTAGTTCCTAGGCCTACTCTTGTAACTTGGTCATCACCAGCCAAGATCGGAACTTATGAAGTCCTAAATGGAAGCAGGCTCTGTATTAAAGCAGAGATGGGACTAGCACTGATTGTTCA	taattttacatggctatcaaataagagaaaaagaatttccaaaagccagaggctatcttcaatatactgcaacatcagcagaacagatcacaacaaaacctctactacaactgattaaccaaagatctcatataactttagcatcaagattcaaggatgattacattcaaatggctgctgaaacttcagccattgaaaacacagcccatataacaatgaaaacagtaaccccagtaactacaaagagccttccacccatcagctcagctagttatacctttgtcagatctaataacgcacacatgactgcttcatctactgacgataccattggctctggctcaattgcacatttaccagttcctacaaccagagctagtctagccattgtcaactata…
KCNJ12	potassium inwardly-rectifying channel, subfamily J, member 12	chr11	1.52818	0.0328101	4475792	174	1	1.47	AGTGCTCCAGGCTTACTGGATGCTGAGGGGCTGTGCCTGCAGATGCCAGGACAAGAAGCTGATCTGTCTGTAGGTCCAGGACAGGTCATTTCTTCCTGTGGAGTCTGTGCCCACTGTGCCTGGATTTGTTTTGAGTGCCATCCAGTTGCGACTCTCCTTGTCTAGTTCA	agccAGTGCTCCAGGCTTACTGGATGCTGAGGGGCTGTGCCTGCAGATGCCAGGACAAGAAGCTGATCTGTCTGTAGGTCCAGGACAGGTCATTTCTTCCTGTGGAGTCTGTGCCCACTGTGCCTGGATTTGTTTTGAGTGCCATCCAGTTGCGACTCTCCTTGTCTAGTTCAg
ESPL1	extra spindle pole bodies homolog 1 (S. cerevisiae)	chr15	-1.58426	0.0399148	4508613	349	2	1.47	CCCTTGTTTCTAGGTAATCTCTGGGATGTGACTGACCGTGACATTGACCGTTACACAGAGGCTTTGCTGCAGGGCTGGCTGGGAGCAGGCCCAGGGGCTCCCTTTCTCTACTATGCCAGCCAAGCCCGCCAGGCCCCTCGACTCAAGTACCTCATTGGTGCTGCACCTGTAGCCTACG	cCCCTTGTTTCTAGGTAATCTCTGGGATGTGACTGACCGTGACATTGACCGTTACACAGAGGCTTTGCTGCAGGGCTGGCTGGGAGCAGGCCCAGGGGCTCCCTTTCTCTACTATGCCAGCCAAGCCCGCCAGGCCCCTCGACTCAAGTACCTCATTGGTGCTGCACCTGTAGCCTACGgcctacctatctctctgcagacaccctgaagctgtcttgtctatggtagaagctgtgtgactacctccaaacttggttttgattatttagaatttttaaagtgattttccctggtgttttgtatgaaatattttctttaatgtgaccttaataaagatattccaagcctc
MCM3	minichromosome maintenance complex component 3	chr1	-1.6143	0.000307723	4459894	175	1	1.46	AGAACATTGGGCTGCAGGACTCACTGCTGTCTAGATTTGACCTGCTCTTCATCATGCTGGATCAGATGGATCCTGAACAGGATCGGGAGATCTCAGACCACGTCCTGAGGATGCACCAATACA	tatgatcagtataagacgcccatggAGAACATTGGGCTGCAGGACTCACTGCTGTCTAGATTTGACCTGCTCTTCATCATGCTGGATCAGATGGATCCTGAACAGGATCGGGAGATCTCAGACCACGTCCTGAGGATGCACCAATACAgggccccgggggagcaggacggtgatg
	-	chr4	1.56478	0.0387252	4328655	351	2	1.46	GTATGTGTACTGTACTTTTCATGGATTAG	tgagtgctgtggagtcactcagtgcttatcccctgagcagcagctgtgtcatcctttcctggacactgtcacctgatgattatagtctgttatatctggttattgaatggaagatccttaatgaagatgatggaatgaagtggcttagaattccctcgaatgttaaaaagttttatatccacgGTATGTGTACTGTACTTTTCATGGATTAGtatgacactgtagactggcaattctgataataaatcatttaatgacaacctcaaaataaggatgccaactgaattataatcttcttgcctggtcagaatgtttgctgtatttctgtgaacatttttccttttatgtttt
COX16	COX16 cytochrome c oxidase assembly homolog (S. cerevisiae)	chr12	1.5092	0.0401145	4488832	1749	10	1.46	ACCTGGATGTGAATAGTATGATGGCAGAAATTTTTGATTAAA	aaaataaaggactccacttttgaaaactggaagaatattcgaggtccgaggccttgggaagatcctcaactcctccaaggacgaaacccagaaactcttaagcctaagacaacctgactgtgctcaattttttgttttgttttgtttttttcaatgaaatgttctcatcttgatatgtaggaagaagattccagacctgtggaaACCTGGATGTGAATAGTATGATGGCAGAAATTTTTGATTAAAaagtcaagtataagtctgtatgcttttcagtctacttgcaaatgaaaatagtagtgttgaacacacacacacacacacacacacacacacactccactaccaatctataaaaaaaatgtgactactacttccataacatgccatgaattctac…
	-	chr17	1.54839	0.00874726	4607648	3919	22	1.44	AGCCAAGGCGCCCTGTAATTAACTGCTACATTGTGCAAGGCTAGATTGCCTCAGGAGGAACAAAGAGGGAGGGAGAGAGGGCAGGTTGAGCTATGACATCAGAAGCTGGGGACTGGAGACTAGAGATGGGGGAGCAGTGTGCAGGGCAGGGGACAGCTCTGGGCTTCCTTTGGAGGGAGGCATGATGAACTCAGGGGCATGGGAGGGGCTCTTGGGGTCAGACAGACAGGTTGACTCCCTGGCTCTGTACTGCTGTTTACACGCAGTGGGACCCGCACAGTACACCTGGATT	acgaccaaggccgcaatcaccgctcccgctgacgtccctgcaaagcgatgggctgtgtccagcatcctcggggccagatctcgcagagcatccacggccccagcctggtagtaggaaaggaacccgctcccggagaaggagatggaatgaggggtatctgggtctcctttgaacacctgttcgtccatgttcggggtctatggcctcccagcggaggaagaacccacacctgtctgccttggctcagtatctccttctcccccagccaagagcagggaatgtggcaactctaccagcccagtcaggcatccacgggtggttcatccagccactgcctgggcctgtttagctctgctgagaggtaccccggaagggctgatagggatccccaggtactgg…
POLE	polymerase (DNA directed), epsilon	chr5	-1.71704	0.0230166	4653774	178	1	1.44	CTCTTGCCAGAGCTACTTCCTCATGATTGTTTCAG	caagactcccaggcaagagaggaaactgatgaagaggaggaggacaaggaaaaggacgaggaggaagagggcatgggagagtccgaggttgaggacttactggagaacaactggaacattctacagttcttgccccaggcagcCTCTTGCCAGAGCTACTTCCTCATGATTGTTTCAG
GPBP1L1	GC-rich promoter binding protein 1-like 1	chr4	-1.57827	0.0180541	4671114	1077	6	1.43	AGCTCAGCCTTGTGTTTAGAGAATATAAAGTGTTCTTTTCCTTTTCTTATGTTGTTGAATACTTCATGCACAAGGGAAATAATCATATCCCAAAGAGAGAGCAATTGTCTTGCTTAGCCTTTGTTTTCTTCCCTGTTACCTGCTTAATAGGCATTTGTG	ctacgaagaaatgggtttggaaagaatggcctcttacaaagccgtagttgcagcctgtcctccccgtggagaagcacttgcattgcagagtgtgaggactcagactcggaaacgagcagcagccagacgtcagacgacgatgcctggaagtagagataaaatgctcacagtgacctgccccgctgAGCTCAGCCTTGTGTTTAGAGAATATAAAGTGTTCTTTTCCTTTTCTTATGTTGTTGAATACTTCATGCACAAGGGAAATAATCATATCCCAAAGAGAGAGCAATTGTCTTGCTTAGCCTTTGTTTTCTTCCCTGTTACCTGCTTAATAGGCATTTGTGtggtgggatttttttaagcacacacacagtacctgtggggctgtgcacaagtggg…
GCM1	glial cells missing homolog 1 (Drosophila)	chr9	1.58917	0.000536049	4411113	180	1	1.42	ATGGAACTGGACGACTTTGATCCTGAAGACAAAGAGATACTGAGCTGGGACATTAACGATGTGAAAC	ctttgaaaaacaagcccttcagctgctcttgtggcccgagttctgagactccaaatagctctgacaactggagtagagaagagcctgtgttgagcagaccttatcATGGAACTGGACGACTTTGATCCTGAAGACAAAGAGATACTGAGCTGGGACATTAACGATGTGAAACtgcctcag
GM5607	-	chr8	-1.60923	0.00137552	4540800	361	2	1.42	ATCCAAGTCCACTCAAACGGCAAGCATGGCCCAG	gaatactctatgaggtcaaagctggtccctgtgtctgtcttcaaggacacaagccaatttaaaaagaaatcattcacttaaaaagaatgtttagatcagctcccactggtgcagactgattggttaatatcatctcaacttagcgtgttctgaaaataagggttactaaccttcacagacaaccagtggtctcagggagccacgaagctgtctcgggactgcacacaagacacacacaggtgaagctggatgcaagtcagacctgtgaactaactccccgcaaccgaggggggaggaagtgaccacatcatctcattggctctgcagATCCAAGTCCACTCAAACGGCAAGCATGGCCCAG
AQP4	aquaporin 4	chr18	1.59746	0.00787972	4602854	4336	24	1.42	AGGACAACCGGAGCCAAGTGGAGACGGAAGACTTGATCCTGAAGCCCGGAGTGGTGCATGTGATTGACATTGACCGTGGAGAA	atatattgggttggaccaatcatgggcgctgtgctggcaggtgccctttatgagtatgtcttctgtcctgatgtggagctcaaacgtcgccttaaggaagccttcagcaaagccgcgcagcagacaaaagggagctacatggaggtggAGGACAACCGGAGCCAAGTGGAGACGGAAGACTTGATCCTGAAGCCCGGAGTGGTGCATGTGATTGACATTGACCGTGGAGAAgagaagaaggggaaagactcttcgggagaggtattgtcttccgtatgactagaggacagcactgaaggcagaagagactccctagacctggcctcagatttcctgccacccattaaggaaacagatttgttataaattagacacttgcgggtttcttgcttcacacct…
AQP4	aquaporin 4	chr18	2.18316	0.0139756	4370142	4336	24	1.42	ACACTTGCGGGTTTCTTGCTTCACACCTTGTTACACAGTTTAAATAACACATATTTTACTATTATCAATGGGGGGGGTGAGAAAAAGCCTATAATGGATATAAAATTTTAAAACAGAAATCTTTTTGAATGTATCCCCAAAGCAACTATGCAACTAGTGTATTGGCTTCCCTTTCATTAATAACTGAAATTATGAACCAAGATCTGGTCAAGTTTTGCCGTGCAGAGCATATGGACACCTCTGTGAGGAAGCTGGCATTGTCCATCGTCTTGACTATTGACTTCATTGGATTGATTTAAAAATGACAAAATGCAGTATGTCACAGAATCATGTGCATTCAGGAGAAGACATGCAGTAACTTCTTCCACGAGCTATTCCTTATTTATAAACTACCTCGGA…	atatattgggttggaccaatcatgggcgctgtgctggcaggtgccctttatgagtatgtcttctgtcctgatgtggagctcaaacgtcgccttaaggaagccttcagcaaagccgcgcagcagacaaaagggagctacatggaggtggaggacaaccggagccaagtggagacggaagacttgatcctgaagcccggagtggtgcatgtgattgacattgaccgtggagaagagaagaaggggaaagactcttcgggagaggtattgtcttccgtatgactagaggacagcactgaaggcagaagagactccctagacctggcctcagatttcctgccacccattaaggaaacagatttgttataaattagACACTTGCGGGTTTCTTGCTTCACACCT…
TRIM66	tripartite motif containing 66	chr7	1.70758	0.00163867	4597214	908	5	1.41	TCCAGCACTGTGTTCCTCGTCTGTCTGCTGCTCCCACTGCTCTCCAGTCTCGCCTTCCCTCAAAGGTCAAGTCCCTCCACCCAGCATCCACCCGGCTCACAGTTTCCGACAGCCTTCTGAAATG	gctgcataaccactgaaggtggacagctgacccgggcagatgctgcagctgcctcttatgggagtttacaggggcagccatctttttatcagagccaccaggcccccatggctcagcaggaggcactcagccacccctcacacaagttccagtcTCCAGCACTGTGTTCCTCGTCTGTCTGCTGCTCCCACTGCTCTCCAGTCTCGCCTTCCCTCAAAGGTCAAGTCCCTCCACCCAGCATCCACCCGGCTCACAGTTTCCGACAGCCTTCTGAAATGgtgccccaccagctggggtcactgcagtgttctaccctgctgcccagggagaaagagctggcctgcagtcctcatccacccaaactgatgcagccctggttggaaccacaacctcctgcag…
ATP1B1	ATPase, Na+/K+ transporting, beta 1 polypeptide	chr1	1.53641	0.00882834	4319438	1273	7	1.41	TGGGACCTACACTTAATCTCTATGCTTTACACTAGCTTCTGCATTTAATAGGTTAGAATGTAAATTTAAAGTGTAGCAATAGCAACAAAATATTTATTCTACTGTAAATGACAAAAGAAAAATAAAAATTGAGCCTTGGGACGTGCCCATTTTTACTGTAAATTAGATTCCGTAACTGACTTGTAGTGAGCAGTGTTCTGGCCCCTAAGTATTGCCGCCTTGTCTATTTTATTTAGTGTACAGTACTATAGGTGCGCACTCTGGTCATTTTTCAAGCCATGTTTTATCATATCTGTTTTCTACTTTACGTGAGCAAGGTTTGC	agagatgaagataaggataaagtcgggaacatagagtactttgggatgggcggatactacggcttccctctgcagtattatccctactacggcaaactcctgcagcccaagtacctgcagcccctgctggccgtgcagttcaccaacctcaccgtggacactgaaatccgcgtcgagtgtaaggcgtatggtgagaacattgggtacagtgagaaagaccgttttcagggacgctttgatgtaaaaattgaaattaagagctgatcacaagcacaaatctttcccactagccatttaataagttaaaaaaagatacacaaacctactagtcttgaacaaactgtcatacgtaTGGGACCTACACTTAATCTCTATGCTTTACACTAGCTTCTGCATTTA…
SELM	-	chr11	1.88668	0.0111123	4342809	1088	6	1.41	ACCTGTGGAGGATGACAGTTGAATCGCCTAAAGGA	ACCTGTGGAGGATGACAGTTGAATCGCCTAAAGGAggtgagtttgaaggaagggagtccctcttagggaataaggagcactggtcactgactgggggcctggtgggaatccctgtactgtgaggcaggagactggacctgtcttggtatatgacctgactgggcctcatcgtccatgtctatagggtctgaggccctgtgctctaatgctatggttcctccccaggtgaaggcctttgtcaccgaggacattcaactgtagtatccttttcctgttgtggggggaggggatagggaaggcacctgggagaagcctcgatatttttcaaagatagaaaatgatgttcgtctaccaaagaggctgatattaactcttcggaggattctgaggaagtctaga…
TAF5L	TAF5-like RNA polymerase II, p300/CBP-associated factor (PCAF)-associated factor, 65kDa	chr8	-1.53763	0.0125544	4504808	725	4	1.41	GACTCCCAGTACAGCCGTGAAGTTATGCCTCTCCTCTACCCTCTCTTTGTCTACCTCCACCTCAACCTGGTCCAGAGTGGCCCTAAGAGCACCGTGGAAAGCTTCTATAGCCGCTTCCATGGGATGTTCCTGCAGAATGCAAGTCAGAAGGACGTCATCGAGCAGCTGCAGACCACACAGACCATCCAGGACATTCTGTCAAACTTCCAGCTTCGTGCATTCCTGGACAACAAGTATGTCGTCCGTCTCCAGGAAGATAGCTACAATTACCTTATCCGCTACCTCCAAAGCGACAACAACACTGCCCTGTGCAAAGTGCTTGCCGTGCACATTCACTTAGACGTGCAGCCTGCCAAGAGGACAGACTACCAGCTGTACGCCAGCGGTGGCTCCTCCCGC…	attctGACTCCCAGTACAGCCGTGAAGTTATGCCTCTCCTCTACCCTCTCTTTGTCTACCTCCACCTCAACCTGGTCCAGAGTGGCCCTAAGAGCACCGTGGAAAGCTTCTATAGCCGCTTCCATGGGATGTTCCTGCAGAATGCAAGTCAGAAGGACGTCATCGAGCAGCTGCAGACCACACAGACCATCCAGGACATTCTGTCAAACTTCCAGCTTCGTGCATTCCTGGACAACAAGTATGTCGTCCGTCTCCAGGAAGATAGCTACAATTACCTTATCCGCTACCTCCAAAGCGACAACAACACTGCCCTGTGCAAAGTGCTTGCCGTGCACATTCACTTAGACGTGCAGCCTGCCAAGAGGACAGACTACCAGCTGTACGCCAGCGGTGGCTCCT…
EDN2	endothelin 2	chr4	1.59147	0.0130483	4656998	724	4	1.41	CTCAGCCACCAAGCTCCGCTTTGCCAGGCTACAGC	ggatatCTCAGCCACCAAGCTCCGCTTTGCCAGGCTACAGCcagaggtgacaagaaaggccatccctgcatactctagatggaggaagagataacaccatgagctgcaggaccattgaaaaagaagctcacgtggagacaggaggaaacgggcagctgctgggagacccctatgcctatctcctgggccaaggcctcggatcccggctagtcggacccgtctgatgggttcagcacaagctctggctgctcttacagcagctctgtgccttaacactgccagagccaccatcagcccctggacagcagtgcagcctgccagtgctggttgctagctactgtacctgcttggaggagctatgtgaggacaaatgaacatgctgactgtatcttacggaat…
SCD1	stearoyl-Coenzyme A desaturase 1 [added manually]	chr19	-1.55105	0.00170842	4378986	3668	20	1.4	TCCCTGTGCGCTTTGCAAGGTAATGTGGCTTTGGCTGATCCATGCAGGCAGGTAGTGGTACAGTGCTGCTGAAAGGAAGAAGTTCCCCATTTTATCTGTTAAAACACCAGAGACATGGGCAAGTGCTAATGGACCTCACTTCAGGAAGAGGGTCTGCTTCCTGAAGCCAGTGTGTGATGAAAAGTGACTGAGACCTGATATCTAAGGTGAGACCTGATACCTAACACTCTGTCACACAGTCCAGGGCCAACAGTGCTATAGGAAAGTCTAGAAGAAAACATCACATCAGTATTTTAGAACCATCAACCATCTCTTGTCCCTATAGCCCAATCCAGAGGCCTGGTTTTTAGAACTGGCTGTGTAAGGTGCCAAACACTCAGTTCACTTGTAGAATCAGAG…	gcgagggcttccacaactaccaccacaccttccccttcgactactctgccagtgagtaccgctggcacatcaacttcaccacgttcttcatcgactgcatggctgccctgggcctggcttacgaccggaagaaagtttctaaggctactgtcttagccaggattaagagaactggagacgggagtcacaagagtagctgagctttgggcttctgagttcctgtttcaaacgttttctggcagagatttaatattctgttgattaactaacaactggatattgctatcggggtgttaatgatgcatttaacctattccggtacagtattcttataaaatgagaaagctttgatcacgttttgaggtaataaatattttatttagctaggattaaccatgc…
SPN	sialophorin	chr7	1.739	0.0301043	4350077	3666	20	1.4	AGTGAGATGCATGGACTCCCTGCTACCACAGCAACCAGTTCTGTGGAGAGTTCCAGTGTGGCCCGTGGCACCTCAGTTTCCAGCAGAAAAACATCCACGACGTCTACCCAAGATCCCATAACCACCAGGTCACCAAGCCAAGAATCAAGTGGCATGTTACTGGTGCCCATGCTTATTGCCTTGGTGGTGGTTTTGGCCCTCGTGGCGCTACTGCTGTTGTGGCGCCAGAGGCAAAAGCGGAGGACTGGGGCCCTGACCCTGAGCGGAGGAGGAAAACGAAATGGGGTGGTGGATGCCTGGGCTGGGCCAGCCCGGGTTCCTGATGAAGAGGCCACAACCACATCAGGGGCAGGGGGCAACAAGGGCTCTGAGGTACTGGAGACAGAAGGCTCCGGGCAG…	gtcccaactcctgctcctgcctgtccctctggagatggccttgcaccttctcctcctctttggggcatgctgggtccaggtggcgagcccagacagtctgcagaggacgacgatgctaccatctaccccacatatcacagctccaagtacctctgaagcccagaatgccagcccatcagtttctgtggggtcagggacagtggactcgaaggagaccatcagcccctgggggcagaccacaatcccagtttctttgacccccttggaaactactgaattgtcttctttggagacttctgctggtgccagcatgagcacccctgtacctgagcctactgcctctcaggaagtttccagcaagacatcagcactgcttccagaaccatcaaatgtagccag…
CDON	Cdon homolog (mouse)	chr9	-1.59529	0.00729357	4471942	288	1	0.89	AAGGCTGTACTCTCATCTGGCCACAGCTAGCATCGACCCAGCGGATTCGGGGAACTATTCCTGTGTGGTGGGCAACAAGTCCGGAGATGTGAAACACGTC	gtccttcctcgaatggctttcacattcttcaccctgctctttctcaggcattagctgtccttcctcacagccccgttaccttggagtgtgtggtgagtggggttccggcctcacaagtgtattggctgaaggacggtcaggatgccgtggcaggaagcaactggagAAGGCTGTACTCTCATCTGGCCACAGCTAGCATCGACCCAGCGGATTCGGGGAACTATTCCTGTGTGGTGGGCAACAAGTCCGGAGATGTGAAACACGTCacttacatggtcaatgtactgg
NCAPD2	non-SMC condensin I complex, subunit D2	chr6	-1.5376	0.00262201	4479399	184	1	1.39	AGCGTCAGTACCGAGACCTAGCCTACTGTATGTCCCAGCTGCCCCTCACAGAGCGAGGTCTCCAGAAGATGCTAGACAACTTTGAGTGCTTTGGCGATAAGCTC	aactgAGCGTCAGTACCGAGACCTAGCCTACTGTATGTCCCAGCTGCCCCTCACAGAGCGAGGTCTCCAGAAGATGCTAGACAACTTTGAGTGCTTTGGCGATAAGCTCttagatgagtctgtcttcagtgctttcttgtcagttgtgggcaaactgcgtcgcggggccaagcctgagggcaag
SERPINA3N	-	chr12	2.00882	0.00855274	4485150	918	5	1.39	TTGTCCCAATGTCTGCGAAACTGTACCCTCTGACTGTATATTTCAATCGGCCTTTCCTGATAATGATCTTTG	gtggtccacaaggctgtgctggacgtggctgagacaggcacagaagcagctgctgccactggagtcaaatTTGTCCCAATGTCTGCGAAACTGTACCCTCTGACTGTATATTTCAATCGGCCTTTCCTGATAATGATCTTTGacacagaaactgaaattgccccctttatagccaagatagccaaccccaaatgagactagaactccccaagtgttgacgcttcttcccgggagccaggcattgagcctgtctgtgggtctccatgtgcattttggcttccatgctctgcttggccttggcatgcctggattagatagtgactaactgtgttataacctcatgcacagacatccctgtgggaagtcagtgccatgctcccagacttcttggtagcacta…
ALOXE3	arachidonate lipoxygenase 3	chr11	1.66725	0.0423604	4329276	556	3	1.38	ACCACGATGGCCTTGACATTATATCAATGTGCCCTGAGCTGTGAGGGACCAGTACAGCAGTGTTCAGGGTGAAAGCCGCTAACTAAAGTCAAATGCACAATAGAACCCATGCCCTTCTAACGTGTGGAATCCTCTCCCACATCAGGTTGCTCAGCTTGAGTTTC	agacctctgggcacctacccagatgaacacttcacagaggaggccccacggcagagcatcgcagccttccagaactgcctggcccagatctcaaaggacatcagggagcgcaaccagagcctggcactgccctatgcctacttggatcctccactcattgagaacagtgtttccatttgagtcccacttggagccatcccagaggaaaggaagttacaactaaggggaaggctaactccctagggccttctaggcctctttaatctcagtttggaccttctcctctgcccatgggACCACGATGGCCTTGACATTATATCAATGTGCCCTGAGCTGTGAGGGACCAGTACAGCAGTGTTCAGGGTGAAAGCCGCTAACTAAAGTCAAATGCACAATAGA…
PAX6	paired box 6	chr2	-1.59454	0.000804272	4466602	808	0	0	TTCGCAACCTGGCTAGCGAAAAGCAACA	gccccaaggcccatctctggcgcgtctttatctcctcctgctcttttctctccccaggccttgccatctctctccctctcttccctgatttgtctccagggtacctgggggtatggagaggtgggctttgactttttgaccatctggaaaatgggggtgaagtgtgaggagtagttcccttcatttggataccacagaccaggggtcaaaggaactagggaaaggcacttggaaatgaaaatgaaaaccagattctaaattcccctcaaagcattttcctgaagcttctttcaggcaacatgcatccatttctgctctccgataaagtagatctctaaagtaagtcttttatcactgagtcttggatcaaagcggagcagcccagtgagcggttattcg…
STAT6	signal transducer and activator of transcription 6, interleukin-4 induced	chr10	1.53674	0.015396	4474035	373	2	1.37	AAGACCTGTCCATTCGCTCACTGGGGGACCGGATCCGGGATCTTGCTCAGTTAAAAAACCTCTACCCCAAGAAACCCAAAGATGAGGCTTTCCGGAGTCACTATAAG	gctcctcacagatagagaacatccagccattttctgccaAAGACCTGTCCATTCGCTCACTGGGGGACCGGATCCGGGATCTTGCTCAGTTAAAAAACCTCTACCCCAAGAAACCCAAAGATGAGGCTTTCCGGAGTCACTATAAGcgtgagcaggcagctctgaaacctcctgtcacacactgtctccctgccctggctgttgccctttctgtcggttgtctctcttctctcccattttgtagccccgcctccacctgcccatcaatcttcttccctccctctctccctccacctgcccatcaaccttcctccctccctccacctgcccatcaatcttcttccctccctctttcactccacctgcccatcaa
OLFR1153	-	chr2	-1.51661	0.00371855	4564243	957	5	1.34	ATTTTGATAAGAATGAACTCCCAGCTTCACACACCGATGTACTTTTTTCTCAGCCACCTCTCTTTCTCTGATATCTGTTATTCTACTGCA	atgcagtttataaaacaaagaagaatggaggttggaaactgttcagccactgagtttcttctcttgggaattaccaataatcctgtgatcaaggtgattttatttactacttttctaattgtttatctcataattcttattgaaaatcttgggatgatcATTTTGATAAGAATGAACTCCCAGCTTCACACACCGATGTACTTTTTTCTCAGCCACCTCTCTTTCTCTGATATCTGTTATTCTACTGCAgttggacccaagatgttggtgggccttatattcaagaacaattcaattccatttattgactgtgctgtgcagttctttatcttctgcatttttaccgatgctgagtgtgtgctactggcagtgatggcttttgacaggtataaggccatc…
KIF18A	kinesin family member 18A	chr2	-1.55877	0.0127127	4491078	6114	32	1.34	TAATGAACAGATCCGTGACCTCTTGACAAACTCAGGACCACTTGCTGTCCGGGAAGATTCCCAAAAAGGAGTGGTTGTTCAGGGTCTTACTCTA	tatttgcatatggtgccactggatctgggaaaactcacacaatgctaggatcagctgctgaacctggggtcatgtacctgacaatgctggaccttttcaaatgcatcgatgagattaaagaagagaaagagtgtagcactgccgtgtcatacctggaggtaagttcgactctccttaacactaattactgtcttagaaaactcaattacaagagtccgttaaaattattttatacaggaatcttcttatgaatgttttcaatcattaaaattcctattcacatgcatttttcatatacctcactcttacattaatctaatttcaaattctagagacatagcaaaaatagtatatatagagaacttccagatagccttaaggtgccttatatgtaaacgt…
CXADR	coxsackie virus and adenovirus receptor	chr16	-2.30557	0.019237	4329207	575	3	1.34	TTCAAGTACGCTTACAAGACCGATGGCATTACAGTGGTATAA	TTCAAGTACGCTTACAAGACCGATGGCATTACAGTGGTATAAatatgaaggactactgaagaatctgaagtaccatacttcttcctttataactctagtaaagactaatattttgttttgttttttggaaaaaaaaaaaagcacagcacttttttttgtttttagttttgagctaggatatcatcttgcccaggctagcatcgaatctgacgcacagctgaggtgagccgtgatgtcctgttgtctgcctcagcctctcagttatgggatttcaggcactcccactacatccagtttacaaggcgggttaacagtggctacaggaacacatctgctttctctgatgggagaaggcgagtaagtcagatgtcctataacatcattatgggtcaaaatccc…
CD55	CD55 molecule, decay accelerating factor for complement (Cromer blood group)	chr1	1.62849	0.00302956	4612813	192	1	1.33	AAAGCAACTTGCCTTGAGGATTTAGTAT	aatcatgtgttgctccagaaagactgagttttgcatccctcaaaaaagagtacctcaacatgaattttttcccagttggtactattgtggaatatgagtgtcggccaggatttcgaaaacaacctccactcccaggaAAAGCAACTTGCCTTGAGGATTTAGTATggtctccagttgctcagttttgtaaaa
KIF11	kinesin family member 11	chr19	-1.59069	0.0260313	4577409	189	5	6.77	AGAACGAACTTGACCAGTGTAAATCTGACCTGCAAACCAAGACACAGGAACTTGAAACCACTCAGAAACATTTGCAAGAAACAAAATTACAACTGGTTAAAGAGGAATATGTCTCTTCAGCCTTGGAAAGAACCGAGAAGACACTGC	gctacagagttatttatggatagtaAGAACGAACTTGACCAGTGTAAATCTGACCTGCAAACCAAGACACAGGAACTTGAAACCACTCAGAAACATTTGCAAGAAACAAAATTACAACTGGTTAAAGAGGAATATGTCTCTTCAGCCTTGGAAAGAACCGAGAAGACACTGCatgacacggccagcaag
BUB1B	budding uninhibited by benzimidazoles 1 homolog beta (yeast)	chr2	-1.59027	0.00162995	4692347	263	2	1.95	GCCTCTGAGTGAAGACGCCATCATCACTGGTTTCAGGAACGTCACTCTCTGTCCCAACCCTGAGGACACTTGTGACTTTGCTAGAGCAGCTCGTTTGGCATCTACTCCTTTCCATGAGATACTGTCCTCGAAGGGCATCGCTGC	gatgaactcacagaacttgaGCCTCTGAGTGAAGACGCCATCATCACTGGTTTCAGGAACGTCACTCTCTGTCCCAACCCTGAGGACACTTGTGACTTTGCTAGAGCAGCTCGTTTGGCATCTACTCCTTTCCATGAGATACTGTCCTCGAAGGGCATCGCTGCtgatcccgagggactgttgcaggaagaggatctggatgggaaggccgccgaggctcatcacactgttcatcaccaggccctcatcataaagaaactgag
TPX2	TPX2, microtubule-associated, homolog (Xenopus laevis)	chr2	-1.55979	0.0318539	4328520	1738	9	1.33	GCTGCATCTATATCACAAGCATGGAGCACGCGTCTTCAGACTCACCCGCCATGTGTGGAAACACACCTGATAACTAATGGATGCCGG	gtgcacaaggcaaatccaatacggaagtacgcagcagtggaggtgaaatctagcgagctgcctctgactgtgccggtgtctcctaagttctccactcggttccagtagaaGCTGCATCTATATCACAAGCATGGAGCACGCGTCTTCAGACTCACCCGCCATGTGTGGAAACACACCTGATAACTAATGGATGCCGGgtgttttgaagatgactctacacagcaactttgaagctaatgagcctccactcatttagactttaaccagacttcttgtagttatttccttcagacattagccggccctttcctgttggtcttaacgctggctaggatttcaagaattcgttttggcatagtctacttttcacctaatccccccttattaccccttatatat…
NFIA	nuclear factor I/A	chr4	-1.52228	0.00888156	4721865	387	2	1.32	ATGTATTCTCCGCTCTGTCTCACCCAG	ggccgtgcggtgcggtgcagaacgcggcgcaggcgggcgcgcgggcagctcgcgggcacccggccggccggcgcgggagcgggaaagggtgcgctatgcctttaacgcccgcgtacagtagacagtatagtggagtgtagggaaactctaggcggggttaaagttcagcgcgtggagcggcaagagcgctggctgctgcagttgagccgagttggaaatgtgaacgcaagaagcaggcttgattttttattcctccccccctcctagctctctcctcctctctctccctctcgcacccacactcacgcacacctccagcccgcacacagacgtgcacgcaccccccgccgcccggcagttATGTATTCTCCGCTCTGTCTCACCCAG
HAUS6	HAUS augmin-like complex, subunit 6	chr4	-1.95253	0.0104764	4647990	194	1	1.32	TGCAGATAGGAAATGTTTATGAGGCTGGAAAATTGAACCTCTTAACAATTATTCACTTGTTAAATGAAGTCTTGAAAATAATGAAATATGAACATTGTAAGGCTGGCCAAGCAGGATTGACAATAAATCTCCACTACCTTGAAAAAGAAACCAAATTTCAGAGGGAAAGATTATCACATA	tTGCAGATAGGAAATGTTTATGAGGCTGGAAAATTGAACCTCTTAACAATTATTCACTTGTTAAATGAAGTCTTGAAAATAATGAAATATGAACATTGTAAGGCTGGCCAAGCAGGATTGACAATAAATCTCCACTACCTTGAAAAAGAAACCAAATTTCAGAGGGAAAGATTATCACATAtgaagcatatgag
ITGB7	integrin, beta 7	chr15	-1.78761	0.0152484	4523596	194	1	1.32	GTCACTCTTCAAGCTACTCACTGCCTCCCA	gtggatttctggGTCACTCTTCAAGCTACTCACTGCCTCCCAgaagcccacgtcctacgactctgggctcttggcttctcagaggagttaactgtggagctgcacacagtgtgcgactgtaactgtggtgatgcccagcctcacgctccctactgcagtgatggacagggggaccttcagtgcgggatatgcag
GSE1	-	chr8	-1.54531	0.0060961	4485015	2922	15	1.31	AACAGAAGATGGTCTCTGAGCGGGAGCGGCTCCAGGCGGAGCTGGACCACTTGCGGAAGTGCCTTGCCTTGCCCACCATGCACTGGCCTAGGGGCTACTTTAAGGGATATCCGAGGTGA	gagcttcggagtcagaAACAGAAGATGGTCTCTGAGCGGGAGCGGCTCCAGGCGGAGCTGGACCACTTGCGGAAGTGCCTTGCCTTGCCCACCATGCACTGGCCTAGGGGCTACTTTAAGGGATATCCGAGGTGAcggtttcccttgcactaggctgaacctatagtatagaaatattatctattttattaccttgaatatttaatatttttcactgggaggtttgaagcttacaaattgagaacgtgccatgcatgaaacaaagggttccaggctccagagaggagatcacctcgacgccaatgtcaccgaggcacctgtctcagctaggactcagtttctctttctgaggtcggcgttatttcctctctccccccacgtcatcctcctccgacactg…
4930579C15RIK	-	chr4	-1.54789	0.0133376	4499254	391	2	1.31	GTGTGTCAGATACATCTTTTTCGAAAAGTGCAGACAGCAACTCTTATTGGGTCCACAATTCTTCAGAGATGAGGCGATCA	tgacaaaagttatgagagtcaatactccatcaacccagagctggcaactctatcttacttccatccaacagaagGTGTGTCAGATACATCTTTTTCGAAAAGTGCAGACAGCAACTCTTATTGGGTCCACAATTCTTCAGAGATGAGGCGATCAaggacaagaaggtcaaaatctaaacctatggatttttctgcaggctccaatcaaacagtcttaaccgacgagtcaagcttcctccctcctgaggagacaagattcctccttcctgaggagccgggtaaggagctcatcgttgagagaggccctatgcaggcaatgaatgagattgatgcccagctgttgttgaacaaggaaggatcaccgagtaattaactataagtatttggttat
KANK1	KN motif and ankyrin repeat domains 1	chr19	1.64115	0.0233679	4343319	976	5	1.31	AGCATGGCCCTTGTGTGTACCACCACGAAGCTGCTAGTTATTCCTGTTGGGGTGACAGATACTGAATGTAAATGGACCACACCAAGCTGACCAGCAGACAGAAGAGTCAAGGAGCGGCTGAAGGCTGATGCTTCTGCAGGGAAAGCCGAGCTGTTGGGAAATGGCCTCCTCTCTGGCCCTCTGCTCTAGTAGAGCTTGGACCCAGCTCCGTGGCTGCTGAACCGGCTCTGTTATTTGCAGTGGTAGGAAATGGTAGACTGGCCTGACCAGGCCATTTCTACCATATAAGCAAATGTCAGGTTCTCTATGACATTGTAGTTTTGACCTTTTCCACAAGTGCTTAGTAACTTATGAAATGTGGAGCCGTTGGGAAGTCCTTCCAGTATTCCATTCCAGGGT…	agcaccccgaggcttggcagaaagacatctcctggtcccactcaccgaggttcttttgactgattatgtaAGCATGGCCCTTGTGTGTACCACCACGAAGCTGCTAGTTATTCCTGTTGGGGTGACAGATACTGAATGTAAATGGACCACACCAAGCTGACCAGCAGACAGAAGAGTCAAGGAGCGGCTGAAGGCTGATGCTTCTGCAGGGAAAGCCGAGCTGTTGGGAAATGGCCTCCTCTCTGGCCCTCTGCTCTAGTAGAGCTTGGACCCAGCTCCGTGGCTGCTGAACCGGCTCTGTTATTTGCAGTGGTAGGAAATGGTAGACTGGCCTGACCAGGCCATTTCTACCATATAAGCAAATGTCAGGTTCTCTATGACATTGTAGTTTTGACCTTT…
TMEM88	transmembrane protein 88	chr11	1.56167	0.030024	4317132	1363	7	1.31	GGATGACACCGCTTCCCGCTAGAAACTGAAGCAGGAGCGTGGGAGGGAAGATGGAGGGGCCCACCCTAGGGCCTGCTGCCTTAAGCTCCTAACTTGAGGGAGGGTTTGGTTCTTCTAGGCATTGGGGCAGGTTGAGGAAGCTCCTGAACTCTGATGAACCTCTAAGGGTGGGGTGTGCTAGCCCTCCCCTGACATTGGACCTACACACAGACACAGGCCACTTTGGTCATAGGGTTTAATGGTCTCAAAGAGAAGTGCAATTGTGGTCAGAGATACGGGCCCCCCGACAGACTCTCCCTTTGGACTTCAATAGAAACGATGTGGTGTCCTGGTACCATGGCCAGACCCAGCACACGGGGTTCGCCCGCAGAAAATGAATC	tttctgcgctctcaggcacccctttgcacctcgcatctgcgggacccaggcttcacagccctgttggtcactggattcctactgctcgtgccgttgcttgtccttgccctggctacctaccgccgcctctgcctgcgcctccgcctggccgactgcctcgtgccctacagccgagccctctacaggcgccggcgcatcccacagccgaagcaaatcccagtctcaccaggttctcggtctgttcccacaccgggaaaggtctgggtctgaggtgcttagagtcaagaatcctgtcgattgccctcctggtctctcaaggacttgaaacaagcccaggggtgtactgcccaagccggttccttaccgcggcctgagccggatcctaccatccctttgatg…
SCD3	-	chr19	1.72172	0.0254899	4535643	2357	12	1.3	CAAAAGCCAGCTGGATAGGGGTTTAATAATGTTTTTTCAAATACCGAAAAGAAGCACCCATGTTGTATAGTGTCCTACTTC	gcgagggcttccacaactaccaccatgccttcccctacgactactctgccagtgagtaccgctggcacatcaacttcaccacgttcttcatcgactgcatggctgcactgggcctggcttacgaccggaagagagtgtccaaggccactgtcttagccaggattaagagaactggagacgggagtcacaagagtggctgaatttggagtcagtctattcCAAAAGCCAGCTGGATAGGGGTTTAATAATGTTTTTTCAAATACCGAAAAGAAGCACCCATGTTGTATAGTGTCCTACTTCaagacaatattcttgtaaaatattcaaatattaaaagaccaaaactttcttttatgatgctaagcagaaattctcctgttcttagtcttgtatccgagg…
TNFRSF10B	tumor necrosis factor receptor superfamily, member 10b	chr14	1.50171	0.043879	4674593	2172	11	1.3	ACAGCCCTAGGGTGGAAACTCCTTGTGAACACAGCCACTGCTGTTTACTGTTAGACTACTGCTCAGCACTACACAGCTGCACGGCACCTCCCTGTGCCAGGTGCTAGTGGGCAGCCTACTGAGGGTACATCTAACTTGAATCTAACACACTTGAAGTGAGTTTGCTGGTTTGGACACAGAGGGAGCATTAAGTGCTACCTGGGGTGACCCTTGAGGACCACGCCCCCTGTAAGCATTTGACCATTGTGAGAGTAAACACTGAAACTCACCATTGTCCTGCCTCAGCCTTTCTAGAGCTGGAATCATAGGTATGCTGCACCGGATCCAGA	acctgaagtttatcttcgagtattgttcggacatagtgccctttgactcctggaaccgtctcatgcggcagttgggcctcacagacaatcaaatccaaatggtcaaagccgaaacactggtcacacgtgaggccctgtaccaaatgctgctcaagtggcgccaccagactgggcgaagtgcctccatcaaccatctgctggatgccttggaagccgtggaagagagagatgccatggagaaaattgaagactacgcagtgaaatccgggaggtttacttatcagaacgctgcagcccaaccagagacagggccaggaggatctcagtgcgtttgaagtcagcctgatctacttagtgaactcaggacagccaaggctatgtagagagccccgaagatgc…
2010011I20RIK	-	chr2	-1.80219	0.000727908	4504126	3164	16	1.29	GGCTAATTGCTACGTTCCCTGTGGGTTGGTTTTACTTTTATCATCAAACATCTGGTGTTTTAATTTACTTTTTTTTTTAATGCTGTTCCTCATGTACATGACTTAAAAATGTCACCAAGGCATCAAAATGAGTTGACAGCCAGGCCTGGTGGTACAGGCCAGTAAAGCCAGCTGCTCTGGAGGCGGAGGCAGGAGGATCTCAAATTCAAGCCTGCTTAAGCTACTTATAGTTCAGGGTCCGCTTAACAATTTATAAGACTGTGTCTTGTTCACCAGTGAGAGAGGGCTGAGGTCATTACTCACCTGGCACAGACGGCCTAAATGCAATCCCCAGCACAAAAAGAGACTGCCTACAAATTGTTCCTCTAGATCATCGGGGCAGAGGTGCTGTCTATAAAG…	tggcatagacatgtctgcaatcctgcttaaacttggctttaaagagtccctggtgcagtccaaaatggcagcaggcaccagcacattcgtggtggcctatgccatccataagctgtttgctcccgttcggatcagcatcaccttggtctctgtgccctttgtcgtcagatacttccgcagcgttggactctttaaacctccagccaccaagccttgacgccagtctcttctgatctgcaagatttgggctgtgtgcaaggtggctttctttcctggtgggggaagggaggggccgaGGCTAATTGCTACGTTCCCTGTGGGTTGGTTTTACTTTTATCATCAAACATCTGGTGTTTTAATTTACTTTTTTTTTTAATGCTGTTCCTCATGTACATGACT…
HTR3A	5-hydroxytryptamine (serotonin) receptor 3A	chr9	-1.81396	0.0125656	4604221	795	4	1.29	GAGTTCCCTCTTAGGTCCTGCATCCTGTTTCCAACACCAATTCATCTGAGCAACCCCAGTCTCTTTGTCCCCTAAACTTAGTGCTGAAGACCCAGTCTGTCTCTCTGACTTCCCTATCATGGCTTTAAAGCATGATATCCTAGATCAAGAGAAACCAAGTACCCTCTAACCTTACTTATCAGGGCGTCAAGCCCTGGTTTCCTTACCAGTACTTCTGTGATTACGGCC	gttctgatcttcttccagccatgggaaaccactgcagccatgttggaggacctcaggacttggagaagaccccaaggggcagaggtagccctcttccaccaccaagggaggcctcgctggctgtgcgcggtctcttgcaagagctatcctccatccgccacttcctggagaagcgggatgagatgcgggaggtggcaagggactggctgcgggtgggatacgtgctggacaggctgctgttccgcatctacctgctggctgtgctcgcttacagcatcaccctggtcactctctggtccatttggcattattcttgagtgggcacagcctgacagggaggggctatggaactggttaggataagtatggggGAGTTCCCTCTTAGGTCCTGCATCCTGT…
CDC42SE1	CDC42 small effector 1	chr3	-1.65038	0.0189836	4573234	597	3	1.29	GTCAGAGACTCCGACCTTCACCGAAAGGCCACTTGTTGGTGTCTAGGATTT	gattccacatctaaagaagacaggaccttgtgcctgcctgcccaagcctcttgccagtgccccaccaGTCAGAGACTCCGACCTTCACCGAAAGGCCACTTGTTGGTGTCTAGGATTTctaccttttcccaccccatccggttgactgaacccagggtgttgttacacctgcctgtgaggactggttggttagcaacaaacacgagccccctggggcctctggcagcggcctgaagctggaaccatcagggaacatgagcgagttttggcacaaactgggctgctgcgtggtcgagaagccccagccggtaagtctccccatccccaccctgaaacaggaattcattaccatgtgctgtgaagtggagacaccatctctgatctgccttatgaaaaaac…
CYP2S1	cytochrome P450, family 2, subfamily S, polypeptide 1	chr7	1.69864	0.0276269	4741448	1583	8	1.29	TTGGCTCCATACTGCATGACCCTGCGGTTTTCCAGAACCCAGGAGAGTTCCATCCAGGCCGCTTCCTGGACGAAGATGGTCGGTTGAGAAAACACGAAGC	ggcactgaggtcttccctctgaTTGGCTCCATACTGCATGACCCTGCGGTTTTCCAGAACCCAGGAGAGTTCCATCCAGGCCGCTTCCTGGACGAAGATGGTCGGTTGAGAAAACACGAAGCcttcctgccctactccttaggtatctaccgggttttagggataattggaaggtgctaattggccagtggtgtgagctccagttgaggagcacgttcctgcaccccagggtctctgtcggctccccatatctgtggagccagatgtgaccgcagctgactcagtccttccctgccaggtaagcgagtctgcctgggagaaggcctggctcgggcggagttgtggcttttcttcacttccatcttgcaagccttctccctggagaccccgtgcccgccg…
CYP2B19	-	chr7	-1.50784	0.033002	4434552	198	1	1.29	ATGGAATTCAGTGTGCTGCTCCTTCTCGCTCTCACCACAGGCTTCTTGATATTCTTAGTCAGCCAAAGTCAGCC	gtcagaagtgattagaccaggaccATGGAATTCAGTGTGCTGCTCCTTCTCGCTCTCACCACAGGCTTCTTGATATTCTTAGTCAGCCAAAGTCAGCCaaagacccatggccacttcccaccaggacctcgtcccctgcccttcttgggtaacctcttgcagatggacagacggggccttctgagctctttcatacag
POU3F1	POU class 3 homeobox 1	chr4	-1.71387	0.00441443	4604066	3010	15	1.28	CCTCCGGCGCGCAGTTAGCGCGCGCGGCCTGG	cggggcccgcagacggagcgaggcggcggcggcggcggggcggcgcagggcgcggggcggcatggccaccaccgcgcagtatctgccgcggggccccggcggcggagctgggggcacagggccgctcatgcatcccgatgccgccgcggcggcggcagcggcggccgagcggctgcacgcgggggccgcgtaccgcgaagtgcagaagctgatgcaccacgagtggctgggcgcgggcgcgggccaccccgtgggcctagcgcaccctcaatggctacccacgggaggaggcggcggcggcgactgggcgggcggcccgcacctggaacacggcaaggcaggcggtggcggtaccggccgagctgacgacggcggcggtggcggcggtttccacgcccg…
ENDOU	endonuclease, polyU-specific	chr15	-1.67597	0.0374019	4651557	200	1	1.28	CACTTACGTCAACGAGAAGCTGTTCTCCAAGCCTACCTATGCAGCCTTTATCAACTTACTCAACAATTACCAGCGGGCCACAGGCCACGGGGAGCATTTCAGTGCCCAGCAACTGGAGGAGCAGGGTGTCTTCCTCAGGGAGGTCATGAAGACGGCTGTCATGAAGGAACTCTATAGCTTTCTCCATC	gctcttCACTTACGTCAACGAGAAGCTGTTCTCCAAGCCTACCTATGCAGCCTTTATCAACTTACTCAACAATTACCAGCGGGCCACAGGCCACGGGGAGCATTTCAGTGCCCAGCAACTGGAGGAGCAGGGTGTCTTCCTCAGGGAGGTCATGAAGACGGCTGTCATGAAGGAACTCTATAGCTTTCTCCATCaccaaa
SKI	v-ski sarcoma viral oncogene homolog (avian)	chr4	-1.58329	0.00314359	4474008	3455	17	1.26	TGGGCAGTGATTGCCACTGCCACGTGGACCCCTATGCGTGCGCAGAGGGCAGCGGGTATGTGGCTTTGCAGGC	attgaggacctgcaagcgaagctgcagcatgcggaggccgaccgcgagcagcttcgagctgacctgctgcgggaacgtgaggcccgcgagcatctggagaaggtggtgagggagcttcaggagcagctgcggcctcggccacggcctgagcatcctggaggtgagagcaacgctgagctgggtccctagccTGGGCAGTGATTGCCACTGCCACGTGGACCCCTATGCGTGCGCAGAGGGCAGCGGGTATGTGGCTTTGCAGGCccggcccatgcctctgcagccacacagcacaacgtctctactgtgcctattaccaagcgagtgtttgtaaccacatacttttggaatccactgcaaaattttctactggccaagttcaagtgagcaagccatgcc…
POU3F3	POU class 3 homeobox 3	chr1	-1.59506	0.000119804	4455403	3062	15	1.25	CTGCTGTACTCGCAGCCCGGAGGCTTCACGGTGAACGGCATGCTGAGCGCGCCCCCGGGGCCCGGCGGTGGCGGCGGTGGAGCGGGCGGTGGAGCCCAGAGCCTGGTTCACCCCGGGCTAGTGCGCGGGGACACGCCCGAGTTGGCGGAGCATCATCACC	atggccacggcggcttctaacccctacctgccggggaacagcctgctcacggccggctccattgtgcactcggacgcggccggggcgggcggcggcggagggggcggcggcggcggcggcggcggggcggggggcggcggcggcggcatgcagccgggaagcgccgccgtgacctcgggcgcctaccggggggacccgtcctcggtcaagatggtccagagcgacttcatgcagggggccatggccgccagcaacggcggccatatgctgagccacgcgcaccagtgggtcaccgccctgccccacgctgccgccgctgccgccgctgctgccgccgctgccgtggaagccagctcaccgtggtcgggcagtgcggtgggcatggccggcagcccccag…
CCNA1	cyclin A1	chr3	-1.58683	0.0224333	4464652	205	1	1.25	TGAAGAGATATATCCGCCCGACGTGGATGAGTTTGTCTACATCACCGACGATACGTACACAAAGCGACAGCTACTGAGGATGGAGCATCTGCTACTCAAAGTCCTGGCATTTGATCTGACCGTTCCAACCACCAACCAATTCCTCCTTCAGTACCTAAGGCGTCAAGGAGTGTGCATC	gaaataTGAAGAGATATATCCGCCCGACGTGGATGAGTTTGTCTACATCACCGACGATACGTACACAAAGCGACAGCTACTGAGGATGGAGCATCTGCTACTCAAAGTCCTGGCATTTGATCTGACCGTTCCAACCACCAACCAATTCCTCCTTCAGTACCTAAGGCGTCAAGGAGTGTGCATCaggactgagaatttggccaag
MERTK	c-mer proto-oncogene tyrosine kinase	chr2	1.58203	0.037318	4694874	409	2	1.25	CTCCTACCTCCTGTTGCGTTTAATCACACCATTGGACACATAGTACTGTCGGAACATAAAAATGTCAAATTTAATTGCTCCATCAATATTCCTAACACATACCAAGAAACAGCTGGCATTTCATGGTGGAAAGATGGAAAGGAATTGCTCGGGGCACATCATTCAATCACA	gcactgccgagaagtgggaagagaccgagctagatcagctattttcagggcctttaccagggagactcccagtcaaccacaggccattctctgctcctcactccagccgggaccagctgccaccaccccagactggaagatcacatccagcacacacagccgctccccaggtgacctccacagcatcaaagCTCCTACCTCCTGTTGCGTTTAATCACACCATTGGACACATAGTACTGTCGGAACATAAAAATGTCAAATTTAATTGCTCCATCAATATTCCTAACACATACCAAGAAACAGCTGGCATTTCATGGTGGAAAGATGGAAAGGAATTGCTCGGGGCACATCATTCAATCACAcagttttatcctgatgaggaaggggtatcaataattg…
NWD1	NACHT and WD repeat domain containing 1	chr8	1.58339	0.0453688	4592302	204	1	1.25	CAGAGCTGAAGGATGTGTTGTCTTTGGATGATGAAGTCTTGCAGGCTGTGTACCGGGACTGGACGCCACCTAGCAAAGAGCTGCTGCGCTTCCCGCCCCTGCTGTGGGTGCGGCTCCGCCGGGACCTGGGACACTGCCTAGTCAGGAGGCCCGTGGATGGCTGCATGCTACTGGCCATTGCA	gtacggtctctcagaagCAGAGCTGAAGGATGTGTTGTCTTTGGATGATGAAGTCTTGCAGGCTGTGTACCGGGACTGGACGCCACCTAGCAAAGAGCTGCTGCGCTTCCCGCCCCTGCTGTGGGTGCGGCTCCGCCGGGACCTGGGACACTGCCTAGTCAGGAGGCCCGTGGATGGCTGCATGCTACTGGCCATTGCAcacag
RHCG	Rh family, C glycoprotein	chr7	-1.54714	0.0105712	4318971	207	1	1.24	ACTGTCTACATTCCCGAGGACCTTGCTCACAAACATTCTACTTCTCTGGTACCTGCAATGCCCTTGGTACTTCCAACTACTTCAGCATCCATAGTTCCTCCAGTC	gttcatgaagaggtgaacACTGTCTACATTCCCGAGGACCTTGCTCACAAACATTCTACTTCTCTGGTACCTGCAATGCCCTTGGTACTTCCAACTACTTCAGCATCCATAGTTCCTCCAGTCcctccgacacctccagtatccttagcaacttcagcaccttcagcagccttggtacactaaactcccagggcaggtgagaagcag
AQP4	aquaporin 4	chr18	2.19752	0.00338094	4615307	415	2	1.23	AGCAGAATTTCTGGCCACGCTTATCTTTGTTTTGCTCGGTGTGGGATCCACCATAAACTGGGGT	taagtgtggacattcctgcagtagagagagcatcatggtggctttcaaaggagtctggactcaggctttctggaaggcagtctcAGCAGAATTTCTGGCCACGCTTATCTTTGTTTTGCTCGGTGTGGGATCCACCATAAACTGGGGTggctcagaaaaccccttacctgtggacatggtcctcatctccctttgctttggactcagcattgctaccatggtgcagtgctttggccacatcagtggtggccacatcaatcccgctgtgactgtagccatggtgtgcacacgaaagatcagcatcgctaagtccgtcttctacatcattgcacagtgcctgggggccatcattggagccggcatcctctacctggtcacacctcccagtgtggttggagg…
SETD4	SET domain containing 4	chr16	1.55586	0.030139	4702879	1253	6	1.23	GCTCCACAGGAAGATAACCATTTTGAAGGAT	aaaagaagcaagttggggaggaaagggtttattcagcttacactttccacattgctgttcatcactaaaggaagtcaggactggaactcaagcaggtcaggaagcaggagctgatgcagaggccatggagggatgttctttactggcttgctcagcttactctctttttttttttaaagatttatttatttattattatatgtaagtacaccgtagctgtcttcagatgcaccagaagagggcgtcagacctcatcacgggtggttgtgagccaccatgtggttgctgggaattgaactcaggaccttcggaagagcagtcagtgctcttacccactgagccacctctccagcccccagcttactctcttatagaacccaagactaccagcccagagat…
GPR68	G protein-coupled receptor 68	chr12	1.54111	0.00268795	4553767	2731	13	1.22	TGTCACAGACGATACCAGCCCAAGTGTGCTATGGTCTTGTGTGACACAGGAAGCTATATAGCCACCATCAGTATTTGAGCTTGCCTCTAAACTAGTCTAGGCCAGAGGACTGGTTAAGGTGAAGAACAGGGGCGGGGTTGGTGGCTAGGGATAACAGCAGAGAGGCAGTCAGGGAAGAAACCCCAGCATCAGGCACGTCTCACTTTACAGAACTTATGGAACAGGGCCCCACCCCCAAGGGCTGATGGCAAAGAAACCCCAGGGATGCCGGAGAGATGTCAGGGGCCCTCAAAACATCGTACTAAAGCTTAATAAGAAGACTTAGGCCTAAAACTGCGTCCTTAGCCAAGTTCCTGGCACACAGGGTTTCTCTGTGTAGCCCTGGCTGTCTTGGAACTC…	ggggtccgcctaccaccagtgatgcctagatcctgatacatttgcatcaccttctataaacaagatggcaagagagggattggctccatctccaagcccatgaggaataaggctccttctggcccaaagatggggaacatcactacagaaaactcctcactatcttgccccatcgaccacaccatccaccagacactagccccagtggtctatgtgaccgtgctggtggtgggcttcccagccaactgcctgtccctctacttcgggtacttgcagatcaaggcccggaatgagctgggagtgtacctgtgtaacctgaccattgcagacctgttctatatctgttcacttcccttctggctgcagtacgtgcttcagcacgacgactggtcccatggt…
MYT1	myelin transcription factor 1	chr2	-1.66055	0.012439	4678703	1894	9	1.22	TGAACAGAATTTTGACGCCTATGTGAACACCCTCACTGACATGTACTCCAATCAGGACTGCTACCAGAATCCGGAGAACAAAGGCCTTCTGGAAACGATCAAGCAAGCT	gaaccaatatgTGAACAGAATTTTGACGCCTATGTGAACACCCTCACTGACATGTACTCCAATCAGGACTGCTACCAGAATCCGGAGAACAAAGGCCTTCTGGAAACGATCAAGCAAGCTgtgaggggcattcaggtctaggctgcactgcacacaggagtctgctctgctcctcacagcaaggaccctgacttctagctacttctaattggaagcctgggtgcagccttgtgcagcttacccaaaggggagcctgggaatcagtgtctcctatgatgtcctcattaggcccaggcatgaagacctctctgtgtgagtgcctggggacactgaagtattgcaaagtgacttatttttgtttttgttctttgttttttgtttttttaaaagaagtctgaa…
INPP5K	inositol polyphosphate-5-phosphatase K	chr11	1.54652	0.0250045	4682268	210	1	1.22	CCTCCTACGGAAGCCGAAGCGCAGTCCGAATCCGGAAGAAAAACAATCCGGAGGGAGCA	tggatccaCCTCCTACGGAAGCCGAAGCGCAGTCCGAATCCGGAAGAAAAACAATCCGGAGGGAGCAgtgctgctgagaccggagaccaagggctgctccggctcgcactagatgcagcacggagacaggaacacaccgggttaccgcgagggaataatgtcggctgtgagtctaaggaggccgagcgcaccgaaaggctttgcactcag
MCM2	minichromosome maintenance complex component 2	chr6	-1.73929	0.00464823	4325405	636	3	1.21	GCCAGGCAGATCAATATTCACAACCTCTCTGCCTTCTACGACAGCGACCTCTTCAAATTCAACAAGTTCAGCCGTGACCTGAAACGCAAACTGA	GCCAGGCAGATCAATATTCACAACCTCTCTGCCTTCTACGACAGCGACCTCTTCAAATTCAACAAGTTCAGCCGTGACCTGAAACGCAAACTGAtcctacagcagttctgagaccagcacaggggcctctatgtctgaatgaggctcggtcaccacgctgagcctacgtcacttcccacttccactggggcttggtgccctgtaggggtgggaggatggcttaatgcagacctttacctgtgagcccctaggccaaggctgtagcattaaatgactatttattcttctgcccccctctagagcactcttcttggccagaccctctgtccaaggctcattagaaggctggggttgtgttcaggtgacagactttatcaaaactattgctgttttggcatg…
CYP2C29	-	chr19	1.73801	0.0273465	4672225	212	1	1.21	ATGGATCTGGTCGTGTTCCTAGCGCTCACTCTATCCTGTCTTA	ctctgtgatgcctgatcacaactgtgtcagtaaggaggttcgctATGGATCTGGTCGTGTTCCTAGCGCTCACTCTATCCTGTCTTAttctcctctcactatggagacagagctctgggagagggaagctccctcctggccccacgcctctcccaattattggtaacttcctccagatagatgtgaagaacatcagccaatccttcaccaac
ZFP219	-	chr14	-1.55814	3.93e-05	4626975	1071	5	1.2	AGCCCTCTTAGGAGTGATTAGCTTAGTAAGCTTACCCCGCAGGAGCGGGGAAGTGCTAGAGGTAGTTGGGTAGAGCAGCCAGCAGGGAGCAGTGTGGGACCCGTATCCCAGCCCAAGGTGGACCAAGAGGTAAAGTGGGCAGTGGGTGGAGGAGAGTGGGCTAGCAGCACCCACCCAGCCCAGAGGAGTCACAGTGCCTTAGAAGTGGCAGAGGTGAGGGTCAAAGAACGGGGTCCTCGGGCTGGTAGAGGATGTGTTCCTGTTAAGGAGCCGCTCTGCCAGTTCCTGCTGGTCCATAGGCATGAGAGTTTATTTTTGTATAAGGGGTGGGGGTGGGGGGCACTGTACCCTTCTAGCCCTATCAGGGGCCCTTGTAGACGTTGCTATTTTTGGTACGAT…	gtgagcgtccctacaagtgtccacactgcgactatgcaggtacccagtcgggctcgctcaagtatcaccttcagcgtcaccaccgagagcagaggagcagtgcgggtcctgggcctcccccagaacccccgccaccttcccagcggggctcactgcagccgcagtcaggagccaagccaactcaggcctcagccacctgggtagagggcactgcaagtacccggcctccttcgagcagcaccggaccagggtcccgtaggaagcctgctagccctgggaggaccctgcgaaacgggcgaggtggtgaagccgaacccctggacctgtccctacgggcgggcccgggaggtgaggccggggcagggggtgcccttcaccgctgcctcttctgcccctttg…
TPRN	taperin	chr2	-1.60378	0.00313596	4494171	214	1	1.2	GACAAGAGCCTGCATACAACATTTGAGTACCCTTCTGAGAGC	atgaagatctccttcaatGACAAGAGCCTGCATACAACATTTGAGTACCCTTCTGAGAGCtctctggcacaggaagaggcggaggaggaggaggaggaggaaggagaggaagatggtgaagaggaggaagtggggcctgactcagagaaacccttcacagttttcttgccccgggccacatttgtaagcagtgtgggacctgagagcagctcag
TMEM79	transmembrane protein 79	chr3	1.52908	0.0102678	4545116	1278	6	1.2	CTGTGGCTCGTTCATTCTGCTCCTCCCCCACCCCCACCCTCAGGCACAAGTTACCTCCTAGCATCAAGGGGTACAAAGGAGGACTGGGGAGAATCGGGCCCTCAAAGAGAAACTAACTGCCTTCCAAGCCTCTCTCTGTCTTCCTGTTTGTTGAAACCGTCCCAAACCAGCCCAACAGCACTCACACATTAAGAGATTGGATCTAGGCTGGAGAGCTGGCTCAGCCAGTCAGAGTACTTGCTGCTCTTGCAGAGGACTCTGGTTCAGTTCCCTGGACCCACCTGGTGGGTTACAGTTCCATG	gctgatatactggttgacctttgctgtgggccgctccttccgaggctttggctatggcctgactttcctgccactcttggccatgctggtgtggaacctctattacatgtttgtggtggagccagagcgcatgctcactgcctccgagagccgcttggactaccctgaccatgctcggtctgtttccgactacaggccccgctcatggggctgagccacctagagctgcacagggggctttcggcacttccctggaacagttgtaggcctggcctttgcccaggcaatggacctttgatgcgaggaaccttgctacttccccactggggccccaaatacccttactctctcctagccgctgctttacaaacccagaggatgagagcccaaggtcgagac…
TIAM2	T-cell lymphoma invasion and metastasis 2	chr17	-1.57971	0.0263695	4443686	180	1	1.42	AGCGCTGACCAGATTGCGGAGCTCTGCAGGGACTTGAACAACACCCACACCAACAGTATGGAAGCACCAACAGAGA	AGCGCTGACCAGATTGCGGAGCTCTGCAGGGACTTGAACAACACCCACACCAACAGTATGGAAGCACCAACAGAGAgccatgacccacctcccaggcctctggctcgtcacctctcagatgcagatcgcctccggaaagtcatccaggagcttgtagacacagagaagtcttacgtgaag
SERPINE2	serpin peptidase inhibitor, clade E (nexin, plasminogen activator inhibitor type 1), member 2	chr1	1.57958	0.0102846	4580077	846	2	0.61	GCCACGCAAAGCCAAGACGACTTGGCTCTGAAGAGAGACTCCCTCCCCACATCTTTCATAGTTCTGTTAAATATTTTTATATACTGCTTTCTTTTTTGAAACTGGTTCATAGCAGCAGTTAAGTGACGCAAGTGTTTCTGGTCGGGGCTGTGTCAGAAGAAAGGGCTGGATGCCTGGGATGCTGGATGCCTGGGATGCTGGATGCCTGGGATGCTGGATGCCTGGGATGCTGGATGCCTGGGATGCTGGATGCCTGGGATGCTGTAGTGAAGGATGAGCAGGCCGGTTTCACGATGTCTAGAAGATTTCTTTAAACTACTGATCAGTTATCTAGGTTAACAACCCTCTCGAGTATTTGCTGTCTGTCAAGTTCAGCATCTTTGTTTCATTCCTGTTGAT…	gtgccatcttgttcctgggccaggtgaacaagccctgaaggacagacaaaggaaaGCCACGCAAAGCCAAGACGACTTGGCTCTGAAGAGAGACTCCCTCCCCACATCTTTCATAGTTCTGTTAAATATTTTTATATACTGCTTTCTTTTTTGAAACTGGTTCATAGCAGCAGTTAAGTGACGCAAGTGTTTCTGGTCGGGGCTGTGTCAGAAGAAAGGGCTGGATGCCTGGGATGCTGGATGCCTGGGATGCTGGATGCCTGGGATGCTGGATGCCTGGGATGCTGGATGCCTGGGATGCTGGATGCCTGGGATGCTGTAGTGAAGGATGAGCAGGCCGGTTTCACGATGTCTAGAAGATTTCTTTAAACTACTGATCAGTTATCTAGGTTAACAACC…
LIFR	leukemia inhibitory factor receptor alpha	chr15	1.69053	0.0307248	4354503	214	1	1.2	GTTCATTGAACGAGGAGACACAGTCAGTTTTGGAGATCTTCGATCCTCAACACAGAGCAGAGATACAGCTTAGTAAAAATGACTACATCATCAGTGTGGTGGCAAGAAATTCTGCTGGCTCATCACCACCTTCGAAAATAGCTAGTATG	cctttacctattaatgaagctaatggaaaaatactttcctacaatgtttcgtGTTCATTGAACGAGGAGACACAGTCAGTTTTGGAGATCTTCGATCCTCAACACAGAGCAGAGATACAGCTTAGTAAAAATGACTACATCATCAGTGTGGTGGCAAGAAATTCTGCTGGCTCATCACCACCTTCGAAAATAGCTAGTATGgaaatcccaaatg
GPR98	G protein-coupled receptor 98	chr13	-1.57951	0.00783284	4411303	216	1	1.19	TATAGCATCTTCAGACGTGGTCTTGCTGGAAGGGGAAACCACTAAAGCTGTGCCAATATATATCATTAACGACATCTACCCTGAGCTGGAAGAAACCTTTCTTGTGCAGCTACTAAACGAAACAACAGGTGGAGCCACACTGGGGCCTCTGAGAGAGGCAGTCATTACCATAGAGGCGTCTGA	gtgaggactatagTATAGCATCTTCAGACGTGGTCTTGCTGGAAGGGGAAACCACTAAAGCTGTGCCAATATATATCATTAACGACATCTACCCTGAGCTGGAAGAAACCTTTCTTGTGCAGCTACTAAACGAAACAACAGGTGGAGCCACACTGGGGCCTCTGAGAGAGGCAGTCATTACCATAGAGGCGTCTGAtgacccctacggactgtttg
CDCA3	cell division cycle associated 3	chr6	-1.58594	0.00920049	4437480	1078	5	1.19	AGAGCTGAGCGAAGTATTGGAGACAGAAGCGTCGGAATCGATTTCCTCCC	gtagagagctctccacagccaagcctaccagcagaacagctgaacggtctcaaacaggcacaagacccagatccccgctctcctactcttggcattgcacggacacccatgaagatcagtggtccaggcaagtgatgggctcagggggtgcctgaaactgacacctattctagggtgctttcaccaccatttttgttttactgggttgttgttgttgttgttgttgttgtttatttatttggtttttttttgtctggggttttaaccaaaggtcttaagcatgccagggtttctatcctcctgtatgggacctttctcacttaaaaacattttctaacacagatttgggggtgggggtggaggcccacacctggcacagttcacatgtgaaggtcagag…
1190005I06RIK	-	chr8	2.00492	0.00951074	4548906	429	2	1.19	GGATGAGCTGGGGTCTTATCAAGACGATGGAGAGCT	tctggatGGATGAGCTGGGGTCTTATCAAGACGATGGAGAGCTggaacctgaagcctgaagcggcgagacctgtgtggcagcaacctgccccgctgccccgggtgttgggggcgtggctacctgagcagctggatggggaacagcgaattgggtcctggaccaagacatggatggccagaagagtacagcaggtggctggcctcaacggagcagacatccgtggcctctgagtccgcaccaacccagaccccggcttggtgaagaggaggccaccctgccctacggtcaccgtgaccatggacctcggccctcgaggccccagagcagaaggacttctcgccagagcagggcctctgttttttacaagttgttttacaggtatgggacctacatcctga…
OLFR235	-	chr19	-1.94255	0.0366801	4461690	1079	5	1.19	ACATCTGCTATATCACTTCCACAGCCC	caatgttgatggagacaacagtgcattttctcatttcctttctgatttaggagcactagcactgaagacatgattggggaaagaaatattaccaagatcacccagttcatcctcctgggattctcagatttccccagaatcacagtacctctttttgtaatgtttttgatgatctacactttggctgtaacctggaacttttcccttattgctttaataagattggattcccaccttcacacacccatgtatttcttcctcagtaatctctccattatagACATCTGCTATATCACTTCCACAGCCCccaagatgctttccaacttcttccaggaaaaccaaactatcagctttgtgggctgcatagttcaatactttatcctttccactatggggctg…
MANBA	mannosidase, beta A, lysosomal	chr3	1.58875	0.0109675	4329876	219	1	1.17	GGCTGGATCTCTTACGACCCTTATAGCATCCAGTATGGTGATATTCATTTTTATAACTATGCCGATGACTGCTGGAATTGGAAGATCTTCCCAAAAGCTCGATTAGTGTCTGAATATGGCTACCAGTCCTGGCCTTCTTTTAGCACACTA	gaagacaagagccgtcctttcattgcatccagcccaaccaacgggatgaaaaccatggaggaaGGCTGGATCTCTTACGACCCTTATAGCATCCAGTATGGTGATATTCATTTTTATAACTATGCCGATGACTGCTGGAATTGGAAGATCTTCCCAAAAGCTCGATTAGTGTCTGAATATGGCTACCAGTCCTGGCCTTCTTTTAGCACACTAgaaaag
4933433P14RIK	-	chr12	-2.1998	0.0229804	4585926	2410	11	1.17	CACACCTTCATACACTGGTCATCAG	gtggtgggctatgcttttgaccaggtggaggatcatttgcaaaccccctaccatgagacagtctactccttgttggatactctcagccctgcctaccgggaagcattcggaaacgcgctccttcagagactggaagctttgaaacgagatggacagtcatgactcatgactcatcttcctcctaatggggccgctgctggtatagaatctaacataaggcttgacacccttgcgtacagtcactgtagaaagcgcatcattcattggctttgtgtgttcgccattccttcacacgcaggcttttgactcccagcgtaattgagttgtcttagtttcagcttcatggaaggggatttaattttgagaccattgctctgacactcccattctgagtttcac…
LLGL2	lethal giant larvae homolog 2 (Drosophila)	chr11	-1.51749	0.00192325	4698220	223	1	1.15	CCTCTGTCTCGAGTAAAGTCCCTCAAGAAGTCTCTACGTCAGTCATTCCGTCGGATGCGTCGCAGCAGAGTGTCCAGTCATAAACGGCGGCCTG	gtgcacacttcaccccagtgaccagctggccttggagggcCCTCTGTCTCGAGTAAAGTCCCTCAAGAAGTCTCTACGTCAGTCATTCCGTCGGATGCGTCGCAGCAGAGTGTCCAGTCATAAACGGCGGCCTGgtggccccacaggcgaggtgaggccccaggctcagagcagccatctacaggaccatacagctctccctcaggatctgaatccagatcaa
RASA2	RAS p21 protein activator 2	chr9	-1.50091	0.00360923	4461479	2472	11	1.14	ATGTTCAGTACTCTGCAGTGAGCAGCTTTGTCTTCCTTCGTTTCTTTGCTGTAGCGATACTCTCACCTCATGCTTTTCATTTGCGACCTCATTA	gagaatctgtactactatgtggacaaagtattcaatacaatcgtaggatcaagtgtgagctgccccactgtgatgtgtgatattttttattctctgaggcaaatggctgctaagaaatttcctagtaagtgccttggtatacttaatcacattttctttttctatttttttctccatgctgctcatttggtttgtgtgaaatacttgtgcataggtacaatcttctgagtttttcaaaatggtgctagcttctttgtgagatttaatgatttattttttctagaatctcaaaacatgcaattcactttatttcaatataatggcaactatataaagagctaatcaaaatcattagttttaagaagggacagtttgcatctgtacagttttctataatat…
GRIK1	glutamate receptor, ionotropic, kainate 1	chr16	1.51282	0.0344695	4356533	449	2	1.14	ACAGACATTACTCCAGGCTCTCAGGTCAGGAGGCTGGAAAATCCATGCAATATATACTGATGCAGAGTTTTATAAGAGGAATGTAGAGTCCTGGATGAGTGTATATATAGAAAACTATTCTGTCCAAAACTGTCATCTTGTG	gctttttgtttcttttatggactgcagtgtaaacaaacccatccgaccaactccacttccgggactacattatctacagatgtagagtgtggcaaattattacgagaggaaaaggggattcggacacagccctcagtccatactgtataattgaagtttttaaaaagctgtttccagtagaatttttgtaatgagtgttgtttgtgcctgcatctattaaattgaagtagccagtctgcccttttccttatattagcaaaatgtACAGACATTACTCCAGGCTCTCAGGTCAGGAGGCTGGAAAATCCATGCAATATATACTGATGCAGAGTTTTATAAGAGGAATGTAGAGTCCTGGATGAGTGTATATATAGAAAACTATTCTGTCCAAAACTGTCA…
RCAN2	regulator of calcineurin 2	chr17	1.68817	0.00428627	4603478	227	1	1.13	GAGGGGAGACGCCTACTTCATTGGAATGAGGAGCTTGGGGCAGCAGGCATCTATCCCTGAAGATGGGGGACTTTTCTTCCTCTGCTGCATAGACAGAGACTGGGCTGTCACTCAGTGTTTTGCTGAAGAGGCCTTCCAAGCACTCACTGACTTCAGTG	ggatGAGGGGAGACGCCTACTTCATTGGAATGAGGAGCTTGGGGCAGCAGGCATCTATCCCTGAAGATGGGGGACTTTTCTTCCTCTGCTGCATAGACAGAGACTGGGCTGTCACTCAGTGTTTTGCTGAAGAGGCCTTCCAAGCACTCACTGACTTCAGTGatctccccaactcattgtttgcctgcaatgttcaccagtctgtgtttgaagaagaggagagcaag
TUBA8	tubulin, alpha 8	chr6	1.59195	0.0100634	4619169	681	3	1.13	GGCACAGGATCTGGCTTTACTTCTCTGCTGATGGAGCGCCTTTCCCTAGACTATGGCAAGAAGTCCAAGCTGGAATTTGCCATCTACCCAGCCCCCCAGGTCTCCACAGCAGTGGTGGAGCCTTACAACTCCATCCTGACCACCCATACCACCCTGGAACATTCCGACTGTGCTTTCATGGTGGATAACGAAGCCATCTACGACATCTGCCGCAGGAACCTGGATATTGAACGCCCCACCTATACCAACCTCAACCGCCTCATCAGCCAGATTGTGTCCTCCATCACTGCCTCTCTCCGCTTTGATGGCGCCCTCAATGTGGACCTCACAGAGTTTCAGACCAACCTGGTACCCTACCCCCGAATCCACTTCCCGCTGGTCACTTACGCCCCCATCATT…	actgatgcctgctccggcttgcagggcttcctcatcttccacagctttggtgggGGCACAGGATCTGGCTTTACTTCTCTGCTGATGGAGCGCCTTTCCCTAGACTATGGCAAGAAGTCCAAGCTGGAATTTGCCATCTACCCAGCCCCCCAGGTCTCCACAGCAGTGGTGGAGCCTTACAACTCCATCCTGACCACCCATACCACCCTGGAACATTCCGACTGTGCTTTCATGGTGGATAACGAAGCCATCTACGACATCTGCCGCAGGAACCTGGATATTGAACGCCCCACCTATACCAACCTCAACCGCCTCATCAGCCAGATTGTGTCCTCCATCACTGCCTCTCTCCGCTTTGATGGCGCCCTCAATGTGGACCTCACAGAGTTTCAGACCAAC…
RPS6KA1	ribosomal protein S6 kinase, 90kDa, polypeptide 1	chr4	1.53894	0.0379931	4673694	226	1	1.13	CTTGGTTTTCAGTGACGGCTACGTAGTAAAGGAGACGATCGGCGTGGGCTCCTACTCTGTGTGTAAGCGTTGTGTCCACAAGGCCACCAACATGGAGTATGCTGTC	ttctcttttgccatgccacctctaccgagccaaggcctgatgttaggaatgacccctgcaccgtagcatccggggtcaggctgactcgtgtctcctgcagcaactccacgggaagaaCTTGGTTTTCAGTGACGGCTACGTAGTAAAGGAGACGATCGGCGTGGGCTCCTACTCTGTGTGTAAGCGTTGTGTCCACAAGGCCACCAACATGGAGTATGCTGTCaag
SERPINA3B	-	chr12	-1.51972	0.0350219	4332069	917	4	1.12	TTGTAGCATCTGAAACACTTGGTGCCCAGTTTCTGCCTCACTCTTTCCTTACTATCGTCTGTACCACCCACTGACCCTTGCAGGGTCTCCTGACTCTGTCCACACAGTTGGAGTCCCCTCTCCTATAGCTGCATGTGGTCTGTTGCTCACA	atgatccacagcactgagctggacatgactgagaaaggcacagaaggagatgcaatcacaatagtcggatacaacttcatgtctgcaaaacttaaacctgtgtttgttaaatttgaggaccaattcctgtacattgttttagatcaaggtgatttgtggatccatgtaatgggcaaggttatcaacccctcagaaaagtagaacttcccgagttgtggggcttctttccaagctaacagattgagtctttatgcaattttcagcttccaccctctcataggctgtggcatttttgtaatcaaacagtgcccttgactaactttactagtcacatttcacatgagcctgtggatggtctgggtcaagctcctagtcttcttggcaacacgagctcacctt…
FRAS1	Fraser syndrome 1	chr5	1.51707	0.000122994	4421860	233	1	1.1	GCATTTATTTCAGCCGGAGGTTCCATGTGCGTTGTGTGGCCAAGGCTGTGGACAAGGTGGGCCATGTAGGGACCCCCTTGAGGAGCAATGTTGTTACCATTGGAACAGACAGTGCTATCTGTCACACCCCAGTCGTGGCTGGGACAGCTCGAGGCTTCCAGGCACAGTCCTTCATTGCGACCTTGAAGTACCTGGACGTC	gtcctagacaGCATTTATTTCAGCCGGAGGTTCCATGTGCGTTGTGTGGCCAAGGCTGTGGACAAGGTGGGCCATGTAGGGACCCCCTTGAGGAGCAATGTTGTTACCATTGGAACAGACAGTGCTATCTGTCACACCCCAGTCGTGGCTGGGACAGCTCGAGGCTTCCAGGCACAGTCCTTCATTGCGACCTTGAAGTACCTGGACGTCaaacacaaagaacatccaaacag
VMN1R46	-	chr6	-1.54274	0.0190186	4742923	930	4	1.1	GTGAACTCTTATCGATTACTGCTTCTCTGAATTTGACTTCAGAGAATTTTCTGTATGTTTCTCAGTCCTGCTCAATTTTACCCATGAGTTACTCCATAAAAAGCATGTTTTCCACGAAGATGGCCATCAGGGAAGCCTTTCTCATTGGTCTCATGGTCCTGTCCAGTGGGTACATGGTAGCTCTCCTATGGAGTCACAAGAAGCAGGCCCAGCACCTTCACAGCAACAGCCTTTCTTTAAAAGCATCCCCAGAGCAAAGGGCCACCAGGACCATCATGCTGCTCATGAGCTTCTTTGTGGTTTTCTACATTTTAGACTCTGTTATCTTCTACTCAAGGATGAAGTTCAAGGATGACTCAATATTTGTCTGTGTCCAAA	atgaataaagccaacatattctgcaccgacacaaacatgaaagtcatattgttctctgaagtgagtgttgggatctcagctaacagtatcctttttatttcccacctctgcatgttccttggtgaaagcaggcctaagcccattgatctctacattgctttcttctccctaacccacctaatgctgcttgtaactatgggactcatagctgtggatatgtttatgcctggggggagatgggattctaccacatgcacatttcttatgtatttgcacattgttttgaggggccccacactttgtgctacctgcctgctgaatgtcctttggaccatcacccttagtccaagaaactcctgtttaacaaagtttaaacataaatctccccatcacatctca…
GGA2	golgi-associated, gamma adaptin ear containing, ARF binding protein 2	chr7	-1.5021	0.0185601	4539721	3080	13	1.08	GAACCTATCCGGTTGCGGTATAAGCTGACTTTCAACCAAG	GAACCTATCCGGTTGCGGTATAAGCTGACTTTCAACCAAGgtgggcagccgttcagtgaagtaggagaggtgaaagactttccagacctggctgtcttgagcaccgcctgacttttcaaccaagactcttcagtcacgcttaggccagcgtccttttactgtctggtcgggacttgttgtaatgtagtgcagagtgccaaggattctctcctgatgttaggccttgattgccaatgtgtctgttgatcatgtatgtgtgggtgcgtgtgtgttactggggtgctgggggaggagggagagctgggcttgggatttgggcagtatgggggatgctgaccacctctgagatcatctctgctgcactcatacctgcttctgcatgttggttgacaatgttgc…
TBR1	T-box, brain, 1	chr2	-1.83926	0.0197984	4460868	947	4	1.08	CTCTCTCCTTCTATCATGCTCTCCAAG	cagctaaccaatggcaagagccgtttcatcggctgcataagcagcaagatcaaaagtgagccttttctgattgctgcatagtgtcaattggccaatctcttctcccagggaaaaaaaaaagtaaatcaaacctttgagaagcatttgctggttgaagtgctttctgtctagtgaggggtctgtggattcctagtgtatgataaacaggactttaaaacccagggacgggagggccagcgttcaggttctagagctatgcagctggagcattgcCTCTCTCCTTCTATCATGCTCTCCAAGaaatttctcaatgtgagcagcagctacccacattcgggcggatctgagcttgtcttgcatgatcatcccattatctcgaccactgacaacctggagaga…
CPSF3L	cleavage and polyadenylation specific factor 3-like	chr4	-1.53147	0.00838137	4489366	484	2	1.06	TGGGAAGCTTCCTCACAACATTGCTC	gatgaagagcTGGGAAGCTTCCTCACAACATTGCTCaaaaatggccttcctcaggctcccagctgacatgtatccaccaggaatccactgctcttgtctcttgctgttctcccagcaggaccagggcttcggccgagaggcgggtgccctgagtaaatgggagaccatgactggattacagaccccgttctagggataagatcagagtcataggctggctaaagtaataaacagacctttttgttctctatgtcttttattcctactctctgccccaagaaaacagggttcccagaaaaatggggtttttacagcttttgactgcctggtaccccatgttgttccctttagtgacaaagggatgtccagggtagagagcccggggaagtggtagctgct…
NUSAP1	nucleolar and spindle associated protein 1	chr2	-1.57246	0.00518945	4461153	598	4	1.71	ACTCCTTTAAGTACAGCGACCTGCAAAATTTAGCCAAA	ggtgacgccttcaccttagactcggaggacccgagaggggagaacccttccaccacctgagtgtcccactccatggaggaggtaagagaaaaaggtgtatcacaagagtcacgacgtgactgggtctccaagaagcgaagactgcggcgcgagagagtcgccatatttctttgaagcgcgcgcctctttctcgcacgctccaagtcccgcccacctgtctccctgcgtcttcattggacaatgttcctgaaagacacgctctcaatacgctcagcgccagcatattggtatagtttgcggaatagcggtcttcagccaatcacgctactggcccgcatcggaaaccccaccctcgaggcagttcaaccaatgaacttacagcagtcttaatttaaactc…
PRDM8	PR domain containing 8	chr5	-1.51396	0.00301835	4560606	244	1	1.05	AGACTGACACCGACACCTCTTGACATGGAGATACACTAATGTAATAGGCAGGAAGGAACACTGGCTTGCACCCCGTTGGTTC	agtcagtcattgcatcgggtccatctgtacaactctctctctctctctctctctctctctctctctctctctctcctaatctatctgcatctctcttctctctttggacagaacccacaAGACTGACACCGACACCTCTTGACATGGAGATACACTAATGTAATAGGCAGGAAGGAACACTGGCTTGCACCCCGTTGGTTCcaggtggccttatttgggcgactcggtcctgaccttatttctg
UBR5	ubiquitin protein ligase E3 component n-recognin 5	chr15	-1.55609	0.0267984	4323760	244	1	1.05	GTCGATCGCGATCGGGATCTTCTCATTC	GTCGATCGCGATCGGGATCTTCTCATTCagcagactatgagacagcttaacaaccattttggccgaagatgtgctaccacgccaatggctgtgcacagagtcaaagtcacctttaaggatgaaccaggagagggcagtggtgtagcaagaagtttctatacagccattgcacaagcgtttttatcaaatgaaaaattgccaaatctagattgtatccaaaatgccaacaaaggtactcatacaa
SERPINE2	serpin peptidase inhibitor, clade E (nexin, plasminogen activator inhibitor type 1), member 2	chr1	1.57175	0.00199007	4716784	846	2	0.61	CAAGCCGCGTACCTGTCACTACTGGTCTGTACTCTTTGGATTGGCATTTTT	gtgccatcttgttcctgggccaggtgaacaagccctgaaggacagacaaaggaaagccacgcaaagccaagacgacttggctctgaagagagactccctccccacatctttcatagttctgttaaatatttttatatactgctttcttttttgaaactggttcatagcagcagttaagtgacgcaagtgtttctggtcggggctgtgtcagaagaaagggctggatgcctgggatgctggatgcctgggatgctggatgcctgggatgctggatgcctgggatgctggatgcctgggatgctggatgcctgggatgctgtagtgaaggatgagcaggccggtttcacgatgtctagaagatttctttaaactactgatcagttatctaggttaacaacc…
FAM83D	family with sequence similarity 83, member D	chr2	-1.67505	0.0407723	4487263	1478	6	1.04	TTTGATTCTGCAGCATTGTTTGATATTTTTAATTTTTGTTCTTTAGAAACCATCTGTTGGTTTAAACACTATAGGTATTTTTTTCTCATTTGCACAATTTTAATATTCTATCACTACATAAGTGTTTTAAGGTTGGTTTGAGAGATAAATACTGTTTTATGTGTGTGTGTATTCTCTGTCTTAATGCTTTGAGTCACCACTGTTTTTAAAATCAGAATCATATTTAAAAGTTAAACACCATTGTTTCTTAACTGACTTTCTCTTGAATATCTGTGTTTGT	ttttacctggaccgacggcaaattaaacagcagtaacttggtaattctgtctggccaagtggttgaacactttgatctggagttccggatcctgtatgctcagtcagagcccatcagctccaaactcctgtccaacttccagatcaatagcaagtttgaccatctggctgaccgaaagccacagtcgaaggagcccacactgggcaatctgctgcgaatgaggctggccaggctctcaagtactcccaggaagagcaacctgggcccagaggagccgccaaaagacagagccaaacccaagcgccctgactctgaggcttctaccatcagcgatgaagactatttccacagccacaaggaccagctagaggatagtaaggtggctgatgctgctaccca…
HAGHL	hydroxyacylglutathione hydrolase-like	chr17	1.59427	0.0300682	4724278	498	2	1.03	AGCAGATGTACCAGAGCTTGGCCAAGACT	ggaccacacacgtggaaatgcggagctggcacacattctgccaggattggctgtcttgggagcagatgagcgcatttgcgctctaacccgaaggctggaacatggagaagggcttcaggtgagcatgtacgcagaaggggtggggaggggcctggtccggtcctgcccagtggccctcacaggtctaatgcctcaccatcacagtttggggccatccacgtgcgatgcctcttgacgccaggccacacctctggccacatgagctacttcctgtgggaggatgactgcccggactcaccagccctcttctctggtaccgtgcagcctggattcatctacctacccaattccactgtgccctccctacccccatctgaccctctctgctccctaggggat…
SOX11	SRY (sex determining region Y)-box 11	chr12	-1.52709	5.08e-05	4357826	2013	8	1.02	TGAGAGAGCGAGAAATCAAGCGAGTGAGAGAGAGAGCGCGGGTCCCGGGCCGCCGCCGCCTCCTCTCCGGTCGCCGCCGCAGCCGCCGACGCAGCAGGGAACGGGGCCGGGGGGGAGGGGGGCAGCCGCGGACGCGCGCGGCCAAGGACTTTGCAACTTGCCGGAGAAGGTG	tttttgcagaagaagcgcgcgcgcctgggagtgcttggggtccggcgcttgcggcggctgccaggagTGAGAGAGCGAGAAATCAAGCGAGTGAGAGAGAGAGCGCGGGTCCCGGGCCGCCGCCGCCTCCTCTCCGGTCGCCGCCGCAGCCGCCGACGCAGCAGGGAACGGGGCCGGGGGGGAGGGGGGCAGCCGCGGACGCGCGCGGCCAAGGACTTTGCAACTTGCCGGAGAAGGTGgaggggcgggagggggaggggcgcccgcgcaggagaccgagcgcccagccccgccgcggaccatggtgcagcaggccgagagctcggaagccgagagcaacctgccccgggacgcgctggacaccgaggagggcgagttcatggcgtgcagcccggtggc…
SOX11	SRY (sex determining region Y)-box 11	chr12	-1.51014	0.0037181	4411074	2013	8	1.02	CGCCGAGGATGCAGACGACCTCATGTTCGACCTGAGCTTGAATTTCTCCCAGGGCGCGCACAGCGCCTGCGAGCAGCCACTGGGCGCGGGAGCGGCGGGGAACCTGTCCCTGTCGCTGGTGGATAAGGACCTGGATTCCTTCAGCGAGGGCAGCCTGGGTTCCCACTTCGAGTTCCCCGACTACTGCACGCCGGAGCTGAGCGAGATGATCGCGGGGGACTGGCTGGAGGCGAACTTCTCCGACCTGGTGTT	tttttgcagaagaagcgcgcgcgcctgggagtgcttggggtccggcgcttgcggcggctgccaggagtgagagagcgagaaatcaagcgagtgagagagagagcgcgggtcccgggccgccgccgcctcctctccggtcgccgccgcagccgccgacgcagcagggaacggggccgggggggaggggggcagccgcggacgcgcgcggccaaggactttgcaacttgccggagaaggtggaggggcgggagggggaggggcgcccgcgcaggagaccgagcgcccagccccgccgcggaccatggtgcagcaggccgagagctcggaagccgagagcaacctgccccgggacgcgctggacaccgaggagggcgagttcatggcgtgcagcccggtggc…
TMPRSS11F	transmembrane protease, serine 11F	chr5	-1.92719	0.0236566	4536450	2273	9	1.01	TTGGTTTATGACAATCGGGACATCTG	ggtgattctggtggacctTTGGTTTATGACAATCGGGACATCTGgtacattgtgggcatagtaagttggggacaatcttgtgctcttccaaacaagcctggagtctacacaagagtgactaagtatcgagactggatagcctccaagactggcctctaaagtatactgttgtgagtgatggccatagcccacgaagcaggatacctgcagattgtacagtattacttagagagttgtgagctacagtcacagcccatggaacaggatgcctgcagatagtacattatgcgcattgttacttagagtcattgggggtaaatgagtgcttctgccagatgtgaaggactcttcagatggagaccaatttaataacatgaggtgactttttgtgcataaact…
ZC3HAV1	zinc finger CCCH-type, antiviral 1	chr6	1.59539	0.0431247	4700418	253	1	1.01	AGGAGAGGGCCGCAAACAGATCTGCGGGCAGCCGCAGCCCTGCGAGAGACTCCACATCTGTGAGCACTTCACCCGGGGCAACTGCAGTTACCTCAACTGTCTCAGGTCTCATAACCTGATGGACAGGAAGGTGTTGGCCATCATGAGGGAGCATGGGCTGAGTTCTGATGTGGTCCA	atatgcaagagttacaaAGGAGAGGGCCGCAAACAGATCTGCGGGCAGCCGCAGCCCTGCGAGAGACTCCACATCTGTGAGCACTTCACCCGGGGCAACTGCAGTTACCTCAACTGTCTCAGGTCTCATAACCTGATGGACAGGAAGGTGTTGGCCATCATGAGGGAGCATGGGCTGAGTTCTGATGTGGTCCAgaacatccaggatatctgcaacaacaaacacactcggaggaacccccctagcatgagag
D930031A20RIK	-	chr7	1.56925	0.00406242	4418558	0	0	0	GCTACTTGGAAGCTCCCGGAGTTTCCCTATGTATTTACTCCTTACTATATTGGAATTCCCAGAAGAAGCAGCTTAATGGGAAGAAGGATTTATTTTGGCTTCATGCTTTGAGAGGGCTGTCTTTATGGAAGGGAAAGCATGGCAACAGGAACAGGAGGCTGCTGGTTACGTTGTACTCAGGAAGCAGAACTCAGGAAGAACCGCATCTTACCAGCCCGCTTCCTTTAGCAAGGCCCCACTTCCTGAAGGATCCTGAACCACTGCCAAAAGTTCCAGCTAAGGACCACCTGCTCAAACACACGAGCCTGTTAGGGAGTGGTATACTCAAATCAGACATCCCTCCTTGTCATTCAGGCCAGAACTGTGGCCAGCTTCCTGCAGAGTTGGGTAGAGTGGTGT…
CYBB	cytochrome b-245, beta polypeptide	chrX	1.67511	0.0311122	4539908	767	3	1	GAATTTCAACTGTATGCTGATCCTGCT	tcagcactggctctggcccgggcacctgcagcctgcctGAATTTCAACTGTATGCTGATCCTGCTgccagtgtgtcgaaatctgctctcctttctcaggggttccagtgcggtaagagcaaacactctgtctactgcttcacattgttgaccatcacaccaaatgctctttccaaggaagagccaagcaatgctctgtaaagctcatcttgtgtagaatattcatgagctatgtcacgtcacatgctgtgatatacgtcatgtacatctgcatcaccatctacttatacatacacatacacatatacatatatagatccatccatacatatattatactatttgagggcaaaagttcctggaatatcatttaacttggaaacttaaaaaagcggctaaa…
	-	chr5	-1.70505	0.00999442	4691537	519	2	0.99	CCTTAAATGTGATGTCACCCGACTGTGACCTGATGCTTACTGGTTATGCAAAGTCATGCAAAGAAATACTCTTTAAATCAAGGGGCTTGGGGAGGGAAATCTTGGATTTCTTTGCTTTATTCAGTGAATATTTTCATTTGCTTTTTGAAGTTAAATAGTATGATAACACGTAGAGAAACATTTTG	ggtgatgatgagttagccatagatgtgatggacagactgagcccatccattctggagagcttcatccacctcacgggggccgatcaggtaactggggaatttcctctccatcttatcttgggacttaaggcaggcgaatacacacccacgtctgtgcgtatgcggaaatgtgtctccttaacaaacgcaacgagtcataaagtatttctgaagcatccgaagagttttaaagtgcatgtgctgacgccatggctagttcttattgccattaaaaaataagttggtcttggtaaatttttagtctttccctaagacatttcCCTTAAATGTGATGTCACCCGACTGTGACCTGATGCTTACTGGTTATGCAAAGTCATGCAAAGAAATACTCTTTAAATC…
SLCO2A1	solute carrier organic anion transporter family, member 2A1	chr9	1.53933	0.00812439	4384871	2091	8	0.98	GGGCCTACAGGTAATCTACAAGGTCTTGGGCACACTGCTGCTCTTCTTCATCAGCTGGAGGG	gtacctGGGCCTACAGGTAATCTACAAGGTCTTGGGCACACTGCTGCTCTTCTTCATCAGCTGGAGGGtgaagaagaacagggaatacagtctgcaggagaatgcctcgggcctcatctgaccttcagctgggactactgccctgccccagagactggatatcctacccctccacacctacctatattaactaatgttagcatgccttcctcctccttccctctctctctccctctctcttgcgcacacacacacacacacacatacacacatacacacacatgcgccagtgcgcgcacaaaagagagagagagagagagttagttcactcaccccttgtctcaccggcctcttcctcctaaagtctcccgcatggttcttagggcctgaagggtcctg…
9930032O22RIK	-	chr5	1.74505	0.0166202	4408707	260	1	0.98	GGACGGACCCTTAGCAGTCCACTGACAACACGGAAGGTGGAGTCCATCATTGTTCACGAGAACTACGCCTCCCACAAGCACGACGATGACATAGCTGTGGTCAAGCTCTCCAGCCCCGTGCTGTTTTCTGAAAATTTGCACAGAGTCTGTCTCCCTGATGCGACTTTTCAAG	ttacaaaaaccccaaactgtggacagtaagttttGGACGGACCCTTAGCAGTCCACTGACAACACGGAAGGTGGAGTCCATCATTGTTCACGAGAACTACGCCTCCCACAAGCACGACGATGACATAGCTGTGGTCAAGCTCTCCAGCCCCGTGCTGTTTTCTGAAAATTTGCACAGAGTCTGTCTCCCTGATGCGACTTTTCAAGtcttgccaaagagtaaagtgtttgtcaccggatggggagcactgaaagcaaatg
ERAL1	Era G-protein-like 1 (E. coli)	chr11	1.54535	0.0224445	4489554	799	3	0.96	ACCACCCAGCCTCGGATGCTAATAAAGTTAA	aggatcctgattggtcagaagggcctcttgatctcccagattgcacaggaggtgggccgggacctcatggacatcttccactgtgacgttctcatccgcctctctgtgaaactcctcaaatgaccatcctctgttgcttctcccagtggatccctgctcaagctgctggcagagtcactgactagaactacccctgtcagaggggtctacaggactgggaagggccatggacactgactggtttccattgtgagggacccatagctacagctgcatatgtagcagaggatggcctagtcggtcggtcatcaatgggaggagaggcccttggtcctgtgaaggtcctgtgccagccagcctggcattgccgagtctgcacagtgcttgcccaaccatgtt…
ULK4	unc-51-like kinase 4 (C. elegans)	chr9	-1.52985	0.00207674	4673995	1079	4	0.95	GGCAACTGGTATACTGTCCAAAACAAGGCTCAAATAACACCTCTTACTGATTTACCCTACCGCACG	gtattccagaactaccaccatacggaataccctgctgcggtccctcacataaaagggtgactggagtaaagctctacccctgttagccggaccccaccaaggtatctctgaggacttcctcacaggaccctcttcctcctgtgaatttaacaggcacaatcttaagactcaggaaagcacaacacaaattctcactttttagaaaacccaaccacgagttgtaacacatctttctttgtaggaaatgtgtacaaagtctgcttgacagacctaccaccaaaatgacagatcatctggcaggccacagggaaggagcccattttggttttaagatcagataaacacggttactggttgaaatgactagaagggttgtcctctccaagtgagcctcactag…
NHLH1	nescient helix loop helix 1	chr1	-1.87694	0.0018284	4417761	2177	8	0.94	CTGGAATCTTGACCATGGAACTTTGAAGTAACTGCTTCCCAGAGCTCAGTGGCAGACCCCGGCACTCCAGGCCCTTGCTGCTTTCCTCCTAACCCTCTTTGAAGCTCCTAAAGGGAGGGGTGGGGAGAGGATCCGCATTTCCCTAGGTGG	gctccaggCTGGAATCTTGACCATGGAACTTTGAAGTAACTGCTTCCCAGAGCTCAGTGGCAGACCCCGGCACTCCAGGCCCTTGCTGCTTTCCTCCTAACCCTCTTTGAAGCTCCTAAAGGGAGGGGTGGGGAGAGGATCCGCATTTCCCTAGGTGGggggttttccaccatgatgctcaactccgataccatggagctggacctgcctcccacccactcggagaccgagtcgggctttagcgactgtgggggcggaccgggccccgatggtgctggatccggggatccaggagtggtccaggtccggagctcagagcttggagagtccggccgcaaagacctgcagcacttgagtcgtgaggagcgcaggcgccggcgccgcgccacggccaagtac…
TEAD2	TEA domain family member 2	chr7	-1.59778	0.0208188	4397890	821	3	0.94	CTGCTGTGTACTGCCTACGTCTTTGAAGTCTCCACCAGTGAACGAGGAGCCCAGTACCACATCTACCGCCTGGTCAGG	gttgtgacaaacagggacactcaggaactgCTGCTGTGTACTGCCTACGTCTTTGAAGTCTCCACCAGTGAACGAGGAGCCCAGTACCACATCTACCGCCTGGTCAGGgactgatggagcccccgccgctggtgtttttcacaacacccccttcctgggaagggcccttttgctctctctgtaagagagatttggagaggggcccatgatttttaaaaaggcctaatctcagaagcatgagccacgggggctggctcctcttagaaaggaaccggaagcctggttattgagctgagtgagctgggtttgagtttagatccccaacacgaggacctcagagacaacatttgacaggacacaccactcctgagcatcagggattggggacaggagtgagct…
POT1A	-	chr6	-1.65263	0.0384488	4639417	1364	5	0.94	CAGTGCTCAAGCTTGAAACCTATACAAAATCTAAACTCCCGTTTTCATAAAGGACCGTGGACTCCTTCC	atgtaaaCAGTGCTCAAGCTTGAAACCTATACAAAATCTAAACTCCCGTTTTCATAAAGGACCGTGGACTCCTTCCtctgtggcagaaggttagataaattgctatgttatgcagtttcaattctccctatcgtctcactgatttgttctttaatatttattgaattttttttgtcagcattaggctaactttgctaagttgaaatctgtttacagtaattgttttgaggatgaggactgaatgtttaaattacttgcgaatatttccaagcttcgtaatcacattcacattttagtacttggtcgtttgttttccatttaatcattgatcgcaaacataggtcctgagcaaatccttctgactcttattctagcgttggaagagatgttgagatgact…
COL15A1	collagen, type XV, alpha 1	chr4	1.77764	0.0191123	4599015	548	2	0.93	TGGTGTCCCATTACCCTCGTCTGTGTCCTTTACCACCGGCTATGGCGGTTTCCCGGCTTACAGCTTTGGGCCTGGTGCCAACGTTGGCCGCCCAGCCAGGACCCTCATCCCACCGACCTTCTTCAGGGATTTCGCCATTGGTGTGGCGGTGAAGCCCAATAGCGCCCAAGGGGGCGTGCTCTTCGCTATTACCGATGCTTTCCAGAAAGTCATCTACCTGGGCCTGCGGCTTTCAAGTGTGGAGGATGGGCGCCAGCGGGTTATCCTCTACTACACGGAACCAGGCTCCCACGTGTCCCGTGAAGCTGCGGTTTTCTCCGTGCCCGTGATGACCAACAGGTGGAATCGTTTTGCTGTGACCGTCCAGGGCGAAGAAGTTGCTCTTTTC	ggtcagcctctcaggttcacctggacctcacagtgctcatTGGTGTCCCATTACCCTCGTCTGTGTCCTTTACCACCGGCTATGGCGGTTTCCCGGCTTACAGCTTTGGGCCTGGTGCCAACGTTGGCCGCCCAGCCAGGACCCTCATCCCACCGACCTTCTTCAGGGATTTCGCCATTGGTGTGGCGGTGAAGCCCAATAGCGCCCAAGGGGGCGTGCTCTTCGCTATTACCGATGCTTTCCAGAAAGTCATCTACCTGGGCCTGCGGCTTTCAAGTGTGGAGGATGGGCGCCAGCGGGTTATCCTCTACTACACGGAACCAGGCTCCCACGTGTCCCGTGAAGCTGCGGTTTTCTCCGTGCCCGTGATGACCAACAGGTGGAATCGTTTTGCTGTGA…
EFNB1	ephrin-B1	chrX	-1.56074	0.00151064	4417202	278	1	0.92	AAGGGCTTGGTGATCTACCCGAAGATTGGAGACAAGCTGGACATCATCTGCCCCCGAGCAGAAGCAGGGCGGCCCTACGAGTACTACAAGCTGTACCTGGTGCGGCCAGAGCAGGCGGCTGCTTGCAGCACTGTGCTTGATCCCAATGTA	gttcctaagtgggAAGGGCTTGGTGATCTACCCGAAGATTGGAGACAAGCTGGACATCATCTGCCCCCGAGCAGAAGCAGGGCGGCCCTACGAGTACTACAAGCTGTACCTGGTGCGGCCAGAGCAGGCGGCTGCTTGCAGCACTGTGCTTGATCCCAATGTActggtcacttgcaacaagccacaccaggaaatccgcttcaccatcaagttccaagagttcagccccaactacatgggcctggaattcaaaaagtaccacgattactacattacat
INSM1	insulinoma-associated 1	chr2	-2.29997	1.57e-05	4610261	3096	11	0.91	AAGTGTCCTCTTCGCTTCGCTTCGGTGGAGCATGACCACCTGGTCTTCTCGCTGTGACTCCTTTGGACCCCAACCCCTTTGCGTTGTGCCCCCCCCCCCAAGCCCCATGGCGCAACAGGAGTCCGTCTCTTTCTGTACAGGGGAGGAAAAAAATGCTGTATACGTTTGTCTCGTGGTTGGACGCCTCCTTTTGAGGGGCAAAGCTGTTTTTCTTGCTAGTATTCGCTGTGTTCATGGTCTAGAAAATGCGGTTTGCTCTGCCTACCAATCTCTGCTCTCTATGTCTGTAGCGTACGGGTTGTTTTGGGTGAATCTTGAGGAATAAAATGCCTTTATATTTCACAGGCTGTAAATTGAACTTCCCACACGATTAGCTTTATTATGGCTTGTGAACTGCTG…	ggtacatctgccgcacctaccgggcgaccctcgagtcccggccccttttttgccgctccgtcgccctcccgccctcgtcggcggaggagctgcggacgctctgattggctctgggggaagcgggaggcgagaacaatggccccctccccccgttaaaagggagcggcgcccgggcccggggacagggacgcgcgtgcggagcgcagagccgggccagcagccgcgggcactgcgggagtcccgaagccgccgcgtgcaggcgatgggctggggtcactgagggccgccagggccgagcacggaggtgggacccaaccagtgcgtcgcccttttcaccgcgccaacatgccccgcgggtttctggtgaagcgcagcaagaagtccacgcccgtgtcctac…
CD3E	CD3e molecule, epsilon (CD3-TCR complex)	chr9	1.65865	0.037029	4677490	845	3	0.91	AAGGCCAGCGGGACCTGTATTCTGGCCTGAATCAGAGAGCAGTCTG	cccatccgcaAAGGCCAGCGGGACCTGTATTCTGGCCTGAATCAGAGAGCAGTCTGacagataggagagacatcgccttctgtggacccagatccagccctccgagcaccctgctactccttgttctctggacagactgcagactccacagcttgctcttcagcctcctggtgaacacgtgtcctagaaccttgctctcctgcctcctctgctagtagccagtgctgggacattgctgactcaacagcctttgaaagaatcaggctgctcagattgtctgccagccaccttgtggggatacttttttcagccgccctgctgccagctccccgctgcctcaccagtgtcctctctgcctcagttcctttcctctcctaattggccctcatagctaagccc…
A930005I04RIK	-	chr5	1.61784	0.00800973	4661599	2001	7	0.9	CAATCGTGGGTATCTGTCTGCTAGCTCAGCAGTAGGAAGTCCCAAAATGACTCCCAAGGTTCAGAGAGGAAGCCTGACATTCACCTGAACCTATGAAATGACAGCAAGACCTCCAGGGGCAACCCTCTGCCTCCTTTTCATTTCTAATTTTGGATTGAAACTCAGGTCACTCCCCCTACCCAGTAAGTTACTGACTATGCTCCTTACAGTGGACACAGGAAGCCCAGAGACATTGCTTTCTCCAGTCTAAGTTCTTCCTATCTTTGATCAGGCAGGGGGAAAGCCAACAAAGACCACTGTTGTTCTGCTGACCAGAGAGTTTTAACTAGTTGTTTGGAGACCAGGCATGACTACCAATAGAGTACTGGGCCCAGAGAGTCTAGGATCAGACTAGACTGT…	agggggtccttcctggaggaaggaggtaatttctaggcactgagctctgagaaccagacccaggttccatgctcagcactagggggcagcaatgaaccagcaggccagtagtatgcctggcatgctcagtatctatctgactttggcaggaagaggagtttttgcagaccttctgggtactcttttaggagaaatggaaCAATCGTGGGTATCTGTCTGCTAGCTCAGCAGTAGGAAGTCCCAAAATGACTCCCAAGGTTCAGAGAGGAAGCCTGACATTCACCTGAACCTATGAAATGACAGCAAGACCTCCAGGGGCAACCCTCTGCCTCCTTTTCATTTCTAATTTTGGATTGAAACTCAGGTCACTCCCCCTACCCAGTAAGTTACTGACTATGC…
FAH	fumarylacetoacetate hydrolase (fumarylacetoacetase)	chr7	1.50114	0.0138399	4674754	571	2	0.9	AAAGCCACGGATTGGTGTAGCCATCGGTGACCAGATCTTGGACCTGAGTGTCATTAAACACCTCTTTACCGGACCTGCCCTTTCCAAACATCAACATGTCTTCGATGA	ccAAAGCCACGGATTGGTGTAGCCATCGGTGACCAGATCTTGGACCTGAGTGTCATTAAACACCTCTTTACCGGACCTGCCCTTTCCAAACATCAACATGTCTTCGATGAggtgggacattgtatcatggattgtctctgtttcaccacctactgcaagtgagatggtactttcttagttaccagttatccctgcataagtgggagctgttccaagacacataggtggcaggaggtagctttgacaccttagggtggcctctcagcagaatgtgagctcctgagtccattgggtctctccaaattgtctatgaggtgaggatgttctgtcaccctggttcctttatatacagggatgttcatgtttcagtcttttgaggtctaggaaaaccttgagaaa…
SOSTDC1	sclerostin domain containing 1	chr12	1.63845	0.0147953	4699625	1421	5	0.9	TCTGCTACCCAGATTTGATTGCTTGGAAGACTCTCTCTCGAGCCTGCCATTGCTCTTTCCTCACTTGAAAGTATATGCTTTCTGCTTTGATCAAGCCCAGCAGGCTGTCCTTCTCTGGGACTAGCTTTTCCTTTGCAAGTGTCTCAAGATGTAATGAGTAGTTTGCAGTGAAAGCCAGGCATCCTGTAGTTTCCATCCCCTCCCCCATCCCAGTCATTTCTTTAAAAGCACCTGATGCTGCATTCTGTTACAGTTTAAAAAAAAAAAAAAACAAAAAACGCTCCTTTCCCTAAACCCCTTCCCAAACTAAATCCCTCCGAACCAGAGAAGTTCGTGGAAAAAAATGTATCTTCCCAGAACATTTCAGAAAGGGGCTTTTCCAGTCGTTTTTATGGGAAT…	gtcgagttcaagtgggctgcagggaactgcggtccaccaaatacatttcggacggccagtgcaccagcatcagccctctgaaggagctggtgtgcgcgggcgagtgcttgcccctgccggtgcttcccaactggatcggaggaggctatggaacaaagtactggagccggaggagctctcaggagtggcggtgtgtcaacgacaagacgcgcacccagaggatccagctgcagtgtcaggacggcagcacgcgcacctacaaaatcaccgtggtcacggcgtgcaagtgcaagaggtacacccgtcagcacaacgagtccagccacaactttgaaagcgtgtcgcccgccaagcccgcccagcaccacagagagcggaagagagccagcaaatccagca…
PRC1	protein regulator of cytokinesis 1	chr7	-1.69925	0.00182769	4489095	1146	4	0.89	TTCCAGATCTGATGCTACGTCTCGAATCCTCAATTCAACCAACATCCAGTCCTG	cgagaactttcaaaggcTTCCAGATCTGATGCTACGTCTCGAATCCTCAATTCAACCAACATCCAGTCCTGagagtccttgtccagttaggcagctggggcttcctgtgcctggactggactgacggatacgtagacaaggagtgacatatacatttccatcagtttagatgtttgaaactaccttgggcaggttctattaactgcacctaactcagacgtgagtaggacagaaggaagctgtcccgggcgaactgaggtcacaaagacttgcttttgattcaagagagaccttaaaggctagttatgatagttaagtacaagttttaacatctggtagctaactttttttctctaccccgtaattctactatgactgctcttctagaggtcctgagtt…
	-	chr19	-1.82757	0.0331667	4615576	877	3	0.88	GTATCCTTTATTTGCAGCCAGGAGG	gagctcgaagccatgagtaggtacaccagcccagtgaacccggctgtcttccctcacctgactgtggtacttctggccatcggcatgttcttcactgcctggttcttcgtGTATCCTTTATTTGCAGCCAGGAGGcagaattagtgaccatggaagcgagagagaaaccacattggaaaactgctacttttttcctttgaggtgggattgagacaaagtaagttaggaggaggctggtgctgcccaagggcaagccatggccttcttttccaacttcaaatttgctcagtttacttttcaaactgaggttcaataggtggttcattggtatttgggggtttggtttggtcttgttttgagacagggtctcactgtgcagacatggctgatgtcaaactc…
SPO11	SPO11 meiotic protein covalently bound to DSB homolog (S. cerevisiae)	chr2	1.6039	0.0419977	4489453	593	2	0.86	GGAGATGATGGCAGACTCTAAGATGAAGGCAGAGATCCAAGCCTTGACCTTGCTGTCGTCAGACTACCTGTCCAGAGTGTACTTACCCAACAAGCTGAGGTTTG	ctGGAGATGATGGCAGACTCTAAGATGAAGGCAGAGATCCAAGCCTTGACCTTGCTGTCGTCAGACTACCTGTCCAGAGTGTACTTACCCAACAAGCTGAGGTTTGgaggatggatctaaaatcacagcagggaacgtggaccaccaggctttctgttggcctgcttgaattacaaacactgggtgaaggagtatctagtcttaggtatgcaatggtaaaagtaattttacattaacatatttttgtcaaagcaaacttcatagtgctctaaaaggtttgatcttctgtaaagacagattcttattctatgttctacagtgattacaaaattatttaatttaaaatttttattagaaaaactgttacatattctaaaagtctataaaaatatttacttc…
ARX	aristaless related homeobox	chrX	-1.5901	0.0475685	4717063	1195	4	0.86	CTGACCAGCGCGTCGACTGCGGCTGCGCTCC	gctcttttccactatggcccccCTGACCAGCGCGTCGACTGCGGCTGCGCTCCtgagacagcccacacccgcggtggagggcgcagtggcctcgggcgcgctggccgacccggccaccgccgcggcagacagacgcgcgtcaagcatagccgcgctgaggctcaaggctaaggagcacgccgcgcagctcacgcagctcaacatcctgccgggcaccagcacggggaaggaggtgtgctaaaggctgccctccgcccttgcgcccctagggcgttccccgaaaggtcacctcactcagcaccactcaagaccaaatggaaacagaggaccagctcactcccaagaaggcacagacagagcgcagccgccttcgcagcagcttggaagcggacaaggcag…
ZFP280C	-	chrX	-1.57892	0.00370476	4521315	300	1	0.85	TTACCGAAAGAGCCGTAACTTCTGA	ggggcatcactctagtgtgccttaaatgtgacttcctagccgatacttctggcttagaccgtatggctaaacacttaaatcaacgtaaaactcatacttgccaagttgtaatagagaatggtatgtacatgtgtccgttactttgaatttatgatctatgggccagtcgtttttctctatcacagtgtgagctcttgaaaattaaattgatactcagtcttcgtgtatgacatttgtaaacataaagccttctctgatttcagTTACCGAAAGAGCCGTAACTTCTGAatccgcttctga
PIGB	-	chr9	-2.35343	0.0436718	4415886	600	2	0.85	GAGATCAATACCTTCCTCACCTCAG	GAGATCAATACCTTCCTCACCTCAGggaactacgagagggccgctacattcttccacactcactggccagagcgccgaactggaagtcacatacacgtctacgagcgaaggttacccggcagggtcaacacaggagggaactgaactgtaaggacttctgcagagacgttggcataactgagagaaactgtaggtgaccgtgaaatgagaggaagccactggggacagctgtcccatacactgtcctgaggcattctcagagaacacaaatacggcgccagacttgagagagacctttagttttcctcacggtgcagtttattgtttcttccatagcattcaggtgtgcaagagagttcacaagacaagccagccagctcttcacaaaccaacgggctc…
OLFR826	-	chr10	-1.96358	0.0354199	4670183	942	3	0.82	GCTTTTCCCTAGTCACACCTATGCTG	atgggcgacagggaaacaagcaatcactcagatatgactgactttatccttgtaggcttcagggtcagtcctgagctccatatcctccttttcctgctctttctgcttgtgtatgccatgatccttctaggaaaccttgggatgatggccatcattatgactgatcccaggctgaacacaccaatgtatttcttcctaggcaacctctccttcatcgacctcttctactcatctgttattgcaccaaaggctatgagcaacttttggacagagagcaagtccatctcatttgcaggctgtgtggctcagctttttctctttgcactgttcattgtggctgaaggatttctcctggcagccatggcttatgaccgtttcattgccatctgcaacccactc…
OLFR1312	-	chr2	1.96223	0.0286478	4474716	954	3	0.81	GTAAGCTAATGGGTTGTAGGCAAATTTT	atgaatcagtctgtggtgtcagagtttgtattcctgggactcaccaattcttggaatattcaactattcctttttgtgttctcctccatattttatgtggcaagcatgatgggaaactcactgattgtgttcactgtggtttcagactcccacttacactctcctatgtactttttgttggctaacctctcttttattgacttgggtatttcttctgttacttctcccaagatgatttgtgacctgttcagaaagcataaagtcatctcttttagaggttgtgttactcaaatcttcttcatccatgttattggtggtgtggaaatggttttgctcatagccatggcctttgacagatatgtggccatatgtaaacctctccattacctgaccattatg…
ENPP2	ectonucleotide pyrophosphatase/phosphodiesterase 2	chr15	1.61565	7.69e-05	4522324	639	2	0.8	AGTTCCGAGGATGAGTCGAAGTGGGTAGAGGAACTCATGAAGATG	AGTTCCGAGGATGAGTCGAAGTGGGTAGAGGAACTCATGAAGATGcacacagctcgggtgagggacatcgagcatctcaccggtttggatttctaccggaagactagccgtagctattcggaaattctgaccctcaagacatacctgcatacatatgagagcgagatttaacttcctgggcctgggcagtgtagtcttagcaactggtgtatatttttatatggtgtttgtatttattaatttgaaaccaggacataaacaaacaaagaaacaaatgaaaaaaaaaaaccacttagtattttaatcctgtaccaaatctgacatattaagcctgaatgactgtgctgtttttctcctttaattcttgatgtagacagagttgtgttctgagcagagttt…
	-	chr8	1.78098	0.00324279	4580899	2241	7	0.8	TTCTTTTCCGTCCTGTCTATTTCTCACACTTTCTGTATGTTTGATTTCCGGGGATGTATTTTTCTCTTTCTTTGAGTCCAAGTGTGTTGTTCGATCCTTTTAT	cagccacacggacttgcagatgcatggcctggcgtagcaccgggaggaattcacatttgactgtgaatccggcctcggagcatcccaggaggcgcgggccgggcgccggcacgtctgccgtgcaacgctggctgagccctgtaagccgtcagggcccgggaggctgtccctggtccagaggcgctacgggaaactttgaggcaaactttgcaaacttctttctcggagttaagagaggccgccggtcagaaaggctgcggcggcagcagcgtgggccccaggccggatttgtacaccgccgaactggccctgcggccccagaaggagcgcgaggctctccagcgtgcccatctctgcctgcacctcccggaccagggcccctgccactggccttcgagt…
ENPP2	ectonucleotide pyrophosphatase/phosphodiesterase 2	chr15	1.51804	0.0144372	4395425	639	2	0.8	CCTGGGCAGTGTAGTCTTAGCAACTGGTGTATATTTTTATATGGTGTTTGTATTTATTAATTTGAAACCAGGACATAAACAAACAAAGAAACAAATGAAAAAAAAAAACCACTTAGTATTTTAATCCTGTACCAAATCTGACATATTAAGCCTGAATGACTGTGCTGTTTTTCTCCTTTAATTCTTGATGTAGACAGAGTTGTGTTCTGAGCAGAGTTTATAGTGAACACTGAAGCTCGTGATCCAAGTAGAAGCTTCTACATGGTGCTGCCAGTTGAATATGTGCATTGAGGAAATACTAGGTTCCCAGTGCCCAGTCACCACGTGTAGTCCTGTTCTGTATTGAAAGACTGATTTTGTAAAGGTGCATTCATCTGCGGTTAACTTT	agttccgaggatgagtcgaagtgggtagaggaactcatgaagatgcacacagctcgggtgagggacatcgagcatctcaccggtttggatttctaccggaagactagccgtagctattcggaaattctgaccctcaagacatacctgcatacatatgagagcgagatttaacttcctgggCCTGGGCAGTGTAGTCTTAGCAACTGGTGTATATTTTTATATGGTGTTTGTATTTATTAATTTGAAACCAGGACATAAACAAACAAAGAAACAAATGAAAAAAAAAAACCACTTAGTATTTTAATCCTGTACCAAATCTGACATATTAAGCCTGAATGACTGTGCTGTTTTTCTCCTTTAATTCTTGATGTAGACAGAGTTGTGTTCTGAGCAGAGTTT…
ENPP2	ectonucleotide pyrophosphatase/phosphodiesterase 2	chr15	1.58587	0.0327384	4471198	639	2	0.8	GGACATCGAGCATCTCACCGGTTTGGATTTCTACCGGAAGACTAGCCGTAGCTATTCGGAAATTCTGACCCTCAAGACATACCTGCATA	agttccgaggatgagtcgaagtgggtagaggaactcatgaagatgcacacagctcgggtgagGGACATCGAGCATCTCACCGGTTTGGATTTCTACCGGAAGACTAGCCGTAGCTATTCGGAAATTCTGACCCTCAAGACATACCTGCATAcatatgagagcgagatttaacttcctgggcctgggcagtgtagtcttagcaactggtgtatatttttatatggtgtttgtatttattaatttgaaaccaggacataaacaaacaaagaaacaaatgaaaaaaaaaaaccacttagtattttaatcctgtaccaaatctgacatattaagcctgaatgactgtgctgtttttctcctttaattcttgatgtagacagagttgtgttctgagcagagttt…
AQP11	aquaporin 11	chr7	1.60847	0.00669355	4315598	326	1	0.79	GGTAGCCTGTATTTCTCAAGTTAAGACTTGTTCTCGAGTGATGTATTAAATGCTGCTAGAAAAGGCTCATTCATTAAACATCTACCTATC	gtgtgctgatgatgatcctcatgttcagttttttccttccatggctgcataacaatcaaatgactaataaaaaagagtaaccactcccaaagactcgaactaagtcccaggacagtcaagctggatgcgacaatctgagcaccctccaaactctggacgcctcctgcttcagctttctctgtggaaggtgtcttaagtttttactacctggacttcaaattactgtgaaaatgaGGTAGCCTGTATTTCTCAAGTTAAGACTTGTTCTCGAGTGATGTATTAAATGCTGCTAGAAAAGGCTCATTCATTAAACATCTACCTATCcc
GPR120	-	chr19	1.53962	0.0140959	4371959	649	2	0.79	TCACGTTTGCCAACTCTGCCCTAAACCCCATACTGTACAACATGTCGCTGTTCAGGAACGAATGGAGGAAGATTTTTTGCTGCTTCTTTTTTCCAGAGAAGGGAGCCATTTTTACAGATACGTCTGTCAGGCGAAATGACTTGTC	atcacgaaagcatcgcggaagaggcttacgctgagcttggcatactctgagagccaccagatccgagtgtcccaacaagactaccgactcttccgcacgctcttcctgctcatggtttccttcttcatcatgtggagtcccatcatcatcaccatcctcctcatcttgatccaaaacttccggcaggacctggtcatctggccatcccttttcttctgggtggtggcctTCACGTTTGCCAACTCTGCCCTAAACCCCATACTGTACAACATGTCGCTGTTCAGGAACGAATGGAGGAAGATTTTTTGCTGCTTCTTTTTTCCAGAGAAGGGAGCCATTTTTACAGATACGTCTGTCAGGCGAAATGACTTGTCtgttatttccagctaactagcctct…
SHF	Src homology 2 domain containing F	chr2	1.51685	0.0338971	4401155	648	2	0.79	TGAGACCAGGGCACTATGATAGACCTGGACCCAGTCCTTGTCACCTGCACGGGGGCAGCGGTTCTTACCAAGGACATGATGTCAGAAACCTGGCTTCCCCTTGTCCTAGGATCTAGCAGGCGCTGAAGATTCCTTAATTTATTATAAAGGGGAGGGAATCCTGGGCCTTGGAATAAAGGGACTG	gagcagtcagggcttcatgcacatgaagctgtcccggactaaggaacacaagtatgtgttgggccagaacagcccacccttcagcagcgtccctgaaatcgtgcaccactatgccagccgcaagctgcccattaagggagcggaacacatgtccctgctctaccctgtggccatccggactctgtagatgTGAGACCAGGGCACTATGATAGACCTGGACCCAGTCCTTGTCACCTGCACGGGGGCAGCGGTTCTTACCAAGGACATGATGTCAGAAACCTGGCTTCCCCTTGTCCTAGGATCTAGCAGGCGCTGAAGATTCCTTAATTTATTATAAAGGGGAGGGAATCCTGGGCCTTGGAATAAAGGGACTGtgtggagctgggcaccgaggagagc…
ESCO2	establishment of cohesion 1 homolog 2 (S. cerevisiae)	chr14	-1.74855	0.0179485	4498670	328	1	0.78	AGTCTTCTGTGGGATCCACTGCATGTACTAACTTCTTGAAACAGACAAATGTACCGAAAAATATTAATTCCAGAGATACAAATAAAGGAGGAAAAGACCAGCTCGTCATT	acctgaagaacAGTCTTCTGTGGGATCCACTGCATGTACTAACTTCTTGAAACAGACAAATGTACCGAAAAATATTAATTCCAGAGATACAAATAAAGGAGGAAAAGACCAGCTCGTCATTgtgagtcaatttagagcaaaggtctttccacgcatggcgcgtgcagtcaacctttcacagtggttatctcgggttgtagatttccaagtttgtaatggccagttttgttgaggtaccatttaaagctagccagtactttggagctcatagttttgggcagtgctagtatttgagtaggatgctatgaatggcttgtttccaggtaag
FOXRED1	FAD-dependent oxidoreductase domain containing 1	chr9	-1.5733	0.00396049	4554776	334	1	0.77	CCAGGTCTGGAGACACCGTTGGTTGCAGACATTAGTGGAGTCTATTTCCGACGGGAAGGATTGGGCAGCAACTACCTAGGTGGCTGTAGTC	tgttgggaagggacttcctggcaccctccagggcaccaagctacctgtggagccaaggaaaaggtagctaccgtcagggcagctaaggatgaaaaagaactgttacaaaagtttaggatgtatttgtgtgtgtacaagtgtggtctgggcagagggttggtgagtgttattcctgcaatgtcataactcacctgatcgtgacaggtatgtgcacttatggcactgcccacagggaCCAGGTCTGGAGACACCGTTGGTTGCAGACATTAGTGGAGTCTATTTCCGACGGGAAGGATTGGGCAGCAACTACCTAGGTGGCTGTAGTCctactgag
EBF2	early B-cell factor 2	chr14	1.79498	0.000342506	4412451	1683	5	0.76	GTGATGCTTCCAAATTGTGGCCACTTTCTGGAGAACGTTCTG	GTGATGCTTCCAAATTGTGGCCACTTTCTGGAGAACGTTCTGcagctggaaggatgcgggcgacctagagtggaagccccgaggcggcagatctgaagccaccgaggataaaaaacgcaaactttgcattgtgcgtggaggaacgggctggctatttctttccaagagggcccccaaacttcggcccttgccgcctttctcggattgcttttggagaacaccatttgctggcagcattggagagtgaggacggtgttgttgtaaagtcacttttaaggcgacagtagaggaccagactttttaaatgtttgggattcaagatacgctaggaagaggaccagctctgaaagacaagtcgctgggtgccgagatggattcggtcaggtcctgggtccggaa…
ADAMTS7	ADAM metallopeptidase with thrombospondin type 1 motif, 7	chr9	-1.52392	0.00613623	4625945	1371	4	0.75	GCATTCGGCAACGAAGTGTCCTCTGCATCAACAACACTGATGTCCCCTGTGATGAAGCTGAGCGACCAATAACTGAGACCTTTTGTTTTCTGCAACCCTGC	tgctctgtgacatgtggagctgGCATTCGGCAACGAAGTGTCCTCTGCATCAACAACACTGATGTCCCCTGTGATGAAGCTGAGCGACCAATAACTGAGACCTTTTGTTTTCTGCAACCCTGCcagtatcccatgtacatagtggacacaggtgcctctggaagcggctcctccagccccgagctcttcaatgaggttgacttcatcccgaaccagctggccccacgaccttccccagcatcctcacccaagccggtcagcatcagcaacgctattgatgaggaggaactagatccgccagggcccgtgtttgtggatgatttctattatgactacaatttcattaacttccatgaagacctgtcctatgggtcctttgaagaaccccatccagacctg…
HELLS	helicase, lymphoid-specific	chr19	-1.76217	0.0124592	4363263	1029	3	0.75	GTCCACTGAAATTCGGTACCGCAGACTTCAGCATTTGCTTGAAAAAAGCAATATCTACTCAAAATTTTTGTTGACTAAAATGGAACAACA	aaaatgctggcaagggataataagccatgagcagtacaatatgcatatagaactttgaaaagagctttatactgatcagatcgctcagctagtaaattgttgggtatacaagactggcaacctgaactggatccccaggacccatgtaaaggtaagagagaattaacttcaaagttttcttttgctcgtcacaaatgggtatgcaggcctgcaaatgtccatacatgttgcctgcatacagacagacaaataagaaagaggcttattttggtgtcactgttctgatccaagtttgaggggctgaatttggtgatgacattcttgaaggctgaatctccaagtggcagagggcaacatagatcacaggttttgttttttttttctgaggttttgttttgt…
SERPINE2	serpin peptidase inhibitor, clade E (nexin, plasminogen activator inhibitor type 1), member 2	chr1	1.55822	0.0108255	4715086	846	2	0.61	CAAGGGATGGAGCTAGCAAAAGCCGTAGCCTCTTCGTGTGTTGTTTCTGTTGCTGTTGCTCTTGTTGTTTTATATACTGCATGTGTTCACTAAAATA	gtgccatcttgttcctgggccaggtgaacaagccctgaaggacagacaaaggaaagccacgcaaagccaagacgacttggctctgaagagagactccctccccacatctttcatagttctgttaaatatttttatatactgctttcttttttgaaactggttcatagcagcagttaagtgacgcaagtgtttctggtcggggctgtgtcagaagaaagggctggatgcctgggatgctggatgcctgggatgctggatgcctgggatgctggatgcctgggatgctggatgcctgggatgctggatgcctgggatgctgtagtgaaggatgagcaggccggtttcacgatgtctagaagatttctttaaactactgatcagttatctaggttaacaacc…
CDK6	cyclin-dependent kinase 6	chr5	-1.55816	0.00141281	4315761	168	1	1.52	GTAGTGCATCGTGATCTGAAACCGCAGAACATTCTGGTGACCAGCAGTGGACAGATAAAGCTGGCTGACTTTGGCCTTGCCCGCATCTATAGTTTTCA	gatatgatgtttcagcttctccgaggtctggactttcttcattctcacagaGTAGTGCATCGTGATCTGAAACCGCAGAACATTCTGGTGACCAGCAGTGGACAGATAAAGCTGGCTGACTTTGGCCTTGCCCGCATCTATAGTTTTCAgatggcccttacctcggtg
PRDM8	PR domain containing 8	chr5	-1.57086	0.00085753	4610203	2425	7	0.74	TGCAACGAGTCCTTCAGGGAGCGTCACCACCTGTCCCGGCACATGACCTCGCATAA	ggtcgtctccttacacatgcctggaatgcagccaacgtttccagtttgagttcccctatgtggcacatctgcgattccgctgccccaagagacttcacagcactgatgcgaatccccaagacgagcaagggggcggcttgggcactaaggaccacggcggcggcggcggtggtaaagagcaacagcagcagcaacagcagcagcaacaggaggcgccgttgatcccgggccccaagttctgcaaagccggccccatacaccactaccccgcgtcatccccggaggcgagcaacccgccgggctccgcgggtgccggcagcgccaagccgtccacggacttccacaacttggctcgggaactggaaaactcccggggaagcagcagttgcgtagcggccc…
PRDM8	PR domain containing 8	chr5	-1.54981	0.00131701	4663415	2425	7	0.74	ACTGGTGCGCCAAATGCAACGCCTCCTTCCGCATGACCTCCGACCTGGTGTACCATATGCGGTCTCACCACAAAAAGGAGTA	ggtcgtctccttacacatgcctggaatgcagccaacgtttccagtttgagttcccctatgtggcacatctgcgattccgctgccccaagagacttcacagcactgatgcgaatccccaagacgagcaagggggcggcttgggcactaaggaccacggcggcggcggcggtggtaaagagcaacagcagcagcaacagcagcagcaacaggaggcgccgttgatcccgggccccaagttctgcaaagccggccccatacaccactaccccgcgtcatccccggaggcgagcaacccgccgggctccgcgggtgccggcagcgccaagccgtccacggacttccacaacttggctcgggaactggaaaactcccggggaagcagcagttgcgtagcggccc…
PRDM8	PR domain containing 8	chr5	-1.5193	0.00501108	4313015	2425	7	0.74	GCTTTCCACGCGTGTGCACGCACAGTCAAGCCACCTGCAGGAGCAGACACGCGAGGAT	ggtcgtctccttacacatgcctggaatgcagccaacgtttccagtttgagttcccctatgtggcacatctgcgattccgctgccccaagagacttcacagcactgatgcgaatccccaagacgagcaagggggcggcttgggcactaaggaccacggcggcggcggcggtggtaaagagcaacagcagcagcaacagcagcagcaacaggaggcgccgttgatcccgggccccaagttctgcaaagccggccccatacaccactaccccgcgtcatccccggaggcgagcaacccgccgggctccgcgggtgccggcagcgccaagccgtccacggacttccacaacttggctcgggaactggaaaactcccggggaagcagcagttgcgtagcggccc…
PRL	prolactin	chr13	-2.08804	0.00878804	4737074	346	1	0.74	TTGGTCACAACTTCCATCCCTACAG	gcctatcctgaagccaaaggaaatgggatctactttgtTTGGTCACAACTTCCATCCCTACAGggagttgatgaagaatccaaaatcttgtctttgcgcaacaccattcgctgcctgcgcagggattcccacaaggttgacaattttctcaaggtcctgaggtgccaaattgcccatcaaaacaactgctaaacccacattcagtccatctctttctgagatgatccttaaaagtccacttcttcaaaagttttatttgctttatagttttcagtgcatgcttgggtgcaattggtctcctcttaaataataaaaacaaactttaaaaaaatgtcaaagtctgaaa
MAPKAPK3	mitogen-activated protein kinase-activated protein kinase 3	chr9	1.61194	0.0402792	4352454	1409	4	0.73	CCCTGGCCACTATGCGGGTAGACTATGACCAGGTGAAGATCAAGGACCTGAAGACCTCTAACAACCGGCTCCTCAACAAGAGGAGGAAAAAGCAGGCAGGCAGCTCCTCAGCCTCACAAGGATGCAACA	gaagagatgaccagtgCCCTGGCCACTATGCGGGTAGACTATGACCAGGTGAAGATCAAGGACCTGAAGACCTCTAACAACCGGCTCCTCAACAAGAGGAGGAAAAAGCAGGCAGGCAGCTCCTCAGCCTCACAAGGATGCAACAaccagtaactcatggtgccttggagaagccaggctgacagactgtaatgtcctgaggctctggccaggaggggctggagtcgttcttataacaaaaggacaattttgttgtcttatgtgtcacattgaacttggggataaagagcttggcccaagaatcccagcctaagtctcaggctctagcaagctgcaggtgacagggatgggagccctctgcgacagctggagcaactttgcacaccagcttgactgagg…
TM9SF1	transmembrane 9 superfamily member 1	chr14	-1.67682	0.0293274	4548939	1083	3	0.71	GACAGTAGAGTTCTTTGGCTACTCTTT	cgccatctccgtggagctgtactacatctttgccacagtctggggtcgagagcagtacactctgtacggcatcctcttctttgtcttcgccatcctgctgagtgtgggggcctgcatctccattgcgctcacctacttccagctgtctggggaagactaccgctggtggtggcgatccgtgctgagcgtcggctccaccggcctcttcatcttcctctactcagttttctactatgcccggcgctctaacatgtcaggggcagtacaGACAGTAGAGTTCTTTGGCTACTCTTTactgactggctatgtcttcttcctcatgctgggtaccatctcctttttttcctctttaaagttcatccgttatatctatgttaacctcaagatggactgagttct…
FNDC7	fibronectin type III domain containing 7	chr3	-1.58253	0.00613457	4718690	365	1	0.7	TTGATTAGATTCACTCTCCTCTGTCTGAAA	attgtacatacttccttgaaaccaaggtcacaggagcttctctggcctgcttggcatgactctcctagattctttttttttttttttcttttcagtctttgcagtacctgtccctgccagtccccagtgcccctagttacaggtgagcgctggtgctctccaaaggagaggcaacttccagagtttgtttccagctttgcggccacttcactctacagctttcagtgctgagcttctgggagccaaaaaggactcagttcaccgctgtgtttttgtgctgtacgaaggctgcggctaacaagatggctggaagacctgagaagtgtttttctTTGATTAGATTCACTCTCCTCTGTCTGAAAatg
GSX2	GS homeobox 2	chr5	-1.54673	0.0169814	4489158	737	2	0.69	GTCGCGCTCCTTCTACGTGGACTCACTCATCATCAAGGACTCCTCACGGCCCGCACCCTCGCTGCCGGAATCGCACCCAGGGCCGGATTTCTTCATCCCGCTGGGCA	gaggaccaaccctctccagggacccctttgttcgagtcccagacacctcagcatccccaaggacttgaccgcccgcgtgcgcccagctttccggacagtgctcagatagcagaaggagagaaggggactcagcagcccgcaggacaagccatccatcgacatGTCGCGCTCCTTCTACGTGGACTCACTCATCATCAAGGACTCCTCACGGCCCGCACCCTCGCTGCCGGAATCGCACCCAGGGCCGGATTTCTTCATCCCGCTGGGCAtgccgtccccgttggtgatgtcagtgtccgggcctggctgtccgtcccgcaaaagcggcgctttctgcgtgtgcccgctttgcgtcacctcgcacctgcactcctctcgcccgcccgcaggagctggtgg…
RIN1	Ras and Rab interactor 1	chr19	1.54999	0.0229733	4530098	741	2	0.69	AGGACCAACAGAGGCCTTCGGAAGCCCCACCCATACCCCGGCTGAAGGCTCGCTCCCCTCAAGAGCTGGATCAGGGCACTGGTGCTGCCCTCTGCTTCTTCAACCCCCTCTTCCCCGGGGATCTGGGCCCCACCAAACGAGAGAAAT	agttctggagctcctcactcaacaccaAGGACCAACAGAGGCCTTCGGAAGCCCCACCCATACCCCGGCTGAAGGCTCGCTCCCCTCAAGAGCTGGATCAGGGCACTGGTGCTGCCCTCTGCTTCTTCAACCCCCTCTTCCCCGGGGATCTGGGCCCCACCAAACGAGAGAAATtcaagaggagtttcaaagtgcgagtgtccaccgagacctccagccctctgtctccacctgctgtgccgcctcccccagtcccggtgcttccagggacatcttccagccaaacggaaagactgccccctcgacagctgctgcagagggagagctcagtgggatatcgtgtgccaggaagtgctgccagcccttgtcttcctcccctaccttcccttcaggaggtgg…
KIF18B	kinesin family member 18B	chr11	-1.68935	0.00463207	4684492	748	2	0.68	CCTTGAGCCCCCACTGCCTTGATGACCAGAGGACTCCTAAAGGACTGACTGGGG	agccacCCTTGAGCCCCCACTGCCTTGATGACCAGAGGACTCCTAAAGGACTGACTGGGGtgacagagtcctattaactgggtgttctgaccacgagggactcctggcatccacgattgttctgattcgccaatagccttctcttgtctacagctgccaatgccaagagtccctagcctgccttcctcaccttggagcaattaacaccaccatgccttagctctgttaacacccctccccaaccacttgtctatttgccttctttattagtctctttcacactcagcttcttggtatatacatattcctttgtgagtgttaaacgtgtggctgtattaaaggatcctgtcagggtttctcattcccaaagccttccacagaagcaggggactcttgggc…
KIF18B	kinesin family member 18B	chr11	-1.54342	0.021647	4743987	748	2	0.68	TGTTCTGACCACGAGGGACTCCTGGCATCCACGATTGTTCTGATTCGCCAATAGCCTTCTCTTGTCTACAGCTGCCAATGCCAAGAGTCCCTAGCCTGCCTTCCTCACCTTGGAGCAATTAACA	agccacccttgagcccccactgccttgatgaccagaggactcctaaaggactgactggggtgacagagtcctattaactgggTGTTCTGACCACGAGGGACTCCTGGCATCCACGATTGTTCTGATTCGCCAATAGCCTTCTCTTGTCTACAGCTGCCAATGCCAAGAGTCCCTAGCCTGCCTTCCTCACCTTGGAGCAATTAACAccaccatgccttagctctgttaacacccctccccaaccacttgtctatttgccttctttattagtctctttcacactcagcttcttggtatatacatattcctttgtgagtgttaaacgtgtggctgtattaaaggatcctgtcagggtttctcattcccaaagccttccacagaagcaggggactcttgggc…
ACE	angiotensin I converting enzyme (peptidyl-dipeptidase A) 1	chr11	1.58594	0.00163111	4635217	1163	3	0.66	GCAGAAGGCTCCACCGCAGAGTCCAACCGCGTCAATTTCCTGGGCCTGTACCTGGAGCCACAGCAGGCCCGCGTGGGCCAGTGGGTGCTGCTCTTCCTGGGCGTCGCCCTGCTCGTGGCCACCGTGGGTCTCGCCCATCGGCTCTACAACATCCGTAACCATCA	ctcgcGCAGAAGGCTCCACCGCAGAGTCCAACCGCGTCAATTTCCTGGGCCTGTACCTGGAGCCACAGCAGGCCCGCGTGGGCCAGTGGGTGCTGCTCTTCCTGGGCGTCGCCCTGCTCGTGGCCACCGTGGGTCTCGCCCATCGGCTCTACAACATCCGTAACCATCAcagcctccgccggccccaccgtgggccccagtttgggtctgaggtggagctcagacactcctgaggtgaccctgctggcaaggccagcagaggagtgtcccataagaaactggatgggggacatggtgtttgagtggaacataccctagctgagccttcctcctttgctgtccccatccactctgccccacccccaccccccaggcccagcccccattctctggataccc…
TRHR2	-	chr8	1.69111	0.0437998	4602132	394	1	0.65	GGGTCACGTCCCTCTATTGCTTACTCTGGTTCTTTCTGGTGGACCTCAATGTCCGTGACAACCAGCGCCTGGAATGTGGCTACAAGGTGTCCCGAGGCCTCTACCTGCCCATCTACCTGCTGGACTTTGCTGTCTTCTTCATTGCACCCTTGCTGGGGACCCTCGTGCTCTATGGGTTCATTGGAAGGATCTTATTTCAGAGCCCATTGTCCCAGGAGGCCTGGCAGAAGGAGAGGCAGTCCCATGGGCAGAGCGAGGGTACACCAGGCAACTGCTCTAGGTCCAAGA	gtacatcgccatttgccacccaatgagagcacagaccgtgtgcactgtggcccgggccagacggatcatcgcaggcatttgggGGGTCACGTCCCTCTATTGCTTACTCTGGTTCTTTCTGGTGGACCTCAATGTCCGTGACAACCAGCGCCTGGAATGTGGCTACAAGGTGTCCCGAGGCCTCTACCTGCCCATCTACCTGCTGGACTTTGCTGTCTTCTTCATTGCACCCTTGCTGGGGACCCTCGTGCTCTATGGGTTCATTGGAAGGATCTTATTTCAGAGCCCATTGTCCCAGGAGGCCTGGCAGAAGGAGAGGCAGTCCCATGGGCAGAGCGAGGGTACACCAGGCAACTGCTCTAGGTCCAAGAgctcaatgtcctccaggaagcag
PARP1	poly (ADP-ribose) polymerase 1	chr1	-1.50961	0.0325215	4568845	804	2	0.64	TGCTGAAACTCAAGTTCAATTTTAAGACATCCCTGTG	gtacattgtctacgacattgctcaggtgaatctcaaataccTGCTGAAACTCAAGTTCAATTTTAAGACATCCCTGTGgtaaagtgcgaggggtgggctgtgcccagcacccagggcctagggggcaattctccctagtgcctctgcaccagacaccacaaaacctcagccatgctgccgccgaagggtggccccctcaccgaatctccttaggaagggttttatacagacaggttaaagggctctggtttcaagtcccttgtccatgctgcactggggcaggccggttgtttgtggtttgtcctaccagccacagctccatagacagcagctggcagtagagcaaaagttggggagaggattttgttgtttgcctagactagtcctgagggaagaaac…
PHF14	PHD finger protein 14	chr6	-1.51976	0.00116688	4393342	412	1	0.62	CTCTCCAAACGACCACCTCACGGAT	acttcctccttgtcggagctgtatccgggtcgctgttctccctattgtctctgacagaaggccctccgctgtgcaaattctgggtcttttgttgcttctggtgcaggctaataaagttttctttttatttccagtttttaccggggcagttcccctcgcagggcggccggttcgggcctagcgcccctggccggggagcgcgggggaaggggcgccgggcgggcgggcgggcgggcgcggggcgtggggagggacagtagcccacccccggggtcgcccctgctcggtcggcgcagcgccctgcctcggtagctgctctccgaccggtctccttggtcctctgcgcgtccctgctgccttgcctctcgcagccttccctagCTCTCCAAACGACCACCT…
TGM1	transglutaminase 1 (K polypeptide epidermal type I, protein-glutamine-gamma-glutamyltransferase)	chr14	1.53339	0.00896984	4372380	420	1	0.61	CAGGAGCAATGGGACTGGAATCAGATGAACAAGGACATTGCCCCAAGATGGGGCCCCACCACAGAGTAGCTCCCCAGGCTCAGACAGGAAGACTGGGGCACCTGGGGAGGCAGTCGCTCTTCATTTGTGCTGATAATAAACTGGTTTTT	ggacatcgggggtaatgagacagtcacactgcgccagacgtttgttcccgtgcgaccaggcccccgccagctcattgccagcctggacagtccacagctttcccaagtgcacggtgttattcaagtggatgtggccccagcctctggaggcagcggtttctcagatgctggaggtgacagtcgctctggggagaacatacctatggcatatcgaggtggagcttaaccctgggcCAGGAGCAATGGGACTGGAATCAGATGAACAAGGACATTGCCCCAAGATGGGGCCCCACCACAGAGTAGCTCCCCAGGCTCAGACAGGAAGACTGGGGCACCTGGGGAGGCAGTCGCTCTTCATTTGTGCTGATAATAAACTGGTTTTTtttttttaataaagat…
ARAP1	ArfGAP with RhoGAP domain, ankyrin repeat and PH domain 1	chr7	1.56561	0.0428502	4358196	1283	3	0.6	CCTGGCTTGCTTACCTAGGGTCATGCTCTTTGAATCCGTGGAATTGGAAAGATGGACAGAAATCAGGAGCTGTGCAGGAGAAGGGTTTGGGGCCCCGCTGGGAGGGAGCCCACCCCCTTCCCACAGGCTCCCAAATGGAAAGGGTGACACTCTGAACGTACTCCCGGGGGTCTACAAGGGAGCTCGTGGGAAGCTTCTGCAGGGTGATTTCTGGACTTGGGGACATCAGCCCTCTTCTGGTGTGTGCTGGCAGGGAGGCCCAGGCTGTGGCTGTCTGCTATCCCTTCCCCACTTTGGATACTTTTTGATAATATAAATATATCTGTATATTTTACCCTATGGTGCTGAGGCCTGTGATGGTTTGTGGGCACTGGTGTCCTAGGCTAAGGGTACAGTTGG…	cttctccgccatgtctgagcacaggagtcgttctgactctgggacaccatcactgccaccaggaagctttcctgttcagacgccctcgtgctctgcgtgtttggtgtgagccaacagaacacacggggaagccatacccacatcccatatcctgactgcagcacaggcttcttggctgggcaggaatgggctggcaatggggatttcccaggagggacccttccttttcctgcaggcaagcaatgctcttgaCCTGGCTTGCTTACCTAGGGTCATGCTCTTTGAATCCGTGGAATTGGAAAGATGGACAGAAATCAGGAGCTGTGCAGGAGAAGGGTTTGGGGCCCCGCTGGGAGGGAGCCCACCCCCTTCCCACAGGCTCCCAAATGGAAAGGGTGA…
TBX1	T-box 1	chr16	1.61973	0.00193916	4677973	434	1	0.59	ATGATCTCCGCCGTGTCTAGTCCGTGG	ctctgatcagcggcgggtggccttcgggtcATGATCTCCGCCGTGTCTAGTCCGTGGctcacgcagctctcgcacttctgcgacgttgcagccttcgcagccagcagtctgagcggcctgggatccccgtcgcctggcgccgacccgttcggccctcgcgagccgccgccaccgcgctacgatccgtgcgctgcagtccccggtgccccgggcccgccgccgccgcgcgcctatcctttcgcgcccgcccccggggcggctggcagctcggcggcggagtccgagggtccgggggctagccgcgcggctgcggtcaaggctccggtgaagaagaacccgaaggtggccagcgtgagcgtgcagctggagatgaaggcgctgtgggacgagttcaatcag…
MPPED1	metallophosphoesterase domain containing 1	chr15	-1.55119	0.00380265	4640172	459	2	1.12	CTGCCCTATGAGTACAAGATCGTGATTGCGGGCAACCACGAGCTGACCTTCGACCAGGAGTTCATGGCCGACCTCATCAAGCAGGACTTTTATTATTTCCCGTCCGTGTCCAAGCTGAAGCCGGAGAACTA	cttaggtcctggaaggatgctgctctgtgcacaaggactgatggtcagtaaaggccaggcaggctgagcctggaaaatgattgggacactgccttctccgattcagaggtcaggatggggcagtggggtacccctgccgagggactccagtgattgtccccagctatctccctttggtggccctgtggcttccacaagggccgccagcatctctgtgcatgcccaccccgcaggcagcCTGCCCTATGAGTACAAGATCGTGATTGCGGGCAACCACGAGCTGACCTTCGACCAGGAGTTCATGGCCGACCTCATCAAGCAGGACTTTTATTATTTCCCGTCCGTGTCCAAGCTGAAGCCGGAGAACTAtgagaacgtgcagtctctgctgaccaactg…
MMP11	matrix metallopeptidase 11 (stromelysin 3)	chr10	-1.56512	0.0188956	4649884	894	2	0.57	GACTCCTGCCAGGGCACTTAGATCAT	gctatgcctacttccttcgtggccatctctactggaagtttgatcccgtgaaggtgaaggtcctagaaggctttcctcgccccgtaggtcctgacttctttgactgtgctgagcctgccaatactttccgctgacaacactttggatgcattcaggggtactGACTCCTGCCAGGGCACTTAGATCATgtaagagacccacagccatatctgtggctctgggcttcaggcatgggacagacagggcctatgtctcctcaggggagtgggttggggtgcagccactgtttgtaggaacgaccatgctggtcatggtcacctgccaacaattgtctcagactaggcaaaggctttggtgttacttaaaaataagggaggttttgggctggcaatatttcag…
LRRC4B	leucine rich repeat containing 4B	chr7	-1.55119	0.0259312	4560898	2343	5	0.55	GTTTGCGTCAATCACTACCTGCTCTG	gtgatccgcacggacacattcaagcacctccggcacctggagatcctgcagctgagcaagaacctggtgcgaaagatcgaggtgggagcgttcaatgggctgcccagtctcaacacactggaactcttcgacaaccggctgacaaccgtgcccacgcaggcctttgagtacctgtccaagctccgggagctgtggctgcgcaacaaccccatcgaaagcatcccatcctatgccttcaaccgtgtgccctcactgcgccgcctagacctgggcgagctgaagaggctggagtacatatctgaggcggccttcgaggggctggtgaacctgcgctacctcaacctgggcatgtgcaacctaaaggacatccccaacctcacagcacttgtgcgcctggag…
SLC4A2	solute carrier family 4, anion exchanger, member 2 (erythrocyte membrane protein band 3-like 1)	chr5	1.5618	0.00308079	4408876	492	1	0.52	CCTCTCCATGGTCATTGGGGACCTCCTGCGGCAGATCCCCCTGGCTGTGCTCTTTGGCATTTTCTTGTACATGGGAGTCACCTCCCTCAATGGGATCCAGTTCTACGAGCGG	gCCTCTCCATGGTCATTGGGGACCTCCTGCGGCAGATCCCCCTGGCTGTGCTCTTTGGCATTTTCTTGTACATGGGAGTCACCTCCCTCAATGGGATCCAGTTCTACGAGCGGctgcacctgctgctcatgccgcccaaacaccacccagatgtcacctatgtcaaaaaggttagttcctgcacttgagggcagccttggccagcctgtacagaggaggtctggaaattctcatagtacctcatctcccaggggaggggaaggacactcgtcctcttggctggctggaatgtatgtctaggctcacctcatctctgcctgcaggttcggaccatgcggatgcacctgttcactgccttgcagttgctctgcctggccctgctttgggcagtcatgtcca…
STEAP3	STEAP family member 3	chr1	1.74282	0.0135571	4618070	500	1	0.51	GGATTTTGCCCGTTCCCTGGCCACACGCCTGGTGGGCTCTGGCTTCAGTGTGGTGGTGGGGAGCCGTAACCCCAAACGCACGGCTGGCCTCTTCCCCTCCTTAGCTCAAGTGACTTTCCAGGAGGAAGCCGTGAGCTCTCCAGAGGTCATCTTTGTGGCCGTGTTCCGGGAGCACTATTCCTCACTGTGCAGTCTCGCTGACCAGTTGGCTGGCAAGATCCTCGTGGATGTAAGCAACCCCACGGAGAAGGAGCATCTTCAGCACCGCCAGTCTAACGCTGAGTACCTGGCCTCACTCTTTCCTGCGTGCACTGTGGTGAAGGCCTTCAACGTCATCTCTGCATGGGCCCTA	gcactgctatgtcgggggagatggacaagccgctgatcagccgccgcctagtggacagtgatggcagtctggctgaggtccccaaggaggcccccaaagtgggcatcctgggcagtggGGATTTTGCCCGTTCCCTGGCCACACGCCTGGTGGGCTCTGGCTTCAGTGTGGTGGTGGGGAGCCGTAACCCCAAACGCACGGCTGGCCTCTTCCCCTCCTTAGCTCAAGTGACTTTCCAGGAGGAAGCCGTGAGCTCTCCAGAGGTCATCTTTGTGGCCGTGTTCCGGGAGCACTATTCCTCACTGTGCAGTCTCGCTGACCAGTTGGCTGGCAAGATCCTCGTGGATGTAAGCAACCCCACGGAGAAGGAGCATCTTCAGCACCGCCAGTCTAACGCTG…
DMRT2	doublesex and mab-3 related transcription factor 2	chr19	-1.59827	0.00783975	4682448	561	1	0.46	TCCACTGCGGGCCACGCCGCCGCAGGAAC	cgcgcgggcaaccgagccgaacgacagtctagtgtcatgacggaagggcaggcagtcccgggagtcggggactgggagatcgacgtggaaagcctagacctggaggaagatagctgtgggacTCCACTGCGGGCCACGCCGCCGCAGGAACccagtccggcggcggccgatggggaggaggacgaggacgaagaagaggaggatgaagatgtggaggacgagggtgacggcgaggagcccggcgtgtcctcggaggtgccaggccggccagagcagcccgggggactggcacccaggccaccgcctgctgctcaggcgctgccagccgccgccgccgcccctgagcgcggtgccaccgccggtggcggcgcagagccgcgcaaactgagccgcacaccc…
NR1D1	nuclear receptor subfamily 1, group D, member 1	chr11	1.76225	0.0303833	4383530	616	1	0.42	ATGACGACCCTGGACTCCAATAACAA	agtgccgcgtgcggcccgggaaccctgggctgctggcgcctgcgcagagccctctgtcccagggaaaggctcgggcaaaaggcggttgagattggcagagtgaaatattactgctgaggaaacgtagcagggcacacgtctctctttgcgtcctggtgcctcatttctccatcacctacttacttcctggttgcagcttctcttcctttgggacttttgcacccggagctccagattcattaccctgcttcactgcggagccttcaggagtggcatccggtgcactgcagagacccgactctccttgctaccttatagccagaactgctgcaggctgattcttcacacacacactctctgctcttcccatgcaaatcagatctcaggtgcctcagcgtc…
ARHGDIG	Rho GDP dissociation inhibitor (GDI) gamma	chr17	1.54333	0.0266307	4732906	619	1	0.41	GACAAGGATGGGGAGTCAACTCCATCAGATGAGGTGCTGGACGAAATTGTACCAGAGTACCAGGCCCCTGGGAAGAAGAGCATGCTGGCAATCTGGCAACTGGACCCCGGGGACGTGAGCTTGGTCAAGTACAA	tcctcttggctGACAAGGATGGGGAGTCAACTCCATCAGATGAGGTGCTGGACGAAATTGTACCAGAGTACCAGGCCCCTGGGAAGAAGAGCATGCTGGCAATCTGGCAACTGGACCCCGGGGACGTGAGCTTGGTCAAGTACAAgcaggcgctgctgggacccctgccacccattatgggtatggcctgggacctggatgtggagggctgcaaacagggggaggggacggtagggacaacagagcaccccgtggatgctgtttctcctcagaccccagcctgcccaacgtgcaggtgactaggctgacactgctgacggagcaggctccagggcctatcatcatggaccttacaggtaaccccctctgcagaccacaacccatctttggatgaagaca…
TBR1	T-box, brain, 1	chr2	-1.60469	0.0492612	4487508	2532	4	0.4	TTAGCGCACCGACCTTGAACCTGGCTGTAAACCTTGTGGTTTTCCAACTTTTCGTCTGTGAGGTTATGATCCTCCCTGTCTTTTTTCCACCCCCTTCTCCTTGCCCCACTCATCCTCTCCTTTCTCTTGGAATGAAACTCTTCAACTTTAGGAGACCTGGGCAATCCTGCCAGGCAGCAGCGATTCCGACCCGCCTTGTCTTGGCCTCCCTATTTAACCATAGGATGTTGACTCTAGAACCTGCACCCACCCAGCGCGTCCTTTCTTATACCCGAGTGGATGGATGGATGGATGGATGGATGGTAGGGATGTTAATACTTTTAGTGGAACAAAGCCTGTGAAATGATTGTATATAGTGTTAATTTATTGTAACGAATGGCTAGTTTTTATTCTCATTGT…	gatctacacgggctgcgacatggaccgcttgaccccgtcgcccaacgactctccgcgctcgcagatcgtgcccggcgcccgctacgccatggccggctctttcctgcaagaccagttcgtgagcaactacgccaaggcccgcttccacccgggcgccggcgcgggtcccgggccgggcacggaccgcagcgtgccgcacaccaacgggctgctgtccccgcagcaggccgaggacccgggcgcgccgtcgccgcagcgctggttcgtcacgccggccaacaaccggctggacttcgcggcctcggcctacgacacggccacggacttcgccggcaacgcggccacgctgctgtcgtatgcggccgcgggcgtgaaggcgctgcccttgcaggccgcggg…
MUC1	mucin 1, cell surface associated	chr3	-1.7605	0.0162288	4631801	1304	2	0.39	AGCACAGTACCATTTTCTACCTTCTCCAGTAACAGTTCACCCCAGTTGTCTGTTGGGGTCTCCTTCTTCTTCTTGTCTTTTTACATTCAAAACCACCCATTTAATTCTTCTCTGGAAGACCCCAGCTCCAACTACTACCAAGAACTGAAGAGGA	gttttcttgcccttccaagtgaggaaaacagtgtcacctcatctcaggacaccagcagttccttagcatcgactaccactccagtccacagcagcaactcagacccagccaccagacctccaggggactccaccagctctccagtccagagtagcacctcttctccagccaccagagctcctgaagactctaccagtactgcagtcctcagtggcacctcctccccagccaccacagctccagtgaactccgccagctctccagtagcccatggtgacacctcttccccagccactagcctttcaaaagactccaacagctctccagtagtccacagtggcacctcttcagctccggccaccacagctccagtggattccaccagctctccagtagtcc…
LY6G5B	lymphocyte antigen 6 complex, locus G5B	chr17	1.62236	0.0171585	4618819	865	1	0.3	TACTGTTCGCTTCCACGTACGGGGCTGTGGACAGCATCATTCCTACCGATGTCAAGAAAGGCATGTGATCTACCAATCAGACTACTTGTATAAGGCTGATTGCTGCCAGTACGATTACTGCAACTCCTGGTCCAGTGCTCAGCACCAGAGCACCCTGCGTGGGTCCCCAGGAAGCCATCTGGGCATGCCCCTGTCAGCGTCTCAGATAAAACAGTTTTACCAGGCCCTGAACCTCTCTCTGCCTCAGCCTGGCTTCCATGCTCATAAGGTGTCTGAGGGCCTGGAGTCTCTCATTCTGCCCCCGGAGCTGGGCTTGTCCATTGCCGACCTTCGCCAAATATACTTGT	atacTACTGTTCGCTTCCACGTACGGGGCTGTGGACAGCATCATTCCTACCGATGTCAAGAAAGGCATGTGATCTACCAATCAGACTACTTGTATAAGGCTGATTGCTGCCAGTACGATTACTGCAACTCCTGGTCCAGTGCTCAGCACCAGAGCACCCTGCGTGGGTCCCCAGGAAGCCATCTGGGCATGCCCCTGTCAGCGTCTCAGATAAAACAGTTTTACCAGGCCCTGAACCTCTCTCTGCCTCAGCCTGGCTTCCATGCTCATAAGGTGTCTGAGGGCCTGGAGTCTCTCATTCTGCCCCCGGAGCTGGGCTTGTCCATTGCCGACCTTCGCCAAATATACTTGTtcctcaacagttcaggacttctggtccttccctgggatagaccctgat…
C130071C03RIK	-	chr13	-1.66032	6.64e-05	4625235	0	0	0	CGAAGGCACGCACATTGAAGTCAAAAGCAGTGTAACTATCAGTTAAGTAGTTCTTTGAAAGCTAGTTTTAACATTGGCAGAAACCGGATCAAGTTTATTTAGCATACCACTGCATTGTAAACCAGTTGGAGTGAAGTTGCAGGTTGCGTGAGTATGCATGTTAACTAGTGGGAACCAAGGCAGGCTTTGTGAAAGGAGAGCAGCAGATTGCTGTGCAAGGCCAATGTTAAAAAGGCAGCTGAATTTAACACCATCTGGAAGAAAAGATCCCTTCACGACTTTCTCACACCGTCAGACAAAACTAGTGTCTCTTGTTCCTAGCCCTTGTCTATGCAACCATACAATACTGAGTCATTATACTTTTGCTGAGAGAAAATTTGAGAACACAATATGGGTAAC…
RCOR2	REST corepressor 2	chr19	-1.7778	0.000380033	4489427	81	0	0	GAGCCCTGCACGCTATAGCAACAAGGAGCTGAAGGGAATGCTGGTGTGGTCCCCCAACCA	aGAGCCCTGCACGCTATAGCAACAAGGAGCTGAAGGGAATGCTGGTGTGGTCCCCCAACCActgtgtatcagatgccaaac
NFIA	nuclear factor I/A	chr4	-1.7758	0.000582357	4593139	0	0	0	TTACCCATGATTCCATATGGTATGGACCGGACTACATGTTGCCCCACATGCCACTGCAAATGTTTTCTCAATTAGGTGTCTTATCTCCCGTGAGTTAGCATCAG
D930015E06RIK	-	chr3	-1.6722	0.000583647	4511912	70	0	0	AGTCTGGGTTTTGAAGTGCTAGCACATTGTGG	gaagggAGTCTGGGTTTTGAAGTGCTAGCACATTGTGGcatgcattatttcatgggaaagtcaaaaacag
SLC11A1	solute carrier family 11 (proton-coupled divalent metal ion transporters), member 1	chr1	2.9868	0.000670666	4688722	154	0	0	TGGCTCTGTTCGCAATAGGTTACTTGGGC	gatgagcaaagccatcacttcgtgcatcatggcgctagtctgcgccatcaacctgtactttgtgatcagctacctgcccagcctcccgcaccctgcctactttggccttgTGGCTCTGTTCGCAATAGGTTACTTGGGCctgactgcttatctg
DDX51	DEAD (Asp-Glu-Ala-Asp) box polypeptide 51	chr5	-1.6894	0.000849138	4481245	283	0	0	CCTTATCAGCACAGATGCTACTGCTCGAGGCATTGATGTGCAGGGTGTGGAGCTGGTGATCAACTACGATGCCCCACAATATCTGAGGACCTATGTG	tccagctgtgagtaccagggaaacaagataggacctactctatagagttgggttgtcgttgggaccccctagtttccgagcagctgatttccaagagggacttggaactaaccctggcggagtaggcacaggggtggatgtttgttcctggccctcagccctactgcctgtgtttcatcagCCTTATCAGCACAGATGCTACTGCTCGAGGCATTGATGTGCAGGGTGTGGAGCTGGTGATCAACTACGATGCCCCACAATATCTGAGGACCTATGTGcacag
PRKD3	protein kinase D3	chr17	-1.73467	0.000909508	4381959	78	0	0	TCAACTGCCATAAACGCTGTGCATCCAAAGTACCAAGAGACTGCCTTGGCGAAGTTA	attgcaaatTCAACTGCCATAAACGCTGTGCATCCAAAGTACCAAGAGACTGCCTTGGCGAAGTTActttcaatggag
LIX1	Lix1 homolog (chicken)	chr17	-1.61497	0.00117778	4610703	141	0	0	GCTAAAGTGGCGCTCATCAACTCTCTCTTCAATGAGCTACCCTCCCGAAGG	tgctgcttaagtagagctgaggccaggcgggatgctGCTAAAGTGGCGCTCATCAACTCTCTCTTCAATGAGCTACCCTCCCGAAGGatcaccaaggagttcatcatggagagtgttcaggaagcagtagcctccaccagg
TRA2A	transformer 2 alpha homolog (Drosophila)	chr6	-1.74541	0.00131186	4605529	0	0	0	GAGTCCTTAAGACGAGAGCGAGCGGGGAAG
LRMP	lymphoid-restricted membrane protein	chr6	-1.77321	0.00132349	4595057	201	0	0	CCATCTTCTCTTCGAAGAGTGACCATTGCCTCTT	CCATCTTCTCTTCGAAGAGTGACCATTGCCTCTTtgcccaggaatcttggaaatgtggggctggtgagtacctggggaggtcctcgtctctgtgacaaaactgtcattccttcactgaacacctgttttatgatctctcaaacctcggaaggtgtcaggcatggaaaataatgacagattcagccggcggtcgagcagctg
MLH3	mutL homolog 3 (E. coli)	chr12	-1.52128	0.00144684	4679162	72	0	0	GCCCATGAACGCATTCGTTTGGAGCAGCTTA	gtggaaacctgttagtcctggtggaccagcatgctGCCCATGAACGCATTCGTTTGGAGCAGCTTAttactg
SLC7A3	solute carrier family 7 (cationic amino acid transporter, y+ system), member 3	chrX	1.72729	0.00147571	4725688	229	0	0	ATTCCTCTTTGAACTCACTGACCTCGTGGACCTCATGTCAATCGGGACTCTGCTT	cattcatggcATTCCTCTTTGAACTCACTGACCTCGTGGACCTCATGTCAATCGGGACTCTGCTTgctcactccctggtgtccatttgtgttctcatcctcaggtaagacttgtgtttgtatgtctcggtgaggcaggatattatgcccactccttccttctgtcatcctgactctccttgagtaatgtggccatttggctctatccaaaagagcacccccccaccgcc
	-	chr12	-1.68562	0.0015473	4492722	0	0	0	TGACTGTGTATATGTGAACCCTGGATAATGACAGAGTCAGGATATGTAACATGTTCATCACCACC
VRK1	vaccinia related kinase 1	chr12	-1.72266	0.00159432	4473688	70	0	0	ACCCAGTGACAATGGACCTCTTTTCACGGAATTAAAGTTCTACCAGAGGGCTGCTAAACC	gaACCCAGTGACAATGGACCTCTTTTCACGGAATTAAAGTTCTACCAGAGGGCTGCTAAACCagagcaaa
SLCO2A1	solute carrier organic anion transporter family, member 2A1	chr9	1.75059	0.00170039	4459767	124	0	0	TTTATGGCCTGCTCATCGACTCCTCCTGTATCCGGTGGAACTACCTATGCTCAGGGAGACGAGGGGCCTGTGCGTATTATGACAAC	cctggctgccatctccatcccTTTATGGCCTGCTCATCGACTCCTCCTGTATCCGGTGGAACTACCTATGCTCAGGGAGACGAGGGGCCTGTGCGTATTATGACAACgatgctcttcgaaacag
CEP55	centrosomal protein 55kDa	chr19	-1.99823	0.00180366	4627430	72	0	0	GTCCGAATTCTCTACGATTCTCTGTTAAAGCACCAAGAGGAG	GTCCGAATTCTCTACGATTCTCTGTTAAAGCACCAAGAGGAGcaggccagggtagctctactggaacagcag
SGMS1	sphingomyelin synthase 1	chr19	1.50503	0.00182823	4569005	167	0	0	GCTCCTCAGCGTCGTTGGAATCTTCTGTATTCTCTTAGCGCATGACCACTACACTGTGGACGTGGTGGTGGCCTACTACATCACCACAAGACTCTTCTGGTGGTATCACACGATGGCCAATC	attctcctcggcggctctggtggtaccactggatttgctgGCTCCTCAGCGTCGTTGGAATCTTCTGTATTCTCTTAGCGCATGACCACTACACTGTGGACGTGGTGGTGGCCTACTACATCACCACAAGACTCTTCTGGTGGTATCACACGATGGCCAATCagcaa
PTX3	pentraxin 3, long	chr3	-2.19339	0.00202356	4574347	305	0	0	GACCTCGGATGACTACGAGCTCATGTATGTGAATTTGGACAACGAAATAGACAATGGACTTCATCCCACCGAGG	gggaactccctcgcgctgtgccaccgacattagtcattcatcccgctcatgctttggagcgtttattaagggcttcactcctgcctcacactatctctcccgggctcaaactcggatcactgtagagtctcgcttcttcccctgcggctgcgaagcaaatttcgcctctccagcaatgcacctccctgcgatcctgctttgtgctctctggtctgcagtagtggctgaGACCTCGGATGACTACGAGCTCATGTATGTGAATTTGGACAACGAAATAGACAATGGACTTCATCCCACCGAGGacc
KCNMA1	potassium large conductance calcium-activated channel, subfamily M, alpha member 1	chr14	1.58061	0.00209662	4601749	156	0	0	GGGTGATGACGCAATATGCCTTGCAGAGCTCAAGTTGGGTTTCATAGCCCAGAGCTGTCTGGCTCAAGGCCTCTCCACAATGCTTGCCAATCTCTT	gcccatctgctcaacatccccagctggaactggaaagaGGGTGATGACGCAATATGCCTTGCAGAGCTCAAGTTGGGTTTCATAGCCCAGAGCTGTCTGGCTCAAGGCCTCTCCACAATGCTTGCCAATCTCTTctctatgaggtcattcataaag
WDR36	WD repeat domain 36	chr18	-1.7864	0.00211736	4714103	115	0	0	GCAGTAGATATAACTTCCTGTGGAAACTTTGCAATAATTGGCCTCTCTTCAG	GCAGTAGATATAACTTCCTGTGGAAACTTTGCAATAATTGGCCTCTCTTCAGgagctgtagatgtgtataacatgcagtctggtatacatcgaggaaattttggagatgataaag
TMEM145	transmembrane protein 145	chr7	1.6854	0.00220239	4605436	72	0	0	TTTGTCCTCTCTTGTTACTTTGGAT	ggattttggagacagatgtgacctttctcctcatcttcacccttatcTTTGTCCTCTCTTGTTACTTTGGAT
4930447C04RIK	-	chr12	3.48324	0.00222882	4490088	86	0	0	ATGACTCTGGTATGGATAGTAATTCAAAATCTTCACATATTCCAGCTGTTAAAAGTTCACAAGGTTTTATGCAATTCAG	atatttaATGACTCTGGTATGGATAGTAATTCAAAATCTTCACATATTCCAGCTGTTAAAAGTTCACAAGGTTTTATGCAATTCAG
CTSB	cathepsin B	chr14	1.52647	0.00223193	4732011	86	0	0	TGGTTTCAGGTGGAGTCTACAATTCTCATGT	ctgtaatggtggctatccctctggagcatggagcttctggacaaaaaaaggccTGGTTTCAGGTGGAGTCTACAATTCTCATGTag
RBMS3	RNA binding motif, single stranded interacting protein 3	chr9	1.50853	0.00224546	4733004	80	0	0	GTCTACGGAAAAATGTGAAGTGGTG	aatggaGTCTACGGAAAAATGTGAAGTGGTGattcaacattttaatggaaaatatctgaaaacaccaccaggcatcccag
DLX2	distal-less homeobox 2	chr2	-1.69657	0.00230691	4310158	771	0	0	ACAGTCTGGTGGCTGATATGCACTCGACCCAGATCACCGCCTCCAGCACGTACCACCAGCACCAGCAGCCCCCGAGCGGTGCGGGCGCCGGCCCTGGCGGCAACAGCAACAGCAGCAGCAGCAACAGCAGCCTGCACAAGCCCCAGGAGTCGCCAACCCTCCCGGTGTCCACGGCTACGGACAGCAGCTACTACA	ggcagacaatcgtaaagctgctcgggggtcgctcacctgctcccgcctcctggagcccctaccgggtctgaccgctcttgccccctccattgcccgccccccgcccgagccgggccaggagccgagaggtccgagaggcccgggaaggatgcggccagcagctgcggtcccgagccacgcacggtgatcgcctcctccaggggaggaggcgcctagaccgtagcctcatttcttgttttcctctccctccccctccccgtaattacattggttgctggaagggacccggagagatagacagaggaggcgcctcgcatccccctctcgcccgccacccgtgctctttcctgtcccgggtcaggatgactggagtctttgACAGTCTGGTGGCTGATATGC…
	-	chr11	-1.7302	0.00242757	4650173	0	0	0	GTAAATGTCCCATTGGTAACTAACATGCATTGCTTTA
	-	chr16	-1.53215	0.00247542	4689345	0	0	0	ACTAGTATGTGCTATAGATTTATTTTCTTATAGAATAATTAAAGAAGTGCTCGTGGGAATATTCTGTGTAATATTAATAAATATAGGAGAGGAAGCAGT
DLGAP5	discs, large (Drosophila) homolog-associated protein 5	chr14	-1.60407	0.00268847	4604328	80	0	0	TCTTGGTACAGCAAGGATTGGAGTCGCTAACAGACCGTAGTA	ttttagcactacaactcaagacaaagcaaatgaaaTCTTGGTACAGCAAGGATTGGAGTCGCTAACAGACCGTAGTAaag
FANCI	Fanconi anemia, complementation group I	chr7	-1.9769	0.00269068	4699832	42	0	0	ATGGCCTCAACGGTACATGATCCAGCTCACTT	ATGGCCTCAACGGTACATGATCCAGCTCACTTctgtgttcaa
RASGEF1B	RasGEF domain family, member 1B	chr5	-1.64409	0.00281552	4447357	96	0	0	GTGATACCATTCTTCAGTCTCTTAATCAAAGACATTTATTTCCTCAACGAGGGCTGTGTCAACCGTCTTCCAAATGGCCATG	attGTGATACCATTCTTCAGTCTCTTAATCAAAGACATTTATTTCCTCAACGAGGGCTGTGTCAACCGTCTTCCAAATGGCCATGtcaactttgag
TIPIN	TIMELESS interacting protein	chr9	-1.50029	0.00283414	4637102	64	0	0	TGTTTAAAACGAATTCGACTTGATCTGCCTATTGTACATGAAGATTTTGTTAACAATA	accTGTTTAAAACGAATTCGACTTGATCTGCCTATTGTACATGAAGATTTTGTTAACAATAatg
	-	chr16	-2.03987	0.00304434	4594023	0	0	0	GTTGGTAACAGGTGTAAATCTTGCCAAATCCTTT
	-	chr19	-1.97244	0.0030624	4357425	0	0	0	TTCAGATCTCTGCTATCTACCTCTCTGCT
TCF4	transcription factor 4	chr18	-1.54215	0.00216475	4477861	130	0	0	TATGGGCAATCCAGGAACCCTTTCGCCCACCAAACCTGGCTCCCAGTACTATCAGTATTCAAGCAATAATGCCCGCCGGAGGCCTCTTCACAGTAGTGCCA	cagagtctcctcggaggggacatggaTATGGGCAATCCAGGAACCCTTTCGCCCACCAAACCTGGCTCCCAGTACTATCAGTATTCAAGCAATAATGCCCGCCGGAGGCCTCTTCACAGTAGTGCCAtgg
MAN2B2	mannosidase, alpha, class 2B, member 2	chr5	1.50804	0.00314126	4726045	199	0	0	GTTCTTCAATGCCTCGGTGCAGTTTGACAACATGGATCCCCTGCTG	ggatgtgacaagcaGTTCTTCAATGCCTCGGTGCAGTTTGACAACATGGATCCCCTGCTGgactacatcaaccagcgcacggcccagtttggcatctcggtgcagtacgccacactgaacgactacttccaagccctgcacgccaccaacatgacctggggcatccgtgaccaccaggacttccttccctattcttcag
	-	chr13	-1.51622	0.00331222	4460254	0	0	0	CCAGTCTTTGGGAATTTAATGCATCTGCCCCTTACTCAATCCATGACCTTTGGAAGGTTAGCTTCTTGCTTTCTATGGCGCTGCAGCTC
ITIH2	inter-alpha (globulin) inhibitor H2	chr2	1.51767	0.00334839	4648404	170	0	0	CACTATTACTTCTCGGGTGGCCACAACTACCATCCAGAGCAAACTGGTGAACAATTCCCCATTGCCTCAGAGTGTCGTGTTCGATGTTCAGATTCCCAAAGGAGCCTTTA	gacactgttgatccagtgactctttatagctacaaagtccagtcCACTATTACTTCTCGGGTGGCCACAACTACCATCCAGAGCAAACTGGTGAACAATTCCCCATTGCCTCAGAGTGTCGTGTTCGATGTTCAGATTCCCAAAGGAGCCTTTAtctccaacttcaccat
CORO2B	coronin, actin binding protein, 2B	chr9	-1.66916	0.00359891	4673625	113	0	0	GTGTCATGCCCAAGCATGGGTTGGATGTGTCTGCCTGCGAGGTCTTCCGCTTCTACAAGCTGGTGACCCTCAAGGGCCTGATTGAACCCATCTCCATGATTGTA	GTGTCATGCCCAAGCATGGGTTGGATGTGTCTGCCTGCGAGGTCTTCCGCTTCTACAAGCTGGTGACCCTCAAGGGCCTGATTGAACCCATCTCCATGATTGTAccccggagg
TH	tyrosine hydroxylase	chr7	-1.80074	0.00430225	4409104	225	0	0	TCCCCAAGGTTCATTGGACGGCGGCAG	TCCCCAAGGTTCATTGGACGGCGGCAGagtctcatcgaggatgcccgcaaggagcgggaggcagcagcagctgcagcagcggctgcggtagcctccgcggaacctgggaacccattggaggctgtggtattcgaggagagggatggaaatgctgttctcaacctgctcttctccttgaggggtacaaaaccctcctcactgtctcgggctttgaaagtgtttgag
KCNAB3	potassium voltage-gated channel, shaker-related subfamily, beta member 3	chr11	-2.23232	0.00447721	4656780	45	0	0	GAGATCAAGCTATGTTATCACCACCAAGATTT	GAGATCAAGCTATGTTATCACCACCAAGATTTtttggggtggaca
SLC43A2	solute carrier family 43, member 2	chr11	1.63399	0.00450876	4579231	77	0	0	TCTGTGCTCATCTTTATCGCCTTGGCTCTGAACGGCTTTGGGGGGATGTGCATGACGTTCACTTCGTTAACA	cgctcTCTGTGCTCATCTTTATCGCCTTGGCTCTGAACGGCTTTGGGGGGATGTGCATGACGTTCACTTCGTTAACA
CHAF1B	chromatin assembly factor 1, subunit B (p60)	chr16	-1.69332	0.00450889	4724472	133	0	0	TCTTGCTCGACACACCAAAGCTGTCAATGTTGTACGCTTTTCTCCAACTGGGGAGATTTTAGCATCTGG	atctggaagttggagagggggccagatgggaaagccattgtggaatttctctccaaTCTTGCTCGACACACCAAAGCTGTCAATGTTGTACGCTTTTCTCCAACTGGGGAGATTTTAGCATCTGGaggagatg
NCAPD2	non-SMC condensin I complex, subunit D2	chr6	-1.51942	0.00453773	4568560	135	0	0	CAAGTCAGTGCTAGTGTGTAAAAATGCCATTCAGCTGCTGGCCAGCTTTCTAGCCAATAATCCCTTTTCCTGCA	gcactccctctgacccgtttccaggcagtggtggccttggcagtgggacggctggcagaCAAGTCAGTGCTAGTGTGTAAAAATGCCATTCAGCTGCTGGCCAGCTTTCTAGCCAATAATCCCTTTTCCTGCAag
BUB1	budding uninhibited by benzimidazoles 1 homolog (yeast)	chr2	-1.54042	0.0262385	4386553	197	1	1.3	ACAGTGACCGTCATCAGTTTTTTGAGTTTCTGTACAACCAGGGAATTGGAACCAAGTCATCATATATATACATGTCCTGGGCAGGGCATCTGGAAGCCCAGGGAGAGCTGCAGCATGCCAGTGCTATTTTTC	gctgagtacaACAGTGACCGTCATCAGTTTTTTGAGTTTCTGTACAACCAGGGAATTGGAACCAAGTCATCATATATATACATGTCCTGGGCAGGGCATCTGGAAGCCCAGGGAGAGCTGCAGCATGCCAGTGCTATTTTTCagacaggaattcacaatgaggctgaacctaaagaactactacagcaacaatacag
	-	chr11	-1.7287	0.00479039	4646710	0	0	0	ACATTTAGCTATTCGGTTGGCCACCACCAATTGTGTTTTGTTGAGGATTAGTATTGAGACTGAATCCAGTGTC
ST18	suppression of tumorigenicity 18 (breast carcinoma) (zinc finger protein)	chr1	-2.00785	0.00485655	4450446	135	0	0	CTGGGTGCCCCCACAAAGTGCGAGTTCCTCTGGAAA	attcaccaagacctgaaaggagggaggccaagtgccccattcctggctgtgatggcacggggcacgtaacagggctctaccctcaccaccgcagcctttCTGGGTGCCCCCACAAAGTGCGAGTTCCTCTGGAAA
TRPM2	transient receptor potential cation channel, subfamily M, member 2	chr10	1.52655	0.00492532	4524823	133	0	0	ACCCTGGGCGCATCATCCTGTCTTTGGACTTCATCATGTTCTGTCTCCGTCTCATGCACATCTTCACTATTAGCAAGACACTGGGGCCCAAGATAATCATCGT	gctcatcccagcgacgctgtACCCTGGGCGCATCATCCTGTCTTTGGACTTCATCATGTTCTGTCTCCGTCTCATGCACATCTTCACTATTAGCAAGACACTGGGGCCCAAGATAATCATCGTgaagcggatg
RAPGEF4	Rap guanine nucleotide exchange factor (GEF) 4	chr2	1.5947	0.0049687	4722627	98	0	0	TGATGTTTCAGTATTTACGACGCTCACCATTAATGGACGCCTGTTTGCCTGCCCGAGAGAGCAATTCGACTC	aaaaggtggtgctgaaatctaaTGATGTTTCAGTATTTACGACGCTCACCATTAATGGACGCCTGTTTGCCTGCCCGAGAGAGCAATTCGACTCactg
CABP5	calcium binding protein 5	chr7	1.69825	0.00499252	4467400	0	0	0	GAGAAGCTCACACCCCGGGAGATTGCTGAGGTGGTACAGGAGGCTGATATCAATGGAGATGGCA
HNRNPUL1	heterogeneous nuclear ribonucleoprotein U-like 1	chr7	-1.5101	0.00506742	4483200	0	0	0	GCCATTATACCAGCAAGGAGCTTTCTCTTGAAAAGTTTACACACTCGTGGCTATGAACATGTCTTTTCCTGTGCATCTTTCTTTCCCTTAACATCCATACTTAAACTTGTAGTCAAACTTTTTGAATAAAATGTAGCTCTGCTTA
TNF	tumor necrosis factor	chr17	2.05071	0.00532227	4556801	55	0	0	AATGGCCTCCCTCTCATCAGTTCTATGGCCCAGACCCTCA	aagttcccaAATGGCCTCCCTCTCATCAGTTCTATGGCCCAGACCCTCAcactca
DDX20	DEAD (Asp-Glu-Ala-Asp) box polypeptide 20	chr3	-1.61066	0.00551645	4482036	143	0	0	TACCTGCGAGTAAGCAGATGTTGGCAGTATCTGCTACTTACCCTGAAGTTTTGGCTAATGCTTTGACAAGGTATATGAGAGATCCCACT	ttggatttactcctcttTACCTGCGAGTAAGCAGATGTTGGCAGTATCTGCTACTTACCCTGAAGTTTTGGCTAATGCTTTGACAAGGTATATGAGAGATCCCACTtttgtaagattgaatcccagcgatccaagtctcatag
EPHX1	epoxide hydrolase 1, microsomal (xenobiotic)	chr1	1.92633	0.00555023	4427878	126	0	0	GGAAGATCTGCTGACTAACATCATGATCTACTGGACGACAGGAACCATTGTCTCCTCCCAGCGCTTCTACAAGGAAAACTTGGGCCAGGGTGTCATGGTCCATAGACATGAGGG	gaagttctccctGGAAGATCTGCTGACTAACATCATGATCTACTGGACGACAGGAACCATTGTCTCCTCCCAGCGCTTCTACAAGGAAAACTTGGGCCAGGGTGTCATGGTCCATAGACATGAGGG
MORC1	MORC family CW-type zinc finger 1	chr16	-1.65366	0.00570508	4463156	166	0	0	GGACAAATATGCCTTGCTGCAGAGGG	gcaagtgagccaggccgtacgcgtggacgtaggcgtgggcgtgggccaacagtttccggtcagacatccacgtcttctgttgtccgcaggtggtgcctgaagacatGGACAAATATGCCTTGCTGCAGAGGGctaaactgcatctggatttcatccacgcgaattc
CLGN	calmegin	chr8	-1.75608	0.00577897	4511225	82	0	0	GAAGTAAATTTTCAAGATGGTATTGATTGTGGAGGTGCATACATTAAACTGCTAGCAGACACTGGTG	atatGAAGTAAATTTTCAAGATGGTATTGATTGTGGAGGTGCATACATTAAACTGCTAGCAGACACTGGTGatttgattctg
CHCHD10	coiled-coil-helix-coiled-coil-helix domain containing 10	chr10	1.81646	0.0058755	4637762	151	0	0	CCCTCACCGACAGCTTGATGGAAAGGAGAGGTTCCATGTGACTGGGAGTAAGGAAGGATCGTTCTCACCCCGCAGACTAACAGGAGACA	gtctgagctccctgccctgaagaggctgtgggcctgctcatcgcctaacCCCTCACCGACAGCTTGATGGAAAGGAGAGGTTCCATGTGACTGGGAGTAAGGAAGGATCGTTCTCACCCCGCAGACTAACAGGAGACAtaattattcaatt
CNNM1	cyclin M1	chr19	1.54	0.0193381	4330788	1582	1	0.16	CTCTGCGCCAGGAGATCAGCACCTTCTACACGAGGGAAAAGCTGCTGGAGACGCTGCGGGCCGCCGACCCTTACAGCGACCTGGTGAAGGAAGAGCTCAACATCATTCAGGGAGCCCTGGAGCTGCGCACCAAGGTGGTAGAGGAGGTGCTGACCCCTCTAGGGGACTGCTTCATGTTGCGCTCTGACGCCGTGCTTGACTTCGCCACTGTATCCGAGATCCTCCGTAGTGGCTACACTCGCATCCCGGTGTATGAGGGCGACCAGAGGCACAACATTGTGGACATTCTGTTCGTCAAAGACTTGGCCTTTGTGGACCCGGACGACTGTACCCCGCTGCTCACAGTCACCCGCTTCTACAACAGGCCCCTGCATTGTGTCTTCAATGATACCCGGCTGG	gggtgcaggatggcggcggcggccgcggcggcagcagcgctgggtgtcaggctccgggactgctgcagccggggcgccgtactcctgctcttcttctccctgtcccctcggcccccggccgccgctgcctggttactgggtctgcgacccgaagacactgccggaggccgcgtgtctctggaggggggcaccctgcgggcggccgaaggcaccagcttcctcctgcgggtctacttccagcctggcccgccggtccccgccgcgcccgtgcccgcaccctccctggccccgggggaaaacggcacgggcgattgggccccgcggctcgtgttcatcgaggagcccccgggcgcgggcggcgcggcgcccagcgcggtccccacgcgtcccccgggacct…
EMR1	egf-like module containing, mucin-like, hormone receptor-like 1	chr17	1.69103	0.00619578	4668883	156	0	0	TTAACGAATGTCTTCAAAGTGACTCACCTTGTGGTCCTAACTCAG	atgTTAACGAATGTCTTCAAAGTGACTCACCTTGTGGTCCTAACTCAGtctgcaccaatatcctggggagagccaagtgcagctgtcttagaggcttctcttcttccactgggaaagactggattctgggaagtttggataattttctctgcgcag
	-	chr5	-1.64074	0.00631708	4684669	0	0	0	GACTTGACTAGAGTGGACTTGCAAAAAACAGTAATGTTAAGTAATCTGGTTGGAGTCCAGGACCTCAGACTAGGCAAACTAGCTAAAATCCCTGGTCACT
SLC7A3	solute carrier family 7 (cationic amino acid transporter, y+ system), member 3	chrX	1.69255	0.00666387	4494745	113	0	0	CTTGGAAGGGATTCTCCGTGGCGCTGCTACCTGTTTCTATGCCTTCGTTGGTTTTGACTGTATTGCAACCACCG	cttggactctatgggctctggaggtttcatgccttttggCTTGGAAGGGATTCTCCGTGGCGCTGCTACCTGTTTCTATGCCTTCGTTGGTTTTGACTGTATTGCAACCACCG
	-	chr16	-1.75247	0.006743	4518492	0	0	0	TTTTAAGTCTCAATGTGTCTTGTCCTTACTATCTTT
	-	chr16	1.54224	0.00681277	4386610	0	0	0	GCTGGCTGTAGGCTCAATACCTTCCTCCTGCCTCAGCTTCTCAGGTGCTGGAATTATAGGTGTGGGCTACTCAGCCTGGCTTAAACTATATGCT
CDHR5	cadherin-related family member 5	chr7	-1.64843	0.00707974	4388056	102	0	0	AAGTGAATACAACCGTCATCCCTGAGACACAGCTGAAGGCTACAGATGCTGACATAAATGACATCCTAGTCTACACTCTGCAGGAAGTGAC	gacaccaAAGTGAATACAACCGTCATCCCTGAGACACAGCTGAAGGCTACAGATGCTGACATAAATGACATCCTAGTCTACACTCTGCAGGAAGTGACcccc
LRCH2	leucine-rich repeats and calponin homology (CH) domain containing 2	chrX	-1.53074	0.00717662	4558870	138	0	0	CCTGATGACATAGGAGCCGCACTGATGGATGGAGTTGTTCTTTGCCATTTGGCCAATCACATAAGGCCACGCTCTGTAGCTAGCATTCATGTACCGTCACCAGCA	aatcttgaatccagattaaaagtcattttaCCTGATGACATAGGAGCCGCACTGATGGATGGAGTTGTTCTTTGCCATTTGGCCAATCACATAAGGCCACGCTCTGTAGCTAGCATTCATGTACCGTCACCAGCAgtg
CNTN2	contactin 2 (axonal)	chr1	-1.51452	0.00736121	4697428	100	0	0	TTTGCTCCCAGTATCAAAGCCCGGTTCCCCCCAGAGACGTACGCACTGGTTGGGCA	atcctcgactcTTTGCTCCCAGTATCAAAGCCCGGTTCCCCCCAGAGACGTACGCACTGGTTGGGCAgcaggtcaccctggagtgctttgcctttgggaa
POLA1	polymerase (DNA directed), alpha 1, catalytic subunit	chrX	-1.83115	0.00738819	4606236	130	0	0	TGAATCTTCTTATCTGTTGTACCTGTTGGAACATATCTGGAAAGATGCCAGATTCATTTTGCAGATCATGTGTGAGCTAAATGTTCTTCCATTAGCATTGCAGATCACTAACATCGCTGGGA	TGAATCTTCTTATCTGTTGTACCTGTTGGAACATATCTGGAAAGATGCCAGATTCATTTTGCAGATCATGTGTGAGCTAAATGTTCTTCCATTAGCATTGCAGATCACTAACATCGCTGGGAacattatg
LBP	lipopolysaccharide binding protein	chr2	1.91733	0.00747803	4567066	64	0	0	GTTCCAGGCATTCCTTAACTACTACCTTCTCAACAG	gtgaacctGTTCCAGGCATTCCTTAACTACTACCTTCTCAACAGcctctaccctgatgtcaatg
	-	chr2	-1.59752	0.00755816	4735844	0	0	0	TTTCTTTGAGACAAGTTTTACTATGTAGCCCTGGCTATCCTGGAATTCACTATGTAGACCATGCTGGCCTTGAACTCAGTGATTCTTCTGCCTGTGCT
MAL2	mal, T-cell differentiation protein 2 (gene/pseudogene)	chr15	1.63086	0.00758367	4470426	156	0	0	TAGTCTTTGTCTTCTACTTCGGAGCGTTTTTACTGGAAGCAGCGGCCACCTCCCTGCATGACCTTCAGTGCAACACAACCATGACTGTGAAGCCACTACTCAACGACAACC	gattttgtctaccatttcaTAGTCTTTGTCTTCTACTTCGGAGCGTTTTTACTGGAAGCAGCGGCCACCTCCCTGCATGACCTTCAGTGCAACACAACCATGACTGTGAAGCCACTACTCAACGACAACCagtataacatcaacgtggccgccaca
RASGRF2	Ras protein-specific guanine nucleotide-releasing factor 2	chr13	1.8963	0.00774007	4631274	80	0	0	AATATTCCATCAAGGACTAAAGGCAAGGCTGGCAAATTGGCCTACT	tgaaacaatcatgttccttcatgaAATATTCCATCAAGGACTAAAGGCAAGGCTGGCAAATTGGCCTACTttggttttag
VAT1L	vesicle amine transport protein 1 homolog (T. californica)-like	chr8	1.54046	0.00775438	4610821	104	0	0	GAAGGCGTGGACATCGTTTTGGATTGCCTGTGTGGGGACAACACTGGCAAGGGGCTCAGTCTCCTCAAACCTCTGGGGACCTACATTTTATATG	gatctcagctGAAGGCGTGGACATCGTTTTGGATTGCCTGTGTGGGGACAACACTGGCAAGGGGCTCAGTCTCCTCAAACCTCTGGGGACCTACATTTTATATG
SIDT1	SID1 transmembrane family, member 1	chr16	1.60194	0.00778894	4689248	118	0	0	TTTGGTCTCTTCTACGCTATGGGGATAGCACTGATGATGGAGGGCGTGCTCAGTGCTTGTTACCATGTCTGCCCTAATTACTCCAACTT	gaatacggtattcccaaacacTTTGGTCTCTTCTACGCTATGGGGATAGCACTGATGATGGAGGGCGTGCTCAGTGCTTGTTACCATGTCTGCCCTAATTACTCCAACTTccagttcg
FAM70A	family with sequence similarity 70, member A	chrX	1.57169	0.00786319	4610878	90	0	0	CTGGTGGCTTCTATCGTGTTTATCAGCTTTGGTGTGATTGCAGCATTTTGTTGTGCTATAGTTGATGGGGTCTTTGC	CTGGTGGCTTCTATCGTGTTTATCAGCTTTGGTGTGATTGCAGCATTTTGTTGTGCTATAGTTGATGGGGTCTTTGCcgccagacacatt
	-	chr5	-1.66353	0.00800796	4543433	0	0	0	GAAAGTGAAGTCAAATTGAGTGGCAGACAAAGTGACAAATTAGAGAAAGATTTGACAGAACAGGATCTGCCCAGCTCTTGTGAAAAGAAAGGAAA
LGI2	leucine-rich repeat LGI family, member 2	chr5	1.62125	0.00813654	4370267	72	0	0	CTGGAAATCAAGGACCGAATGTTTTCCCACCTG	gagcctagtaaatggaacatttCTGGAAATCAAGGACCGAATGTTTTCCCACCTGccctctctgcagctgct
	-	chr16	-1.86328	0.0082165	4389108	0	0	0	GTCTTCTCCCACTTTGTGATTTATTTCTCGGGTATTTTATGGCA
SLIT2	slit homolog 2 (Drosophila)	chr5	1.66339	0.00828753	4644400	164	0	0	CGAACAACTTGTACTGCGACTGCCACCTAGCCTGGCTCTCAGACTGGCTTCGCCAAAGGCCACGGGTGGGCTTGTACACTCAGTGTATGGGCCCATCCCACCTGAGGGGCCACAATGTAGCAGAGGTTCAA	tcgactccactCGAACAACTTGTACTGCGACTGCCACCTAGCCTGGCTCTCAGACTGGCTTCGCCAAAGGCCACGGGTGGGCTTGTACACTCAGTGTATGGGCCCATCCCACCTGAGGGGCCACAATGTAGCAGAGGTTCAAaaacgagagtttgtctgcagtg
	-	chr16	-1.92656	0.00852224	4379133	0	0	0	TGTCCAGTAGGTTACATTTAATTCCTGCCTAGAAGTACAGACATAAGAAAGATTTTGTCCACGTCTGAAAAATACTCGTGACTGAGCC
HAPLN2	hyaluronan and proteoglycan link protein 2	chr3	1.53115	0.00877378	4723087	183	0	0	TTGCTCGAGGGCTCCGTGCGTTACCCTGTGCTCACCGCGCGGGCTCCGTGCGGCGGCCACGGGCGGCCAGGCATCCGCAGCTACGGGCCCCGCGACCGCAGCCGCGACCGCTATGACGCCTTCTGCTTCA	cgtggaccgaggggctggactggtgcaacgccggctggTTGCTCGAGGGCTCCGTGCGTTACCCTGTGCTCACCGCGCGGGCTCCGTGCGGCGGCCACGGGCGGCCAGGCATCCGCAGCTACGGGCCCCGCGACCGCAGCCGCGACCGCTATGACGCCTTCTGCTTCAcctcggccctggcag
NFIB	nuclear factor I/B	chr4	-1.53267	0.0165869	4744985	69	1	3.71	CAGCTTTGTAAAATCCGGAGTCTTCAATGTATCAGAGCTTGTGAGA	ggtacctcgaggaCAGCTTTGTAAAATCCGGAGTCTTCAATGTATCAGAGCTTGTGAGAgtatccagaa
	-	chr2	-1.60439	0.00890367	4526565	0	0	0	TAGCATATTCATTTTGTACTATCTCTTTATTTGTAATCAGTCCTTTTTTCCTTTTCCTTAAGCAAGCCCTGACTTGACGTCTTTGACCACGTGT
NFIA	nuclear factor I/A	chr4	-1.54642	0.00896845	4582689	92	0	0	CCCGCAAACCGATTCGTCAGTGTTGGACCACGGGATCCAAGCTTTGTAAATATCCCTCAACAGACA	cctactcgacacccagcacctccCCCGCAAACCGATTCGTCAGTGTTGGACCACGGGATCCAAGCTTTGTAAATATCCCTCAACAGACAcag
IL1RN	interleukin 1 receptor antagonist	chr2	-1.58447	0.00916906	4712543	262	0	0	GCTGGGGACCCTACAGTCACCTAATCTCTCTCCTTCTCA	ggaaatatgagggtttttccgcttctgacagtggaacggaatgacagcagcacaggctggtgaatgactactttctttataagcaaccaccttgagcctgaaatggcagtcgctagtctctattgccttgctgtggcctcgggatggaaatctGCTGGGGACCCTACAGTCACCTAATCTCTCTCCTTCTCAtccttctgtttcattcagaggcagcctgccgcccttctgggaaaagaccctgcaagatgcaagccttcag
	-	chr4	-1.93081	0.00918751	4641638	0	0	0	ATCAGAGCAGCTAGCTGGTCTCCTC
SOX6	SRY (sex determining region Y)-box 6	chr7	-1.62573	0.00933735	4352786	234	0	0	GCAAAGCAATGAATGGCTCTGCAGCTAAACTACAGCAGTATTATTGTTGGCCAACAGGAGGCGCCACTGTGGCTGAAGCCCGTGTCTACAGGGATGCCCGCGGCCGTGCCAGCAGCGAACCCCACATCAAGCGACCAATGAATGCGTTC	gaaGCAAAGCAATGAATGGCTCTGCAGCTAAACTACAGCAGTATTATTGTTGGCCAACAGGAGGCGCCACTGTGGCTGAAGCCCGTGTCTACAGGGATGCCCGCGGCCGTGCCAGCAGCGAACCCCACATCAAGCGACCAATGAATGCGTTCatggtttgggcaaaggacgaaaggaggaaaattcttcaggccttccctgacatgcataactccaacattagcaaaatcttag
SLC6A2	solute carrier family 6 (neurotransmitter transporter, noradrenalin), member 2	chr8	1.66276	0.00936839	4707333	100	0	0	CTGTTTGCGGTGCTTATGGAAGCTATTGGAGTTTCCTGG	ggagggatttatgtcctcactctgctggacacctttgcagcaggcacctccattCTGTTTGCGGTGCTTATGGAAGCTATTGGAGTTTCCTGGttttatg
CYP11B2	cytochrome P450, family 11, subfamily B, polypeptide 2	chr15	-1.56518	0.00939717	4382069	143	0	0	ACCGCTTTGTTTTGATGCCCAGCTCCAGCCCTGTCCTCACTTTCCGGCCTGTCAGC	atactgaaaaccttccaggtggagacactgaggcaagaggatgtgcagatggcctACCGCTTTGTTTTGATGCCCAGCTCCAGCCCTGTCCTCACTTTCCGGCCTGTCAGCtagtcacttttgcatctggggtcctagtccgg
ATP13A5	ATPase type 13A5	chr16	1.69643	0.00946882	4475078	89	0	0	TCTGCTGCGGGCCTCACTATTTTCATTCTGT	atttattctcccttctgctggcaTCTGCTGCGGGCCTCACTATTTTCATTCTGTtttgtgattttcaagacctgtaccgtaaaatggag
	-	chr7	-1.77223	0.00973709	4426059	0	0	0	TGCTATTGTGTCATAGCTAACAACATCTTCTCTAGTTGAAGGCGTGTGCTG
HABP2	hyaluronan binding protein 2	chr19	1.60371	0.00981321	4457798	37	0	0	TGATGTCCTTCATTGCGCCCCCAGACCCAG	ctctcacTGATGTCCTTCATTGCGCCCCCAGACCCAG
PTGDS	prostaglandin D2 synthase 21kDa (brain)	chr2	1.68887	0.0100603	4588968	283	0	0	ACAGTGCAGCCCAACTTTCAACAAGACAAG	acaccaacatcacgagccttcagtgggcagtccttgggctttgggtggaggccaagcctgactcataaatagggggtctccacagtgccctctgctccttctgcccagttttccttgctttgtccacattgctggcatcaggcccaggcacctgctctgctctgagcaaatggctgctcttcgcatgctgtggatgggtttggtcctcctgggtctcttgggattcccacagaccccagcccagggccatgacACAGTGCAGCCCAACTTTCAACAAGACAAG
PRDM16	PR domain containing 16	chr4	-1.64229	0.0101634	4384071	350	0	0	TATGTATGAACCTGACCCGGACCTGCTGGCCGGCCAGAGTGCCGAGGAGGAGACCGAAGACGGCATCCTGTCCCCCATCCCCATGGGGCCACCGTCCCCCTTCCCCACCAGCGAGGACTTCACTCCCAAGGAGGGCTCGCCCTATGAGGCTCCTGTCTACATTCCTGAAGACATTCCAATCCCACCAGACTTCGAGCTACGAGAGTCCTCCATACCAGG	gtgacggtgacgttgtaaataaTATGTATGAACCTGACCCGGACCTGCTGGCCGGCCAGAGTGCCGAGGAGGAGACCGAAGACGGCATCCTGTCCCCCATCCCCATGGGGCCACCGTCCCCCTTCCCCACCAGCGAGGACTTCACTCCCAAGGAGGGCTCGCCCTATGAGGCTCCTGTCTACATTCCTGAAGACATTCCAATCCCACCAGACTTCGAGCTACGAGAGTCCTCCATACCAGGagctggcctggggatctgggccaagcggaagatggaaatcggggagaggtttggcccctacgtggtgacgccccgggccgcactgaaggaggccgactttggatgggag
SCAMP3	secretory carrier membrane protein 3	chr3	1.69587	0.0103189	4702667	102	0	0	GAGTGATAGTTCATTCAATTTCTTCGTTTTTTTCTTCATTTTCTTCGTCCAGGATGTGTTCTTTG	GAGTGATAGTTCATTCAATTTCTTCGTTTTTTTCTTCATTTTCTTCGTCCAGGATGTGTTCTTTGtcctccaggccattggcatcccagggtggggcttcag
4930432K21RIK	-	chr8	1.72212	0.0107727	4420537	430	0	0	GGGTCGGCTTACCATGGCTCCAGATGCAGGAGGCTGAGGGTGGCCACTTGGCCAGGATCACTATTGCTCCCATGCAACAGGGTTGCCTGAGCTTTAAGGAAGTCACCTGACAGAGCATGGCCCTACTCCCGATGCTCATCCCGGTTTGAGCATGCAGGA	ccggctgattatgagtacccaccgggacctggaggccttcaagcgcaggaagaccaagtctctgccttacctgacaaaggggttggggagccttcctagaggggatcagagctggagggacttgtaatctgctgcagcctgtagGGGTCGGCTTACCATGGCTCCAGATGCAGGAGGCTGAGGGTGGCCACTTGGCCAGGATCACTATTGCTCCCATGCAACAGGGTTGCCTGAGCTTTAAGGAAGTCACCTGACAGAGCATGGCCCTACTCCCGATGCTCATCCCGGTTTGAGCATGCAGGAgtctgagctgagctgcagttgtcgttgagtttgtttctggaggagagaggtgccctctgtctgcctatccttcccccatgctctctgttacatttg…
CDK5RAP2	CDK5 regulatory subunit associated protein 2	chr4	-1.50676	0.0112883	4317578	78	0	0	CAGCAAATGTCCTGAGGCCAGCGACAATTCATTTGATCTATTTGAATCCACCCAGGC	atggCAGCAAATGTCCTGAGGCCAGCGACAATTCATTTGATCTATTTGAATCCACCCAGGCaatggcacctaaatcag
PLXNA2	plexin A2	chr1	-1.53803	0.0117163	4583293	124	0	0	GTGCTCCCGAAGAGACAAATGCCAACGGGCCTGGGAAGCAAATCGATTTGCTGCCAGTATCAGCCAGTGCATGAGCCTTGAGGTACACCCCAACAGCATCTCTG	GTGCTCCCGAAGAGACAAATGCCAACGGGCCTGGGAAGCAAATCGATTTGCTGCCAGTATCAGCCAGTGCATGAGCCTTGAGGTACACCCCAACAGCATCTCTGtgtcagatcacagccggctg
RET	ret proto-oncogene	chr6	1.54167	0.0117643	4720411	138	0	0	AGATTGTGACCCTGGGAGGCAACCCCTACCCTGGAATTCCTCCTGAACGACTCTTCAACCTTCTGAAG	gtggtcctttggagtgctgctctgggAGATTGTGACCCTGGGAGGCAACCCCTACCCTGGAATTCCTCCTGAACGACTCTTCAACCTTCTGAAGacaggccacaggatggagaggccagacaactgcagcgaggaaat
SLC26A11	solute carrier family 26, member 11	chr11	1.60014	0.0119259	4326842	176	0	0	CGCGGCTCTGATTGCTTACGCCTTCGAGGTGACAGGATCCCATCCCTTTGTTCTGACTGGAAAGATCGCCGAGGGGCTCCCTCCGGTGCGGATCCCACCCTTCTCAGTGACCAGGGACAATAAGACCA	ctcgcaatgccctggtggtctcctcCGCGGCTCTGATTGCTTACGCCTTCGAGGTGACAGGATCCCATCCCTTTGTTCTGACTGGAAAGATCGCCGAGGGGCTCCCTCCGGTGCGGATCCCACCCTTCTCAGTGACCAGGGACAATAAGACCAtctcgttctctgagatggtgcag
STAG3	stromal antigen 3	chr5	2.0657	0.0119953	4545680	102	0	0	AGGAAACATTAACTCGAGCAAGACAAATTGACAGA	ttctatgaagactatggtgacattatcaAGGAAACATTAACTCGAGCAAGACAAATTGACAGAtgtcagtgctctcggatcctgctcctgagcctaaagcag
SLC6A9	solute carrier family 6 (neurotransmitter transporter, glycine), member 9	chr4	1.5403	0.0127867	4444949	101	0	0	GGCACCGTAACTACTTCCAGGACATCCAGATGATGCTAGGATTTCCCCCGCCTCTCTTCTTCCAGATCTGTTGGCGCTTTGTTTCTCCGGCTATCA	GGCACCGTAACTACTTCCAGGACATCCAGATGATGCTAGGATTTCCCCCGCCTCTCTTCTTCCAGATCTGTTGGCGCTTTGTTTCTCCGGCTATCAtcttt
MFNG	MFNG O-fucosylpeptide 3-beta-N-acetylglucosaminyltransferase	chr15	-1.58456	0.0128808	4419410	458	0	0	TGGGGCTCCTGTCTCTACGATACCACTCAAGTTTGTCCCAGAG	tggcgggctggtggcctctgccggctggcaggacggtggtggctcagtctctgggtccagagacccagcttcctcctttcccgttggtgtgtgcccccgatgcctgccagacttttgcctgtaccagggccccctcctgaccagcctcccaccccagactgattggggagtcgggggctgaactgtctgggggcctgctaccaatgcactgccgactttttcggggcatggcgggagccctctttaccctcctgtgcgTGGGGCTCCTGTCTCTACGATACCACTCAAGTTTGTCCCAGAGgatgatacagggcgcgctcaggctgaaccaacggaacccaggacccctggagctgcagctaggcgacatcttcatcgcagtcaagactacctgggcct…
TIAM2	T-cell lymphoma invasion and metastasis 2	chr17	-1.52722	0.0235684	4478055	93	0	0	CAGTCACAGTTCAGGTGGACGAACACCAGCATCTCAACCGGATATTTATCAGTGATGTTCTCCCTGACAGCCTGGCATACGGAGGA	ggtttgCAGTCACAGTTCAGGTGGACGAACACCAGCATCTCAACCGGATATTTATCAGTGATGTTCTCCCTGACAGCCTGGCATACGGAGGAg
	-	chr13	-1.77968	0.0129339	4419467	0	0	0	TGCACAGGGCCCTGCGTGGCCGTGG
TCF4	transcription factor 4	chr18	-1.52708	0.000669634	4335610	106	0	0	CCAGCACTGCCGACTACAACAGGGACTCGCCAGGCTATCCTTCCTCCAAGCCAGCAGCCAGCACTTTCCCTAGCTC	gtctacgctccttcagCCAGCACTGCCGACTACAACAGGGACTCGCCAGGCTATCCTTCCTCCAAGCCAGCAGCCAGCACTTTCCCTAGCTCcttcttcatgcaag
CHRNA1	cholinergic receptor, nicotinic, alpha 1 (muscle)	chr2	1.52673	0.0129499	4391123	146	0	0	TTCTGGGCTCCGAACATGAGACGCGTCTGGTGGCAAAGCTCTTTGAAGACTACAGCAGTGTAGTCCGGCCAGTGGAGGACCACCGTGAGATTGTACAAGTCACCGTGGGTCTACAGCTGATCCA	ctggccttgTTCTGGGCTCCGAACATGAGACGCGTCTGGTGGCAAAGCTCTTTGAAGACTACAGCAGTGTAGTCCGGCCAGTGGAGGACCACCGTGAGATTGTACAAGTCACCGTGGGTCTACAGCTGATCCAgcttatcaatgtg
TIAM2	T-cell lymphoma invasion and metastasis 2	chr17	-1.52703	0.0117279	4327048	1286	9	1.79	GGCGGAGTTTCCAGATGGTCTTATCAAAGAAAGCGACATTCTGAGTGATGAAGATGAGGACTTCCACCACCCTCTGAAACAGGGTAGCCCTACTAAGGACATTGAGATTCAGTTCCAGAGACTGAAAATCTCTGAGGAATCCGACGTGCACCCAGTTGGGCAGCAGCCTCTCACAGAGTCAGGTGAACAGCCCAAGCTGGTCAGGGGCCATTTTTGCCCCATTAAACGGAAAGCAAACAGCACCAAGAGGGGCAGAGGAACTTTGCTCAAGGCGCAGACTCGTCACC	cctcgtccaggtcgttgaagggcctcagaacatcctccagcagcgagtggcccagcgagcccagcaagggcaactcactggactcagatgagtgcagcctgagcagtggcacccagagtagcggctgccccgtagccgagagcaggcgagactctaagagcaccgagctggagaaagacgctcaggagggcctGGCGGAGTTTCCAGATGGTCTTATCAAAGAAAGCGACATTCTGAGTGATGAAGATGAGGACTTCCACCACCCTCTGAAACAGGGTAGCCCTACTAAGGACATTGAGATTCAGTTCCAGAGACTGAAAATCTCTGAGGAATCCGACGTGCACCCAGTTGGGCAGCAGCCTCTCACAGAGTCAGGTGAACAGCCCAAGCTGGTCAGGG…
	-	chr7	-1.66872	0.0129805	4737680	0	0	0	TTACTTACTTCCTAGTCTTAATGTGTGCTGTTTCT
SLC22A2	solute carrier family 22 (organic cation transporter), member 2	chr17	-2.10072	0.0130531	4482435	215	0	0	GTTCACGAGCTCTGTTCTCTACCAG	GTTCACGAGCTCTGTTCTCTACCAGggcctcatcatgcacatgggcctcgcaggggacaacatctacttggatttcttctactctgccctggtggaattcccagctgccttcatcatcattctcaccatagaccggattggtcgccgctatccctgggctgtgtcaaatatggtggcaggagcagcctgcctagcttcggtttttatccctgatg
DMBT1	deleted in malignant brain tumors 1	chr7	1.66028	0.013259	4309824	27	0	0	GTTGGTGGACTACAAGTCCTTCCTATG	GTTGGTGGACTACAAGTCCTTCCTATG
SORCS3	sortilin-related VPS10 domain containing receptor 3	chr19	1.6139	0.0135494	4550041	100	0	0	TCAGTAGATTATGGCGCCACCTATGAAAAACTTAATGACAAAGTGGGTTTGAAGACCGTCCTCAGTTATCTCTATGTCAA	gTCAGTAGATTATGGCGCCACCTATGAAAAACTTAATGACAAAGTGGGTTTGAAGACCGTCCTCAGTTATCTCTATGTCAAccccaccaacaaaaggaag
COL4A6	collagen, type IV, alpha 6	chrX	1.7945	0.0139921	4651704	108	0	0	GTGATGGTGGAAAAGTTGGAATTACTGGAGAT	gtgtcaaaggaaaagatggactagttggtgatagaggttacccaggaaacaaagGTGATGGTGGAAAAGTTGGAATTACTGGAGATcctggcttccctggctccccag
SLC9A9	solute carrier family 9 (sodium/hydrogen exchanger), member 9	chr9	1.76765	0.0141822	4312253	89	0	0	ACACAGGCACATTACACCTACAACAATCTGTCATCGGATTCCAAACTGAG	gcatagttgctgttctcttctgtggagtcACACAGGCACATTACACCTACAACAATCTGTCATCGGATTCCAAACTGAGgaccaaacag
	-	chr14	-1.61419	0.0142324	4592596	0	0	0	ACCACATGGTACCTGGTACTCTTGGAAGCCAGA
PFKP	phosphofructokinase, platelet	chr13	1.54052	0.0143565	4434056	100	0	0	GGAGCACCGTCTCCATTCGATAGGAACTTTGGAACCAAGATTTCTGCCAAAGCAATGGAGTGGATCTCGGCCAAACTGAA	gggGGAGCACCGTCTCCATTCGATAGGAACTTTGGAACCAAGATTTCTGCCAAAGCAATGGAGTGGATCTCGGCCAAACTGAAggggtcccagggcacag
	-	chr10	-1.53231	0.0144029	4620505	0	0	0	CTAACATGAACCAGTGCTCTTATACCAATGACTGAATGATAACTCAGGTCACAAAAATACTGCATTAGGTTGGACCTTC
FXYD1	FXYD domain containing ion transport regulator 1	chr7	2.13394	0.0144046	4477686	33	0	0	AGCTCCACAGGAACCGGATCCATTCACCTACG	aAGCTCCACAGGAACCGGATCCATTCACCTACG
NCR1	natural cytotoxicity triggering receptor 1	chr7	1.89033	0.0151743	4315400	285	0	0	AGACTCTCCCGAAACCCATCATCTG	AGACTCTCCCGAAACCCATCATCTGggccaaacccagcatcatggtcacaaatggaaactcggtgaacatctggtgtcagggggctcagagtgcttctgagtatcaactgtactttgaaggaagcttttttgccttggagagaccaaagccatcgagatcgatgaataaagttaggttcttcatttcacaaatgacctcacatactgcagggatctacacctgcttctatcagagtggagagctctggtcaaagtcgagcaaccccctgaaactggtagtaactg
ASTL	astacin-like metallo-endopeptidase (M12 family)	chr2	1.52589	0.0154678	4471456	118	0	0	CCGCCGGGTCATTATGGATGCCTTTGCTGAGTTTGAACGTTTCACATGCATCCGGTTTGTTGCCTACCATGGTCAGAGAGACTTTG	atgaactcagCCGCCGGGTCATTATGGATGCCTTTGCTGAGTTTGAACGTTTCACATGCATCCGGTTTGTTGCCTACCATGGTCAGAGAGACTTTGtttccattcttcctatggcggg
	-	chr1	-1.53326	0.0158201	4591369	0	0	0	GTCAAAATTCCCTGAGTGAGCACTTTAGGTCTAGTGAAAAAAGGCAGGCAGGCTCTCTGAGTTTGAAGTCAGTCAGGGGTACACACAG
CACNA1A	calcium channel, voltage-dependent, P/Q type, alpha 1A subunit	chr8	1.77348	0.0159147	4727497	60	0	0	CTGCGATATTTTGACTATGTTTTTAC	gtgCTGCGATATTTTGACTATGTTTTTACaggcgtgtttacctttgagatggtgatcaag
LCN4	-	chr2	1.60665	0.0160463	4306448	224	0	0	GACTTGCCAGTAGGACCTGACCATGACCTTAGTGGACTGACTACTATTCTTCCTGGACAACATTTCTCTGAGCTGCA	cccaccaggaccacaaatgctgagacaGACTTGCCAGTAGGACCTGACCATGACCTTAGTGGACTGACTACTATTCTTCCTGGACAACATTTCTCTGAGCTGCAtttccccaatctgtgttctactccttaaattgtaccaccctctggacttcctaagctcctgatttaccttctaacccttgctctgagacccctctgaatccaataaaaaaattagcagtt
MYADML2	myeloid-associated differentiation marker-like 2	chr11	1.52991	0.0161706	4393471	0	0	0	TGTCTGGGCTCCTTAAGATCGTCCAGGCCTTTGTGGCCTGCATCATCTTTGGAGCACTTGTCCACGAGAGTCGCTACGGGCGCTACGTGGCCACACAGTGGTGTGTGGCTGTCTACAGCCTGTGCTTCATGGCCACAGTGGCTGTGGTGGTCCTAAGCGTGATGGGACACACGGCAGGCCTGGGGTGCCCGTTTGACCGCCTAGTGATAGTGTATACGTTCCTGGCTGTGCTCCTATACCTCAGCGCTGCAGTCATCTGGCCAGTCTTCTGTTTTGACCCCAAGTACGGGGAGCCAGGGCGGCCCGCGGACTGCCTGCGAGGCAGCTGCCCCTGGGACAGCCAATTGGTGGTAGCTATTTTCACCTACGTCAACCTGCTCCTTTACATTGTTGACCTCG…
BUB1	budding uninhibited by benzimidazoles 1 homolog (yeast)	chr2	-1.52276	0.0121903	4599490	44	0	0	GCTATTCCAAGCACGCCTTACTGGAATCCATTTG	GCTATTCCAAGCACGCCTTACTGGAATCCATTTGccagctcaag
NRADD	-	chr9	-1.52003	0.0166014	4664614	143	0	0	GGCGCTCACATAAGCAAAGGCAACAGTTGGCTAAAGCTCGGACTGTAGAGCTAGGGGACCCTGACAGGGACCAGAGGCGTGGTGACAGCAACGTCTTCGTGGACTCTCCTCCTAGTCTGGAGCCCTGTATTCCC	ctGGCGCTCACATAAGCAAAGGCAACAGTTGGCTAAAGCTCGGACTGTAGAGCTAGGGGACCCTGACAGGGACCAGAGGCGTGGTGACAGCAACGTCTTCGTGGACTCTCCTCCTAGTCTGGAGCCCTGTATTCCCagccagg
KIF15	kinesin family member 15	chr9	-1.52216	0.02659	4727975	210	2	2.44	TTCCGGGAGGACCAAATCATGCGTCTAGAGAGGCTCCATAAGGAGGGTCGAGGAAGCTTCCTGCCGGAGGAGCAGGATCGCCTGCTGTCAGAGCTGCGGGATGAGGTCCAGACGCTTCGAGAGCA	tctctaatagaaaaaattacccaactagaagatctcaccctcaaaaaggaaaaatttattcagtctaataaaatgattgtgaagTTCCGGGAGGACCAAATCATGCGTCTAGAGAGGCTCCATAAGGAGGGTCGAGGAAGCTTCCTGCCGGAGGAGCAGGATCGCCTGCTGTCAGAGCTGCGGGATGAGGTCCAGACGCTTCGAGAGCAc
AW551984	-	chr9	1.7352	0.0169307	4560716	248	0	0	TCCATGATCCAGTCCAAAGACTTTGGCTTCAAGGAGACGTCACTAATGTATAAGAGAGATGTGCTGGACATCAGCCTAGAGTCTGGAGTCATGAGTTCCTTTACAGCCTTTGTTGCCATCAACAAGGAGCTCAACGAGCCCATCCAGGGGCCCCTGGTGCATAGGGATATCCCAAGGCCTATTCTCTTGGGTGCAGGTCCTAA	cctcaccattcaccgtcttgctgcaaagTCCATGATCCAGTCCAAAGACTTTGGCTTCAAGGAGACGTCACTAATGTATAAGAGAGATGTGCTGGACATCAGCCTAGAGTCTGGAGTCATGAGTTCCTTTACAGCCTTTGTTGCCATCAACAAGGAGCTCAACGAGCCCATCCAGGGGCCCCTGGTGCATAGGGATATCCCAAGGCCTATTCTCTTGGGTGCAGGTCCTAAtaggccctctgatggtg
KRT73	keratin 73	chr15	-2.36961	0.0169491	4453741	221	0	0	TTCCAATCTAGAGACAGCCATTGCT	tgTTCCAATCTAGAGACAGCCATTGCTgatgctgagcagcgaggtgactgtgccctcaaggatgcccgggccaagctggatgagctggagagagccctgcaccaggctaaggaggagctggcccggatgctgcgtgagcaccaggagctgatgagtatgaagctggccctggacattgagatcgccacctaccgcaagctgctggagggggaggagtgcag
BRIP1	BRCA1 interacting protein C-terminal helicase 1	chr11	-1.81761	0.0169503	4696000	83	0	0	CGGCACAAAAATGATTGGGGAGCTCTTATTCTAGTGGACGATCGCTTCAATAACAATCCAAACCGCTA	atgtattCGGCACAAAAATGATTGGGGAGCTCTTATTCTAGTGGACGATCGCTTCAATAACAATCCAAACCGCTAtatatcag
EPHX2	epoxide hydrolase 2, cytoplasmic	chr14	1.50888	0.0174361	4341596	0	0	0	ATGCTGAGAGGAGGGCCCCGACATGTTGGATCAAT
NOL4	nucleolar protein 4	chr18	-1.5112	0.0175829	4715689	113	0	0	TCCTACACTGGTGACCAGCATGATCGACTACAACATGCCAATCACAATGGCGTACATGAAGCACA	ataatggaaagccTCCTACACTGGTGACCAGCATGATCGACTACAACATGCCAATCACAATGGCGTACATGAAGCACAtgaaactgcagcttctgaactcacagcaagatgag
BUB1	budding uninhibited by benzimidazoles 1 homolog (yeast)	chr2	-1.5201	0.00889521	4371248	612	5	2.09	AACCTCAGAACCTTTGCATAGTGCACAGATTTTAAACCAAGTTATGATGACAAACTCAAGTCCAGAAAAAAACTCAGCCTGTGTTCCTAGG	ctacAACCTCAGAACCTTTGCATAGTGCACAGATTTTAAACCAAGTTATGATGACAAACTCAAGTCCAGAAAAAAACTCAGCCTGTGTTCCTAGGagtcaggtaacaaggacatttattgtatgctgtatagaaattaggaatgttgctggacagcctttatggctgcctttgctctcgtccattgacactgtcccctgtgcttgacctccattccaaccaccatcccatgatagctctcagagcctttctatcatctctctgctcaactcttatataacttgtcagacctagggcctctcccacacagtcccatctttaacttctttcttcctaattgcctcttcataggcccaggaaatccctattttggatcacatttgcctggaggtttttttgt…
OCLN	occludin	chr13	1.57381	0.017753	4484931	117	0	0	TGTCCGTGAGGCCTTTTGAAAGTCCACCTCCTTACAGACCTGATG	gttcgcttatcttgggagcctggacattttgctcatcataaagattaggtgaccagtgacatcagccaTGTCCGTGAGGCCTTTTGAAAGTCCACCTCCTTACAGACCTGATGaatt
CDH23	cadherin-related 23	chr10	1.54058	0.0180436	4344208	257	0	0	GGACGGTATCCTGCGCACCTTTGACCTCTTCATGGCCTACAGCCCTGGCTATTTTGTGGTAGACATCGTGGCCCGAGACCTGGCCGGCCACAATGATACCGCCATCATCGGCATCTACATCCTGAGGGATGACCAGCGCGTGAAGATCGTCATCAATGAGATCCCGGACCGCGTGCGTGGCTTCGAGGAGGAGTTCATTCGCCTGCTGTCCAACATCACAGGCGCCATTGTCAACACCGATGA	ggagtgtGGACGGTATCCTGCGCACCTTTGACCTCTTCATGGCCTACAGCCCTGGCTATTTTGTGGTAGACATCGTGGCCCGAGACCTGGCCGGCCACAATGATACCGCCATCATCGGCATCTACATCCTGAGGGATGACCAGCGCGTGAAGATCGTCATCAATGAGATCCCGGACCGCGTGCGTGGCTTCGAGGAGGAGTTCATTCGCCTGCTGTCCAACATCACAGGCGCCATTGTCAACACCGATGAcgtgcag
PRKAG3	protein kinase, AMP-activated, gamma 3 non-catalytic subunit	chr1	1.95316	0.0183351	4497115	59	0	0	CTTTATCCTGGTGCTGCACCGGTACTACAGATCCC	gtatgctcaccatcactgaCTTTATCCTGGTGCTGCACCGGTACTACAGATCCCccctg
	-	chr11	-1.67075	0.01839	4524307	0	0	0	CTTCTTTTGGACTCTAGCACCAGGGC
ATP1B1	ATPase, Na+/K+ transporting, beta 1 polypeptide	chr1	1.62643	0.018492	4405526	185	0	0	GTGTGCAGGTTCAAGCTTGACTGGCTGGGGAACTGCTCCGGTCTCAATGATGACTCTTACGGCTACAGAGAGGGGAAGCCCTGCATCATTATCAAGCTCAACCGA	atgttcccagtgaacccaaggaacggggcgacatcaatcacgaacgaggagagaggaagGTGTGCAGGTTCAAGCTTGACTGGCTGGGGAACTGCTCCGGTCTCAATGATGACTCTTACGGCTACAGAGAGGGGAAGCCCTGCATCATTATCAAGCTCAACCGAgtgttgggcttcaaaccgaag
VEPH1	ventricular zone expressed PH domain homolog 1 (zebrafish)	chr3	-1.68978	0.0186436	4702696	175	0	0	CCATCGCAGTGAAATTCCTCCACAGAGGCAGCAAGGAGCTGTGTAGGAACATGTCCAACTACCTGTCCCTGGCTGCCATCACCAAGGCGGATCTGCTGGCTGACCACACTGAAGGGATAATAAAGAGCATACTC	aattacaaccggacccctgtgatggtcttagctgtccCCATCGCAGTGAAATTCCTCCACAGAGGCAGCAAGGAGCTGTGTAGGAACATGTCCAACTACCTGTCCCTGGCTGCCATCACCAAGGCGGATCTGCTGGCTGACCACACTGAAGGGATAATAAAGAGCATACTCcaag
SLC6A5	solute carrier family 6 (neurotransmitter transporter, glycine), member 5	chr7	1.69445	0.0188937	4571514	544	0	0	CACCGGGATAGTCCTCGTGCACCTAGGACCAGCCCTGAACAGGATCTTCCTGCTGAGGCCCCCACGGCCACTGTCCAGCCGCCACGTGTGCCCAGGTCGGCTTCCACCGGCGCCCAAACTTTCCAGTCTGCGGATGCGAGAGCCTGCGAGGCCCAGCAGTCCGGAGTAGGGTTTTGTAATCTCAGCAGCCCCCGGGCACAAGCGACCTCCGCGGCCCTCCGGGACTTAAGCGAAGGGCACAGCGCACAGGCCAATCCCCCTTCCGGGCCCGCCGGGGCTGGCAACGCTCTGCACTGCAAGA	ggattgcagtgctcccaaggaaatgaataaacagccagccaacatcttggaggcagcggtgccaggcCACCGGGATAGTCCTCGTGCACCTAGGACCAGCCCTGAACAGGATCTTCCTGCTGAGGCCCCCACGGCCACTGTCCAGCCGCCACGTGTGCCCAGGTCGGCTTCCACCGGCGCCCAAACTTTCCAGTCTGCGGATGCGAGAGCCTGCGAGGCCCAGCAGTCCGGAGTAGGGTTTTGTAATCTCAGCAGCCCCCGGGCACAAGCGACCTCCGCGGCCCTCCGGGACTTAAGCGAAGGGCACAGCGCACAGGCCAATCCCCCTTCCGGGCCCGCCGGGGCTGGCAACGCTCTGCACTGCAAGAttccagctctgcgtggcccggaggaggacgc…
	-	chr11	-1.50685	0.0201995	4548821	0	0	0	GCAGTTCACAACTATGTACAACTACAGTTCCAAGAGATTCAGTACCCTCCTCTGGCCTCTGAGAATACAAGGCATGCA
ATP13A4	ATPase type 13A4	chr16	1.69977	0.0206241	4320807	89	0	0	TGGGCGTATGTCTTTTCATTCTATTTGCGGATATCCCAGAGATGCAT	atatatttgtccttgtgctgatcttacagaTGGGCGTATGTCTTTTCATTCTATTTGCGGATATCCCAGAGATGCATaggcgtttggac
OFD1	oral-facial-digital syndrome 1	chrX	-1.65915	0.0211184	4710223	69	0	0	TATTTACTATGCAGGATCTACTACAACTCATTCGGATTAACCCCTCATCCAGTCTCTATAAATCATTG	aTATTTACTATGCAGGATCTACTACAACTCATTCGGATTAACCCCTCATCCAGTCTCTATAAATCATTG
CYP2D34	-	chr15	-1.83706	0.0212527	4449679	172	0	0	GTGATCAATGGACTAAAGGCGATGCAGGA	cttcaaaaccgctatggtgatgtgttcagtctgcagatggcctggaagcccgtggttGTGATCAATGGACTAAAGGCGATGCAGGAagtgctgttgacctgtggcaaggacactgctgaccaccctccagtgcccatatttgagtacctaggttttaagagcaaatcccaag
	-	chr7	-2.32099	0.0216754	4433467	0	0	0	TGTGTTCAGACTGACAGTCAAACAG
SLC22A4	solute carrier family 22 (organic cation/ergothioneine transporter), member 4	chr11	1.69222	0.0217405	4398436	215	0	0	TCAGTGGGTTACTTTGCTCTGTCTCTCAATGTTCCTAATTTACATGGAGATGTCTACCTGAACTGCTTCCTCTCTGGCCTGATTGAAGTTCCAGCTTACTTCACAGCCTGGCTGCTACTGCGAACCCTGCCACGGAGATATATTATAGCTGGGGTGCTATTCTGGGGAGGAGGTGTGCTTCTCTTGATCCAAGTGGTACCTGA	gatgctaaccTCAGTGGGTTACTTTGCTCTGTCTCTCAATGTTCCTAATTTACATGGAGATGTCTACCTGAACTGCTTCCTCTCTGGCCTGATTGAAGTTCCAGCTTACTTCACAGCCTGGCTGCTACTGCGAACCCTGCCACGGAGATATATTATAGCTGGGGTGCTATTCTGGGGAGGAGGTGTGCTTCTCTTGATCCAAGTGGTACCTGAag
KIF20B	kinesin family member 20B	chr19	-1.54087	0.0218146	4406293	35	0	0	ACTCTTTGGTTCAGGCACTCAAGACATCAAGTAAG	ACTCTTTGGTTCAGGCACTCAAGACATCAAGTAAG
	-	chr11	-1.93555	0.0218691	4544878	0	0	0	AGTCAGCTAATTGCTTGGTCTCATCAGTTTTCTGCCAAAGATAGGTAGGTACATATGAAGCGGTAGTA
	-	chr11	-1.94486	0.0221635	4332799	0	0	0	ATTGCTCCCAAGGAGCCGTAGTTGACGCAATCAATGAAGTATAATTT
FOLR2	folate receptor 2 (fetal)	chr7	-1.77724	0.0225121	4347371	0	0	0	GTAGCTTTCAGCTAGCGCCATGCCTTCCCCACCATGTTCCTTGCCATGA
NCAPD2	non-SMC condensin I complex, subunit D2	chr6	-1.56586	0.0228582	4524175	175	0	0	ATTGAGTTCTTCGTGATGGTATTCCAATTTGGGGTACCTCAGGCCCTGTTTGGGGTACGCCGCATGCTGCCACTCATCTGGTCTAAGGAGCCTGGTGTCCGGGAAGCCGTGCTTAATGCGTACCGCCAACTCTACCTCAACCCGAAAGGGGACTCAGCCA	tggtgcaggaggtgATTGAGTTCTTCGTGATGGTATTCCAATTTGGGGTACCTCAGGCCCTGTTTGGGGTACGCCGCATGCTGCCACTCATCTGGTCTAAGGAGCCTGGTGTCCGGGAAGCCGTGCTTAATGCGTACCGCCAACTCTACCTCAACCCGAAAGGGGACTCAGCCAg
CYP4A12B	-	chr4	1.5431	0.0241201	4564960	134	0	0	GAACGACCTGGACAAGATGCCCTATACT	GAACGACCTGGACAAGATGCCCTATACTaccatgtgcatcaaggaggccctgaggatctacccccctgtaccaagtgtgagcagagagctcagctcacctgtcacctttcctgatggacgttctttacccaaag
DENND1C	DENN/MADD domain containing 1C	chr17	-1.67708	0.024191	4675819	33	0	0	GGTGACTCCCTCCAGGAATATTGTGCA	GGTGACTCCCTCCAGGAATATTGTGCAtcaaag
	-	chr4	-1.63094	0.0251087	4593887	0	0	0	CTTCTTAAACAGAAGAGTAATAGTCATGCCTTTCCCCTGTATTACTTAGGA
COL4A3	collagen, type IV, alpha 3 (Goodpasture antigen)	chr1	1.62071	0.0253915	4481412	48	0	0	GCTTGCTGGGGGCCTACCCAGGCCCAA	GCTTGCTGGGGGCCTACCCAGGCCCAAaagggagccctggtgtaccag
D830039M14RIK	-	chr10	-1.5786	0.025516	4740160	0	0	0	CTACCTGCTTCACGGGTCGCTGTGAGAACTGATGAAGGGACTGTGGAGTCCAGCGCTGCTGCGACGCAAAAACACAACTCTCACCTCAAAGGGGATCAGAGATGGCTTATCCTAGAGCCAAATAGGAGCGACCCTAGCCCGGGAACACAAATACAGGTTATTCCATGTCCCAACATGGTAACAGTTTGATAAAAATTGTGAATTATTTTGTGCTTTTTTTTTTTTTTTTTAGTTATTTTATGCGTGTTTGCCCGCGTGTGTATTTGTGCACCACCTATGTGTCTGGTGTCCTCAGAGGCCAAAAGAGGGGTCAAATCTCCTGGGATTGGAGTTGCAAACAGCTATGAACCATCCTGTACATGATTGGACAACCCTTGCAAAGGAACGGTGTAGCTGTCT…
	-	chr10	2.01327	0.0256232	4380591	0	0	0	CAATTCACAAAACACGTGAAACTAAAGAAG
[truncated: 84 more rows]
