# Supplementary material for: Neuronal-Specific Deficiency of the Splicing Factor Tra2b Causes Apoptosis in Neurogenic Areas of the Developing Mouse Brain
Source: PLoS One. 2014 Feb 19;9(2):e89020. doi: 10.1371/journal.pone.0089020 (PMC3929626; doi:10.1371/journal.pone.0089020)
Supplement: Dataset S2 — Differentially expressed candidate transcripts from mouse exon array analysis. Data obtained from mouse exon array was analyzed with regard to general changes in gene expression. Initial filtering eliminated transcripts with less than ±1.5-fold up- or downregulation and p-values bigger than 0.05 yielding a list of 86 differentially expressed transcripts. TRANSCRIPT_ID gives the Affymetrix transcript identification number as it is accessible and referred to in the online NetAffx database. The p-value was obtained by comparing single values of gene expression level of each genotype group using Student’s t-test. F_C[KOvsCTRL] gives the relative fold-change of expression in KO mice as compared to CTRL brains. (XLSX) [file pone.0089020.s004.xlsx]

## Sheet: Differentially Expressed Genes 
TRANSCRIPT_ID	GENE_ASSIGNMENT	GENE_SYMBOL	REF_SEQ	P_VAL[KO vs. CTRL]	F_C[KOvsCTRL]
6980933	NM_139221 // Defb11 // defensin beta 11 // 8 A2|8 // 246081 /// NM_010030 // Defb2 // d	Defb11	NM_139221	0.0485219	2.0658
6765276	NM_181796 // Gstp2 // glutathione S-transferase, pi 2 // 19 A|19 0.0 cM // 14869 /// NM	Gstp2	NM_181796	0.0323961	1.84736
6787474	NM_009831 // Ccng1 // cyclin G1 // 11|11 B1.1 // 12450 /// ENSMUST00000020576 // Ccng1	Ccng1	NM_009831	3.81382e-05	1.84717
6767782	NM_013532 // Lilrb4 // leukocyte immunoglobulin-like receptor, subfamily B, member 4 //	Lilrb4	NM_013532	0.0257063	1.82722
6936930	NM_020295 // Lmbr1 // limb region 1 // 5 B1|5 15.8 cM // 56873 /// ENSMUST00000055195 /	Lmbr1	NM_020295	0.000604856	1.81366
6793170	NM_008692 // Nfyc // nuclear transcription factor-Y gamma // 4 D2.2|4 55.0 cM // 18046	Nfyc	NM_008692	0.0296426	1.72952
6798951	NM_012038 // Vsnl1 // visinin-like 1 // 12|12 A2 // 26950 /// ENSMUST00000072299 // Vsn	Vsnl1	NM_012038	0.0285906	1.72606
6899429	NM_011471 // Sprr2e // small proline-rich protein 2E // 3 F1|3 45.2 cM // 20759 /// AY1	Sprr2e	NM_011471	0.020085	1.71813
7018366	NM_001161432 // Eda2r // ectodysplasin A2 receptor // X C3|X // 245527 /// NM_175540 //	Eda2r	NM_001161432	0.000680874	1.66716
6965107	NM_146964 // Olfr61 // olfactory receptor 61 // 7 F5|7 // 18362 /// ENSMUST00000084456	Olfr61	NM_146964	0.0180888	1.66272
6828326	NM_009155 // Sepp1 // selenoprotein P, plasma, 1 // 15 A1|15 5.9 cM // 20363 /// NM_001	Sepp1	NM_009155	0.0242511	1.66038
6791359	NM_029613 // Krtap4-7 // keratin associated protein 4-7 // 11 D|11 // 76444 /// NM_0296	Krtap4-7	NM_029613	0.0469191	1.64279
6957059	NM_009779 // C3ar1 // complement component 3a receptor 1 // 6|6 F1 // 12267 /// ENSMUST	C3ar1	NM_009779	0.00123767	1.62669
6906620	NM_011839 // Mab21l2 // mab-21-like 2 (C. elegans) // 3 F1|3 // 23937 /// ENSMUST000000	Mab21l2	NM_011839	0.0306458	1.58696
6760009	NM_009255 // Serpine2 // serine (or cysteine) peptidase inhibitor, clade E, member 2 //	Serpine2	NM_009255	0.00476267	1.56985
6964233	AK086471 // D930031A20Rik // RIKEN cDNA D930031A20 gene // 7 F3|7 // 319423	D930031A20Rik	AK086471	0.00406242	1.56925
7011861	NM_010340 // Gpr50 // G-protein-coupled receptor 50 // X A7.2|X 26.0 cM // 14765 /// EN	Gpr50	NM_010340	0.0147252	1.55442
6849595	NM_007669 // Cdkn1a // cyclin-dependent kinase inhibitor 1A (P21) // 17 A3.3|17 15.23 c	Cdkn1a	NM_007669	0.00040495	1.54469
6977260	NM_010442 // Hmox1 // heme oxygenase (decycling) 1 // 8 C1|8 35.0 cM // 15368 /// ENSMU	Hmox1	NM_010442	0.00138541	1.53033
6946055	NM_053110 // Gpnmb // glycoprotein (transmembrane) nmb // 6 B2.3|6 21.0 cM // 93695 ///	Gpnmb	NM_053110	0.0117818	1.51837
6984930	NM_026753 // Fam96b // family with sequence similarity 96, member B // 8|8 D1 // 68523	Fam96b	NM_026753	0.0127562	1.51149
7007728	AK045674 // B230220N19Rik // RIKEN cDNA B230220N19 gene // 4 A5|4 // 319321	B230220N19Rik	AK045674	0.0269757	1.5112
6788423	NM_020492 // Glra1 // glycine receptor, alpha 1 subunit // 11 B1.3|11 30.0 cM // 14654	Glra1	NM_020492	0.0344849	1.50426
6962376	NM_009982 // Ctsc // cathepsin C // 7|7 D3-E1.1 // 13032 /// ENSMUST00000032779 // Ctsc	Ctsc	NM_009982	0.0070405	1.50076
6928962	NM_027609 // Speer4f // spermatogenesis associated glutamate (E)-rich protein 4f // 5 A	Speer4f	NM_027609	0.0370823	-1.50274
6994030	NM_172920 // Dpy19l1 // dpy-19-like 1 (C. elegans) // 9 A4|9 // 244745 /// BC116782 //	Dpy19l1	NM_172920	2.88999e-05	-1.50367
6832276	NM_172610 // Mpped1 // metallophosphoesterase domain containing 1 // 15 E2|15 54.5 cM /	Mpped1	NM_172610	0.0045947	-1.50387
6974663	NM_013834 // Sfrp1 // secreted frizzled-related protein 1 // 8 A2|8 9.5 cM // 20377 ///	Sfrp1	NM_013834	0.0221881	-1.50836
6983873	NM_001081981 // Nfix // nuclear factor I/X // 8 C1-C2|8 38.6 cM // 18032 /// NM_0010819	Nfix	NM_001081981	0.0148522	-1.51381
6905821	NM_025863 // Trim59 // tripartite motif-containing 59 // 3|3 E2 // 66949 /// BC025430 /	Trim59	NM_025863	0.036341	-1.51494
6880492	NM_029617 // Casc5 // cancer susceptibility candidate 5 // 2 E5|2 // 76464 /// ENSMUST0	Casc5	NM_029617	0.00296354	-1.51819
6831858	NM_008197 // H1f0 // H1 histone family, member 0 // 15 E1|15 46.75 cM // 14958 /// BC11	H1f0	NM_008197	0.0107649	-1.51944
6835934	NM_027435 // Atad2 // ATPase family, AAA domain containing 2 // 15|15 D2 // 70472 /// E	Atad2	NM_027435	0.00877667	-1.52037
6923584	NR_015513 // E130114P18Rik // RIKEN cDNA E130114P18 gene // 4 C6|4 // 319865 /// ENSMUS	E130114P18Rik	NR_015513	0.00367207	-1.52055
6988112	NM_021339 // Cdon // cell adhesion molecule-related/down-regulated by oncogenes // 9 A4	Cdon	NM_021339	0.0117399	-1.52061
6775984	NM_001080129 // Tmpo // thymopoietin // 10 C2|10 49.0 cM // 21917 /// NM_001080130 // T	Tmpo	NM_001080129	0.00386316	-1.52147
6837935	NM_011994 // Abcd2 // ATP-binding cassette, sub-family D (ALD), member 2 // 15 E-F|15 /	Abcd2	NM_011994	0.000454757	-1.52226
6921331	NM_018741 // Igfbpl1 // insulin-like growth factor binding protein-like 1 // 4|4 B2 //	Igfbpl1	NM_018741	0.000427746	-1.52342
6861850	NM_013685 // Tcf4 // transcription factor 4 // 18 E2|18 // 21413 /// NM_001083967 // Tc	Tcf4	NM_013685	0.00207618	-1.52466
6886356	NM_015753 // Zeb2 // zinc finger E-box binding homeobox 2 // 2|2 C1 // 24136 /// ENSMUS	Zeb2	NM_015753	0.00191824	-1.53259
6963311	NM_146311 // Olfr510 // olfactory receptor 510 // 7 E3|7 // 258308 /// ENSMUST000000762	Olfr510	NM_146311	0.0339832	-1.53544
6896671	NR_015580 // Sox2ot // SOX2 overlapping transcript (non-protein coding) // 3 A3|3 // 32	Sox2ot	NR_015580	0.00157388	-1.5355
6924466	NM_007671 // Cdkn2c // cyclin-dependent kinase inhibitor 2C (p18, inhibits CDK4) // 4 C	Cdkn2c	NM_007671	0.00113753	-1.53621
6887520	NM_025565 // Spc25 // SPC25, NDC80 kinetochore complex component, homolog (S. cerevisia	Spc25	NM_025565	0.00526453	-1.53683
6841019	NM_019778 // Zbtb20 // zinc finger and BTB domain containing 20 // 16 B4|16 28.9 cM //	Zbtb20	NM_019778	0.0111331	-1.56417
6805381	NM_015786 // Hist1h1c // histone cluster 1, H1c // 13|13 A2-A3 // 50708 /// ENSMUST0000	Hist1h1c	NM_015786	0.00978978	-1.56704
6822729	NM_080433 // Fezf2 // Fez family zinc finger 2 // 14 A1|14 // 54713 /// ENSMUST00000022	Fezf2	NM_080433	0.00706303	-1.57508
6890715	NM_001113179 // Bub1 // budding uninhibited by benzimidazoles 1 homolog (S. cerevisiae)	Bub1	NM_001113179	0.00581122	-1.57661
6993098	NM_010620 // Kif15 // kinesin family member 15 // 9 F4|9 // 209737 /// ENSMUST000000407	Kif15	NM_010620	0.000537364	-1.58824
6868519	BC020125 // D030056L22Rik // RIKEN cDNA D030056L22 gene // 19 B|19 // 225995 /// NM_177	D030056L22Rik	BC020125	0.00891888	-1.59059
6879741	NM_013627 // Pax6 // paired box gene 6 // 2 E3|2 58.0 cM // 18508 /// ENSMUST0000011108	Pax6	NM_013627	1.26012e-05	-1.59816
6898241	NM_133786 // Smc4 // structural maintenance of chromosomes 4 // 3|3 E2 // 70099 /// NR_	Smc4	NM_133786	0.0131391	-1.60214
6880529	NM_133851 // Nusap1 // nucleolar and spindle associated protein 1 // 2 E5|2 // 108907 /	Nusap1	NM_133851	0.00519842	-1.61517
6811715	NM_175663 // Hist1h2ba // histone cluster 1, H2ba // 13 A2-A3|13 // 319177 /// ENSMUST0	Hist1h2ba	NM_175663	0.0343945	-1.61622
6869503	NM_010615 // Kif11 // kinesin family member 11 // 19 C2|19 // 16551 /// ENSMUST00000012	Kif11	NM_010615	0.0071549	-1.62221
6915734	NM_146144 // Usp1 // ubiquitin specific peptidase 1 // 4 C6|4 // 230484 /// ENSMUST0000	Usp1	NM_146144	0.0200219	-1.63028
6968704	NM_020599 // Rlbp1 // retinaldehyde binding protein 1 // 7 D3|7 39.0 cM // 19771 /// NM	Rlbp1	NM_020599	0.000673552	-1.6363
6808621	NR_029545 // Mir9-2 // microRNA 9-2 // 13|13 // 723967 /// NR_015561 // C130071C03Rik /	Mir9-2	NR_029545	7.0627e-05	-1.63786
6888114	NM_010894 // Neurod1 // neurogenic differentiation 1 // 2 C3|2 46.0 cM // 18012 /// BC0	Neurod1	NM_010894	0.000130267	-1.6418
6801335	NM_172578 // C79407 // expressed sequence C79407 // 12 C1|12 // 217653 /// BC052175 //	C79407	NM_172578	0.00136714	-1.64627
6922846	NM_001113209 // Nfib // nuclear factor I/B // 4 C4-C6|4 38.6 cM // 18028 /// NM_0011132	Nfib	NM_001113209	0.00767732	-1.64862
6928457	NM_009873 // Cdk6 // cyclin-dependent kinase 6 // 5 A2-A3|5 1.0 cM // 12571 /// ENSMUST	Cdk6	NM_009873	0.00168415	-1.65762
7012030	NM_146398 // Olfr1325 // olfactory receptor 1325 // X A7.3|X // 258393 /// ENSMUST00000	Olfr1325	NM_146398	0.0231104	-1.67606
6846670	NM_010140 // Epha3 // Eph receptor A3 // 16 C1.3|16 // 13837 /// ENSMUST00000064405 //	Epha3	NM_010140	0.00102728	-1.69158
6773556	NM_152229 // Nr2e1 // nuclear receptor subfamily 2, group E, member 1 // 10 B2|10 25.5	Nr2e1	NM_152229	5.846e-05	-1.7001
6795024	NM_001167963 // G2e3 // G2/M-phase specific E3 ubiquitin ligase // 12 C1|12 // 217558 /	G2e3	NM_001167963	0.000861248	-1.70296
6969968	NR_033576 // Usp-ps // ubiquitin specific peptidase, pseudogene (USP17 homolog) // 7 E3	Usp-ps	NR_033576	0.00943724	-1.72216
6848368	NM_011878 // Tiam2 // T-cell lymphoma invasion and metastasis 2 // 17 A1|17 4.0 cM // 2	Tiam2	NM_011878	0.0115827	-1.72229
6878053	NM_025866 // Cdca7 // cell division cycle associated 7 // 2 C3|2 // 66953 /// ENSMUST00	Cdca7	NM_025866	0.00168773	-1.72613
6903753	NM_007900 // Ect2 // ect2 oncogene // 3|3 B // 13605 /// NM_001177625 // Ect2 // ect2 o	Ect2	NM_007900	0.000692834	-1.74325
6844553	NM_009186 // Tra2b // transformer 2 beta homolog (Drosophila) // 16 B1|16 14.0 cM // 20	Tra2b	NM_009186	0.010315	-1.74453
6755494	NM_001012330 // Zfp238 // zinc finger protein 238 // 1|1 H3 // 30928 /// NM_013915 // Z	Zfp238	NM_001012330	0.00271232	-1.74936
6758862	NM_139146 // Satb2 // special AT-rich sequence binding protein 2 // 1 C1.3|1 // 212712	Satb2	NM_139146	0.00765399	-1.76054
6755294	NM_146717 // Olfr433 // olfactory receptor 433 // 1 H4|1 // 258712 /// ENSMUST000000529	Olfr433	NM_146717	0.0174481	-1.76572
6957263	NM_009829 // Ccnd2 // cyclin D2 // 6 F3|6 61.1 cM // 12444 /// ENSMUST00000000188 // Cc	Ccnd2	NM_009829	0.000541257	-1.79973
6791298	NM_011623 // Top2a // topoisomerase (DNA) II alpha // 11 D|11 57.0 cM // 21973 /// ENSM	Top2a	NM_011623	0.00944009	-1.80756
6992849	NM_010136 // Eomes // eomesodermin homolog (Xenopus laevis) // 9 F3|9 67.0 cM // 13813	Eomes	NM_010136	0.00028558	-1.82625
6794939	NM_001160112 // Foxg1 // forkhead box G1 // 12 B3|12 21.0 cM // 15228 /// NM_008241 //	Foxg1	NM_001160112	0.000808602	-1.84449
6811530	NM_020034 // Hist1h1b // histone cluster 1, H1b // 13|13 A2-A3 // 56702 /// ENSMUST0000	Hist1h1b	NM_020034	0.00673237	-1.84797
6878021	NM_010053 // Dlx1 // distal-less homeobox 1 // 2 C2|2 44.0 cM // 13390 /// ENSMUST00000	Dlx1	NM_010053	0.000521518	-1.85127
6989974	NM_026515 // 2810417H13Rik // RIKEN cDNA 2810417H13 gene // 9 C|9 // 68026 /// ENSMUST0	2810417H13Rik	NM_026515	0.0188976	-1.85735
6922857	NM_001113209 // Nfib // nuclear factor I/B // 4 C4-C6|4 38.6 cM // 18028 /// NM_0011132	Nfib	NM_001113209	0.00127278	-1.86247
6889894	NM_181416 // Arhgap11a // Rho GTPase activating protein 11A // 2 E4|2 // 228482 /// ENS	Arhgap11a	NM_181416	0.000112442	-2.07879
6953866	NM_009717 // Neurod6 // neurogenic differentiation 6 // 6 B3|6 29.0 cM // 11922 /// ENS	Neurod6	NM_009717	0.0103159	-2.08285
6758223	NR_027826 // 2610017I09Rik // RIKEN cDNA 2610017I09 gene // 1 B|1 // 66297 /// BC058417	2610017I09Rik	NR_027826	0.000692709	-2.18426
6805380	NM_175664 // Hist1h2bb // histone cluster 1, H2bb // 13 A2-A3|13 // 319178 /// ENSMUST0	Hist1h2bb	NM_175664	0.0202534	-2.55699
