# Supplementary material for: Neuronal-Specific Deficiency of the Splicing Factor Tra2b Causes Apoptosis in Neurogenic Areas of the Developing Mouse Brain
Source: PLoS One. 2014 Feb 19;9(2):e89020. doi: 10.1371/journal.pone.0089020 (PMC3929626; doi:10.1371/journal.pone.0089020)
Supplement: Dataset S3 — Filtered candidate exons from mouse exon array analysis. All exon data obtained from mouse exon array analysis were filtered as stated in Fig. 4B yielding a total of 481 exons. PSI[KOvsCTRL] describes the average changes of percentage splicing inclusion of a respective exon in 4 KO brains as compared to 4 CTRL brains based on the measured abundance of that exon on the arrays. The p-value was obtained by comparing single values of each genotype group using Student’s t-test. PROBESET_ID gives the Affymetrix probeset identification number as it is accessible and referred to in the online NetAffx database. EXON_LENGTH gives the length of the respective exon in base pairs. AGAA_COUNT gives the number of putative Tra2b binding sites included in the respective exon. AGAA_FREQ gives the relative frequency of Tra2b binding sites in an exon. The statistical probability of occurrence is once in 256 nucleotides and equals a frequency of 1. PROBESET_SEQ gives the sequence stretch that is covered by the respective probeset on the exon array. EXON_SEQ gives the sequence of the whole exon in coding 5′ to 3′ direction. The probeset region is shown in upper case. (XLSX) [file pone.0089020.s005.xlsx]

## Sheet: Tabelle1
GENE_SYMBOL	DESCRIPTION	CHR	PSI[KOvsCTRL]	P_VAL[KOvsCTRL]	PROBESET_ID	EXON_LENGTH[bp]	AGAA_COUNT	AGAA_FREQ	PROBESET_SEQ	EXON_SEQ
SLU7	SLU7 splicing factor homolog (S. cerevisiae)	chr11	-1.9191	0.0247732	4714947	114	6	13.47	ATCAGGAGAAACTAAAAGAGGAGAA	ctacATCAGGAGAAACTAAAAGAGGAGAAgaagaagaaaaagaagaagaagaaacaccgcaagagcagttctgacagcgacgatgaggaacggaagcaggagaaactgaaaaag
KIF20B	kinesin family member 20B	chr19	-1.54877	0.00221704	4410288	156	8	13.13	GTCCTTACCACTCAAGCGAAAGAAGCAGAAAATGTACGAAACAGGGAGATGAGAAAATATGCTGACGACAGGGAGCGCTGTTTAAAGCTGCA	gaatctgaagagaaatataaagctgatagaaagaagtggttagaagaaaaagctGTCCTTACCACTCAAGCGAAAGAAGCAGAAAATGTACGAAACAGGGAGATGAGAAAATATGCTGACGACAGGGAGCGCTGTTTAAAGCTGCAgaatgaagtg
KIF2C	kinesin family member 2C	chr4	-1.8807	0.0100075	4603783	101	5	12.67	TTCGGAGGAAATCGTGTATCGTGAAGGAGATGGA	TTCGGAGGAAATCGTGTATCGTGAAGGAGATGGAgaaaatgaagaacaagcgtgaagagaagagggcccagaactcggagctaagaataaagcgagcacag
MTHFD1L	methylenetetrahydrofolate dehydrogenase (NADP+ dependent) 1-like	chr10	1.55964	0.0138432	4548959	42	2	12.19	TAACTGCTGGGGTTCCTCTCAAGAAAGAATA	gTAACTGCTGGGGTTCCTCTCAAGAAAGAATAtacagaggag
SORBS3	sorbin and SH3 domain containing 3	chr14	1.69784	0.0289645	4394107	87	4	11.77	TGGACAGAAGATTCCTGGAACCAGTTTCTGCACGAACTAGAAACTGGGCATAAG	gtgcctagacatcgagagaaagtagagaatgtcTGGACAGAAGATTCCTGGAACCAGTTTCTGCACGAACTAGAAACTGGGCATAAG
PSMC3IP	PSMC3 interacting protein	chr11	-1.72339	0.000841748	4585989	146	6	10.52	GCTGAAGGAATTAACAAGTGCGCTGACCACTCCTGAGATGCAGAAAGAGATTCAGGAGTTAAAGAAGGAGTGTGCTCAATACA	aGCTGAAGGAATTAACAAGTGCGCTGACCACTCCTGAGATGCAGAAAGAGATTCAGGAGTTAAAGAAGGAGTGTGCTCAATACAcagagagactgaagaacatcaaagcagctaccaaccatgtcactccagaagagaaggagaag
CENPK	centromere protein K	chr13	-1.72518	0.00685945	4424232	151	6	10.17	TAGTTGCAGTAAGGTGAAGAAAACTA	TAGTTGCAGTAAGGTGAAGAAAACTAtaaaggatatgtcagagaataaacaagaagtacatccagatactattacagatgtggaagctgttatagatacagaggaagaacttattaaagaatgtgaagaaatgtggaaagacatggaagat
NRG1	neuregulin 1	chr8	-1.79787	0.00612667	4394148	51	2	10.04	GAATATCAGTTTCAACAGAAGGCGCAAATACTTCTTCAT	agtctcccattaGAATATCAGTTTCAACAGAAGGCGCAAATACTTCTTCAT
CCNB2	cyclin B2	chr9	-1.66953	0.0133518	4583775	129	5	9.92	CAAGAGCCATGTGACTATCCGGCGGGCAGTTTTAGAAG	gtgtccagtgatttgaagaatattgacacagaagttattcctaaagcCAAGAGCCATGTGACTATCCGGCGGGCAGTTTTAGAAGaaattggaaataaagttagaaacagaaccactcaggtggcgaag
ANKRD27	ankyrin repeat domain 27 (VPS9 domain)	chr7	-1.50204	0.0120101	4374584	155	6	9.91	TCCCTGAAAACCATCGAAGATGTGAGAGAATTTTTGGGAAGACACTCAGAGAAATTTGACAAGAACATTGCCTCTTTCCACCGGACGTTCCGAGAATGTGAAAGAAAGAGCCTCCGCCA	aagaaccttcagcgcctgcagatcctttcTCCCTGAAAACCATCGAAGATGTGAGAGAATTTTTGGGAAGACACTCAGAGAAATTTGACAAGAACATTGCCTCTTTCCACCGGACGTTCCGAGAATGTGAAAGAAAGAGCCTCCGCCAccacata
TRANK1	tetratricopeptide repeat and ankyrin repeat containing 1	chr9	1.55517	0.00785926	4556735	104	4	9.85	TGGCAGCTAAGTGTTACCAGAAAGGAGATGCATTAGAGAAGGAGAAGCTGGCCCTGGCCCACTACACTG	gTGGCAGCTAAGTGTTACCAGAAAGGAGATGCATTAGAGAAGGAGAAGCTGGCCCTGGCCCACTACACTGccctgaatatgaaatccaagaaattcagccccaa
SGOL2	shugoshin-like 2 (S. pombe)	chr1	-2.66731	0.0468304	4596578	78	3	9.85	AAGAAGCTTGTAGAAATAGAATCGCATGTGAGCAATGATT	aatAAGAAGCTTGTAGAAATAGAATCGCATGTGAGCAATGATTtgttaactgcaattgaaataagcagtctttctgag
MLF1IP	MLF1 interacting protein	chr8	-2.08324	0.0111155	4579279	79	3	9.72	GAGTAGAATCTGAAAGTTGTAATCAAGCCAT	gcaaaGAGTAGAATCTGAAAGTTGTAATCAAGCCATcaacaagttttattttaaaatgaaaggagaactcatcagaatg
CENPE	centromere protein E, 312kDa	chr3	-2.04588	0.0490999	4448452	159	6	9.66	GAGAAACTAAGAATTGCTCACATGAATCTAAAAGAGCACCAAGAAACTATTGACCGACTCATGGAGACTATGTC	gatctggaaaatcaaGAGAAACTAAGAATTGCTCACATGAATCTAAAAGAGCACCAAGAAACTATTGACCGACTCATGGAGACTATGTCtgagaagacagaggaaatatcaaatatgaaaatggagttagaaaatgtaaacatgaaattacaagaaaag
SLC26A4	solute carrier family 26, member 4	chr12	-1.56108	0.0273312	4513897	55	2	9.31	TGAATGTGTACTTTGCTCTGCTTCAA	attgtcaaagaatttcagagaattgatgTGAATGTGTACTTTGCTCTGCTTCAAg
XPC	xeroderma pigmentosum, complementation group C	chr6	1.89361	0.0217536	4540836	85	3	9.04	GGAGGATGATGAAGCGTTTCAATAAAG	tgagaagataaagatggagtttgagacatacctgcGGAGGATGATGAAGCGTTTCAATAAAGaagtacaggagaacatgcacaag
INTS6	integrator complex subunit 6	chr14	-1.55751	0.0201961	4661791	143	5	8.95	CTTGGATGAAATTCATCGAAGAGCCAATCAAATCAACCATATTAA	gtttaagaaacgaatgctaatagaacaactggagaacttCTTGGATGAAATTCATCGAAGAGCCAATCAAATCAACCATATTAAtagcaattaaaagaaaatagaatgaggccacttatttcattgtcttctccaaatacaaa
OFD1	oral-facial-digital syndrome 1	chrX	-1.56646	0.0051447	4518495	174	6	8.83	TATGAAAAGGAATTGGCTGAGTTCCAGAATGAATTTGAAAGAACTTGTCAAGCAA	ctgaagtattttagagaagctgaaataacaaaagttaagatggaagagagaagaaagTATGAAAAGGAATTGGCTGAGTTCCAGAATGAATTTGAAAGAACTTGTCAAGCAAaaaatgaagccctcatttctcaggagaagaattctctggaaagaattaaaaaacaccgagag
MEIS2	Meis homeobox 2	chr2	-1.58557	0.00315466	4356182	59	2	8.68	CATGATTGACCAGTCAAATCGAGCAG	gtttatcaatgccagaagaagaatagtgcagccCATGATTGACCAGTCAAATCGAGCAG
SIAH1B	-	chrX	-1.69584	0.0421292	4542386	61	2	8.39	AGGTGTACACTCAAGACCTAGAATGACCAAGAATGTG	gggaagaccAGGTGTACACTCAAGACCTAGAATGACCAAGAATGTGgaaccttaaaaaaag
OFD1	oral-facial-digital syndrome 1	chrX	-1.62817	0.00951131	4349753	153	5	8.37	TTAGAAAAGAGTGTTCAAGACCAGAAAGACAAATCAGCTCATTGTGAAAATACT	aggatgattgaagagtcactgaagatggagatggaagaagaaTTAGAAAAGAGTGTTCAAGACCAGAAAGACAAATCAGCTCATTGTGAAAATACTttagaaaaatacatgaaaattatccagcagagacaggaagaatcaaatgcagataag
CCDC73	coiled-coil domain containing 73	chr2	-1.50594	0.0337778	4461583	184	6	8.35	AAATAGTGATGAACTAACCAGGAAAAAATCAGAAAATATCATCACACAAAAGTACAATTCTGGTCCAGAAATATGGGGAAA	aatgttccagaactaaataatgaAAATAGTGATGAACTAACCAGGAAAAAATCAGAAAATATCATCACACAAAAGTACAATTCTGGTCCAGAAATATGGGGAAAaaatacaaagagtttttgtttagatactgaatacagagaagaggaaaagaaagacctacctgtaggaaaaactgcagaag
SGOL2	shugoshin-like 2 (S. pombe)	chr1	-1.74467	0.00706291	4709146	154	5	8.31	TACCAGTTCTGTTTCAGATACCAACCCTGCTAACC	gtagcagaacgtccctggtcttggtggaTACCAGTTCTGTTTCAGATACCAACCCTGCTAACCccgagaatgagtcagaagggcagtcttcacacccaatgagaaggaaaagacagtgcgtccctctcaacctgacagagccaagccttagaag
DLX5	distal-less homeobox 5	chr6	-1.78267	0.0135298	4410923	185	6	8.3	TCAGCTGGCCGCTTTACAGAGAAGGTTTCAGAAGACTCAGTACCTCGCCCTGCCAGAACGCGCGGAGTTGGCCGCCTCTCTA	agaaagaagtggcggagccagaggtgaggatggtgaatggtaaaccaaagaaagttcgtaaacccaggactatttattccagcttTCAGCTGGCCGCTTTACAGAGAAGGTTTCAGAAGACTCAGTACCTCGCCCTGCCAGAACGCGCGGAGTTGGCCGCCTCTCTAggactgacgcaaacacag
KLHDC4	kelch domain containing 4	chr8	-1.9123	0.0183612	4507108	188	6	8.17	ACATCATCATTCATTTGCCTCCGGTTGTCTCCCGGGCGCCGCT	tatagcgcgccgctcgtttccggcccggcagaACATCATCATTCATTTGCCTCCGGTTGTCTCCCGGGCGCCGCTtccgaatcggcgcgatgggcaagaagggaaagaaggagaagaagggccgcggcgcggagaagacggccgccaagatggagaagaaggtgtccaagcgctcgcggaaggaggag
MKI67	antigen identified by monoclonal antibody Ki-67	chr7	-1.50895	0.0444277	4310542	417	13	7.98	GGCCCAAGTTTGATGCATCTGCAGAGAATGTCGGGATAAAGAAAAACGAGAAGACTATGAAGACTGCCTCCCAGGAGACAGAGCTGCAGAATCCAGATGATGGAGCCAAGAAATCTACATCTCGGGGCCAAGTCAGTGGGAAAAGAACATGCTTGAGGTCTAGAGGAACGA	aactctaggtaccgaaagaaaaccaatgtaaaacagccaaGGCCCAAGTTTGATGCATCTGCAGAGAATGTCGGGATAAAGAAAAACGAGAAGACTATGAAGACTGCCTCCCAGGAGACAGAGCTGCAGAATCCAGATGATGGAGCCAAGAAATCTACATCTCGGGGCCAAGTCAGTGGGAAAAGAACATGCTTGAGGTCTAGAGGAACGActgagatgccccagccttgtgaagcagaagagaaaacaagcaaaccagctgcagaaatcttgataaagcctcaggaagagaaaggagtctctggagagtctgatgttaggtgtttgaggtccagaaaaactagagtcgctttggacagtgaacctaagccaagggtaactcgtggaaccaagaaagat…
PRR11	proline rich 11	chr11	-1.51536	0.00921884	4320972	99	3	7.76	GATGGACCCATGCATATAACAGTTAAAGATCTACTCAATGTGAAATTAAAAAAGACACAGAGTGTTGACGAAAGAAAGAA	gttgaaccattaaagaaaGATGGACCCATGCATATAACAGTTAAAGATCTACTCAATGTGAAATTAAAAAAGACACAGAGTGTTGACGAAAGAAAGAAg
CDCA5	cell division cycle associated 5	chr19	-1.86959	0.015106	4546320	66	2	7.76	GTCAGAAAGGCCATCGTCTTGAAGAAGATCGTAGCTCATGCA	acaactccagcggtcccaGTCAGAAAGGCCATCGTCTTGAAGAAGATCGTAGCTCATGCAgtagag
BRCA1	breast cancer 1, early onset	chr11	-1.81314	0.0230304	4554019	99	3	7.76	GCTATGCAGAAAATCTTAGAGTGTCCGATCTG	ttcactggaactggaagaaatggatttatctgccgtccaaattcaagaagtacaaaatgtccttcatGCTATGCAGAAAATCTTAGAGTGTCCGATCTG
HEG1	HEG homolog 1 (zebrafish)	chr16	-2.11424	0.0110405	4578225	104	3	7.38	TCAATACTACTGCAGAAAACCATTCCAACACTCAAGAGCTTGAAAACGAGATCGCTCAAAC	ttagaacctttgtgaccgagtttaagttaaagaagacttttcTCAATACTACTGCAGAAAACCATTCCAACACTCAAGAGCTTGAAAACGAGATCGCTCAAACa
ENOX2	ecto-NOX disulfide-thiol exchanger 2	chrX	-1.78494	0.000984568	4530030	108	3	7.11	GCTGAGCTTGACCGAATCAAAGACGACA	catctgctcaaagtccaagaggaatacaaaaagaaagaaGCTGAGCTTGACCGAATCAAAGACGACAatttacaggtagaacaactgttggaaaattttcatgaaaag
ARHGAP26	Rho GTPase activating protein 26	chr18	1.77194	0.0126058	4327278	72	2	7.11	ATGCCAGCGAGGTGCTCATCACACCCTTGGAGAAGTTTCGAAAGGAGCAGATTGG	atcgagaATGCCAGCGAGGTGCTCATCACACCCTTGGAGAAGTTTCGAAAGGAGCAGATTGGggccgccagg
PTPN14	protein tyrosine phosphatase, non-receptor type 14	chr1	1.57086	0.0354595	4746205	219	6	7.01	ACTCTGCCTGAGAATGCCGAGCGCAGCCGGATCCGAGAAGTTGTCCCATACGAGGAGAATCGAGTGGAGCTCATCCCGACCAAAGA	ctcagagccctgaagaagaagctggaagatggaatggtgttcacagaatatgagcagattccaaacaaaaaggccaacggcgtcttcagcaccgccACTCTGCCTGAGAATGCCGAGCGCAGCCGGATCCGAGAAGTTGTCCCATACGAGGAGAATCGAGTGGAGCTCATCCCGACCAAAGAaaacaacacaggctatatcaacgcctcccacatcaag
FAM107B	family with sequence similarity 107, member B	chr2	-1.6696	0.00153793	4727147	184	5	6.96	GGCCCCCTTGAGAATATTGACCCCAAAGACTCCTGTCTCATTCCA	acGGCCCCCTTGAGAATATTGACCCCAAAGACTCCTGTCTCATTCCAagaaacatcatggctgagccagactacatagaagatgacaatcctgagctaattaggccccagaagcttatcaaccctgtcaaaagctcccgaaatcaccaagacctccacagagagcttcttatgaatcagaaaag
SNX10	sorting nexin 10	chr6	-1.73555	0.000790108	4597042	221	6	6.95	GCAGAATGCACTCTTGCTTTCCGATAG	agtcctGCAGAATGCACTCTTGCTTTCCGATAGcagcctccacctcttcctgcagagccatctgaactccgaggacattgaagcatgtgtttctgggcagaccaagtactcggtggaagaagccattcacaagtttgctttaatgaatagacggtttcccgaagaagaagaagaagggaagaaagacgccgacgtagagtatgattcagaaaggtattcct
MLH1	mutL homolog 1, colon cancer, nonpolyposis type 2 (E. coli)	chr9	-1.58362	0.0137556	4544833	113	3	6.8	TTGGGTGTGAGGATAAAACCCTAGCTTTCAAAATGAATGGCTATATATCGAATGCAAACTATT	agaactgatagaagTTGGGTGTGAGGATAAAACCCTAGCTTTCAAAATGAATGGCTATATATCGAATGCAAACTATTcagtgaagaagtgcattttcctactcttcatcaacc
SYTL4	synaptotagmin-like 4	chrX	2.38303	0.025487	4694836	76	2	6.74	ATGTCCGCTCCCAAATCTCAAGTTGAA	gagagattctctggataaatctggactcttcccagaatggaagaagATGTCCGCTCCCAAATCTCAAGTTGAAaag
GTF2F1	general transcription factor IIF, polypeptide 1, 74kDa	chr17	-1.78393	0.0019997	4486003	154	4	6.65	GGAGGTAGACTACATGTCTGATGGCTCCA	gcagcagaacctccaaggctaagaaaaaggcccctgtgaccaaggcaggcaggaagaagaaaaagaagaagggctcagatgatgaggcttttgaggacagcgatgatggggacttcgagggccaGGAGGTAGACTACATGTCTGATGGCTCCAg
SYNE2	spectrin repeat containing, nuclear envelope 2	chr12	-1.58388	0.0201461	4611825	156	4	6.56	ATTTGAACAGCTGGTTGGAGGCACAGGAAGAAAGGCTGAAGATGCTACAAAAACCCGAAAGTGCCGTCTCCATGGAGAAGCTGTTACTGGACTGCC	atacaacatttggaacaacttttggaaagtatcactgagaatgaaaacaaagtacagaATTTGAACAGCTGGTTGGAGGCACAGGAAGAAAGGCTGAAGATGCTACAAAAACCCGAAAGTGCCGTCTCCATGGAGAAGCTGTTACTGGACTGCCag
GRAMD1C	GRAM domain containing 1C	chr16	-2.05512	0.0332965	4489059	118	3	6.51	ATCAGTTGAAGAAAATGTGCAGCCAAG	agagcctgaccagacaggagttctggcaactgctccagcagaactatggcacggagctaggcttaaacgctgaagaaatggaacacttgttATCAGTTGAAGAAAATGTGCAGCCAAG
D930015E06RIK	-	chr3	-1.70581	0.00726511	4532105	79	2	6.48	TCCCCACAGAATTTCCCTTCAGAAGCTTCGGTCCCCTTGAGCCTC	gagatggtgttTCCCCACAGAATTTCCCTTCAGAAGCTTCGGTCCCCTTGAGCCTCccacagcacgtctgcagctctac
APBA1	amyloid beta (A4) precursor protein-binding, family A, member 1	chr19	1.77428	0.0132244	4609243	40	1	6.4	TTGGCTTCATTCCCAACCTACGTTGAAG	tcaagaaaaagcTTGGCTTCATTCCCAACCTACGTTGAAG
TTK	TTK protein kinase	chr9	-2.00886	6.65e-05	4707365	81	2	6.32	GTTGGCACAGTTAACTATATGGCCCCAGAAGCAATCAGAGACATGTCTTCTTCAAGAGAAAATTCGAAAATCAGGACCAAG	GTTGGCACAGTTAACTATATGGCCCCAGAAGCAATCAGAGACATGTCTTCTTCAAGAGAAAATTCGAAAATCAGGACCAAG
CACNA2D3	calcium channel, voltage-dependent, alpha 2/delta subunit 3	chr14	1.55537	0.00522499	4313575	81	2	6.32	TGAATCCCTTAAGTGTGAACGGTTAAAGGCTCAGAAGATCAGACGACGTCCAGAATCCTGCCACGGCTT	aaTGAATCCCTTAAGTGTGAACGGTTAAAGGCTCAGAAGATCAGACGACGTCCAGAATCCTGCCACGGCTTccatcctgag
ZBTB40	zinc finger and BTB domain containing 40	chr4	-1.62278	0.0276886	4670785	163	4	6.28	AATAGAATGTCTCACGAGTGAAGGAGGCAGTTCAGCGTTCCAGAGAATTCTGGACAAAGTGCACGATGGGAGCCTGGATGTGCAGGTGGCTCTGTCTCTGGTGAGACTATACCAGGAGTCTACACCTGCAGAGAAAGTG	accatAATAGAATGTCTCACGAGTGAAGGAGGCAGTTCAGCGTTCCAGAGAATTCTGGACAAAGTGCACGATGGGAGCCTGGATGTGCAGGTGGCTCTGTCTCTGGTGAGACTATACCAGGAGTCTACACCTGCAGAGAAAGTGtctcagattcaaccagaag
OVCH2	ovochymase 2 (gene/pseudogene)	chr7	-1.55069	0.0387162	4329814	204	5	6.27	GAAGCATTGCAACGCTCAGAAAGAATCAACC	atgcagagagagacacacatacaaaaccaccatacgaagaagacatcggggagatgccagctattgacagtggtcttctgaagcaaggggagaggcgtggaaagcattgaGAAGCATTGCAACGCTCAGAAAGAATCAACCtgctgacacactggcctttgccctctttcctccagaaatgtgagacaataaatctctgctatt
RFTN1	raftlin, lipid raft linker 1	chr17	-2.01059	0.013902	4652925	82	2	6.24	AGACCATGTCTACCTCAGAAAACCA	ggaagggaacgtgtccaccaagcagattgtgtttcttcagAGACCATGTCTACCTCAGAAAACCAagaagagggaatctaag
KIF18A	kinesin family member 18A	chr2	-1.72841	0.0303475	4462409	412	10	6.21	CTATTGTTTATACGCCAGAGGACTGCAAAAAAGCTCAAGACCTGTTTCCATCCTTAACGAGAACTTCATCGCAGTCTGCAAATGTAATGAATGACAATTCCCAGAAAGCACTGTGTAGAATAGAGTCTCCTCTCAGCAGAACTGAGTGCAAACAGGGTTTGTACTCTACATC	gcacatctgtgagtgatcctaacgtgcttaaacttactccacaacgaagaaccagaagaaaaataattccttctcccttgaaagtacaacatactcagaagtctgcactgtctgaaagtacacagctcaatgattctttcagcaaagaacttcagcCTATTGTTTATACGCCAGAGGACTGCAAAAAAGCTCAAGACCTGTTTCCATCCTTAACGAGAACTTCATCGCAGTCTGCAAATGTAATGAATGACAATTCCCAGAAAGCACTGTGTAGAATAGAGTCTCCTCTCAGCAGAACTGAGTGCAAACAGGGTTTGTACTCTACATCtactctgtgtgatagcatcagaggcttgaagaataaatggcctgaacaagaaccactagcaagcagcaaaa…
ELMO3	engulfment and cell motility 3	chr8	1.61384	0.0449921	4712245	83	2	6.17	AGACATCAGGGCACTCCTAATGGGCAAGGACTGC	tccctgtggcAGACATCAGGGCACTCCTAATGGGCAAGGACTGCccccatgtccgggagaagggctctgggaagcagaacaag
ASPM	asp (abnormal spindle) homolog, microcephaly associated (Drosophila)	chr1	-1.81448	0.00335061	4513114	167	4	6.13	CTGCCTGCAGGATTCAAGCTTGGTATAGGCGTTGGAGAGCGCACAAGAAATATCTAACTTTATTGAAAGCTGTTAACATTATTGAAGGTTACCTCTCTGCACAGC	gctggatgtagaaaatataaagctaagaaatacttatccaaagtggaagCTGCCTGCAGGATTCAAGCTTGGTATAGGCGTTGGAGAGCGCACAAGAAATATCTAACTTTATTGAAAGCTGTTAACATTATTGAAGGTTACCTCTCTGCACAGCtggcgagaaggag
GRIK1	glutamate receptor, ionotropic, kainate 1	chr16	1.66613	0.0137429	4641203	251	6	6.12	CAGTGCTCTAGGAGTGGAAAATATCGGGGGTATCTTCATTGTTCTGGCTGCAGGACTCGTCCTTTCTGTGTTTGTAGCCATTGGAGAATTCATATACAAATCACGGAAGAACAATGACATT	gctccccttaccgggataaaattacaattgctattcttcaactacaagaagaagggaagcttcatatgatgaaagagaaatggtggaggggaaatggctgccctgaagaagacagtaaagaagcCAGTGCTCTAGGAGTGGAAAATATCGGGGGTATCTTCATTGTTCTGGCTGCAGGACTCGTCCTTTCTGTGTTTGTAGCCATTGGAGAATTCATATACAAATCACGGAAGAACAATGACATTgagcag
SPTY2D1	SPT2, Suppressor of Ty, domain containing 1 (S. cerevisiae)	chr7	-1.57687	0.0440052	4327656	169	4	6.06	CTGGCTACAAAAGGCCTCGAGAGTATGAAGAAGATGATGATGATGAATATGACTCGGAAATGGATGATTTCATCGAAGATGAAGGAGAACCTCAGGAAGAAATATCCAAGCACATTCGAGAAATCTTTGGCTATGACCGAAAAA	gtcctcaaaggcttcccttccctaCTGGCTACAAAAGGCCTCGAGAGTATGAAGAAGATGATGATGATGAATATGACTCGGAAATGGATGATTTCATCGAAGATGAAGGAGAACCTCAGGAAGAAATATCCAAGCACATTCGAGAAATCTTTGGCTATGACCGAAAAAa
ASPM	asp (abnormal spindle) homolog, microcephaly associated (Drosophila)	chr1	-1.89421	0.0240604	4726405	170	4	6.02	GCACAAAGTAGATCTAAAGTCACTGATCGTATTTATCGTCTCTACAAATTTACAGTTCCTAAGCATAAAGTAAATACACAGGGATTGTTTGATAAGCAGAAGCAGAATTCCTG	gatGCACAAAGTAGATCTAAAGTCACTGATCGTATTTATCGTCTCTACAAATTTACAGTTCCTAAGCATAAAGTAAATACACAGGGATTGTTTGATAAGCAGAAGCAGAATTCCTGtgtaggctttccttgtataccagaaagaactatgaagaccaggttagtttcaag
RNASEH2B	ribonuclease H2, subunit B	chr14	-1.68085	0.000221388	4635673	43	1	5.95	CCAGCTTCATTGACCAACCCTCCATCAAA	gcttccagaacctCCAGCTTCATTGACCAACCCTCCATCAAAg
SYNE2	spectrin repeat containing, nuclear envelope 2	chr12	-1.79676	0.000874013	4360206	129	3	5.95	TTGTTCTGGCACAGTTTAAGGATTTTACAGACCGGCTGGCATATTCAAAAGACCTTATTGTGCACAAGGA	aTTGTTCTGGCACAGTTTAAGGATTTTACAGACCGGCTGGCATATTCAAAAGACCTTATTGTGCACAAGGAagaaaatctgaataaactttaccatgaagagaaagaagaagttcctgacttgttcctg
TAF5	TAF5 RNA polymerase II, TATA box binding protein (TBP)-associated factor, 100kDa	chr19	-1.72179	0.0140274	4530560	130	3	5.91	ATGATGTCTTAGAGAGAATCATGGATGAG	atcttagtcttatagacaaagaatcagATGATGTCTTAGAGAGAATCATGGATGAGaaaactgcaagtgagttgaagattttgtatggtcacagtgggcctgtctatggagccagcttcagtccggatag
GCA	grancalcin, EF-hand calcium binding protein	chr2	-2.59549	0.00346408	4430879	44	1	5.82	TTGGAAACCTGCAGAATTATGATTGCCATGTTGGAT	ctttcagtTTGGAAACCTGCAGAATTATGATTGCCATGTTGGAT
4930447C04RIK	-	chr12	1.69033	0.027508	4442257	176	4	5.82	GCCCTATACATTGAACACTTTGGAAAGTCCATAGAAAATAATAGTGTTGAAGAGGAAAGAGATGAGAATTTTCCTCAAACTCCTGAAACTCCTTCATTTCTAAGAACTCCTGAAGCGCTGAAGACACCTGAATCTATGGAGAAAATGCAGTTCCCTAAAAGCC	GCCCTATACATTGAACACTTTGGAAAGTCCATAGAAAATAATAGTGTTGAAGAGGAAAGAGATGAGAATTTTCCTCAAACTCCTGAAACTCCTTCATTTCTAAGAACTCCTGAAGCGCTGAAGACACCTGAATCTATGGAGAAAATGCAGTTCCCTAAAAGCCccttctttgaaat
LGSN	lengsin, lens protein with glutamine synthetase domain	chr1	-1.52401	0.0427116	4338761	133	3	5.77	CCACATCTTTGCTCAATGGATGGGGAAGAAATCGCCAAGGCCAATTCCA	gacacagcaaaagatgaaggcaatgtgactgaaggcagcaggatgagcaaactgagaagggcaaggagaaaagtcaccaaaCCACATCTTTGCTCAATGGATGGGGAAGAAATCGCCAAGGCCAATTCCAgtg
KDM5A	lysine (K)-specific demethylase 5A	chr6	-1.55964	0.00644475	4721789	182	4	5.63	GTCTGTATCATCCAACTGATTTGTGCTCTT	ggtgtcgtgatgtcagaagaagaagtctttgaacttgttcctgatgatgagcggcagtgttcagcatgcagaactacatgttttctctcagctctcacatgctcctgtaatccggagcgacttgtatGTCTGTATCATCCAACTGATTTGTGCTCTTgccccatgcagaacaaatgtcttag
GPR64	G protein-coupled receptor 64	chrX	1.68621	0.0338504	4738054	46	1	5.57	CTGTGAAATGTGTATTCTGGGACTTG	gatgacttaaCTGTGAAATGTGTATTCTGGGACTTGggcagaaatg
PLA2R1	phospholipase A2 receptor 1, 180kDa	chr2	-1.63157	0.0299078	4349740	416	9	5.54	ATCCCAGCTGTAACGGCGCAGCCAGAGA	gcATCCCAGCTGTAACGGCGCAGCCAGAGAaaggtaggtttggaagggaaagaatatttagatatttcttagaatcaatacgatagaaggtaggcatgtgacagtatctgtcctctgtgtttctttgtctttctccaggactaagccacagcatcgttcctgtcacagtaacgctgacgttgataatagccctgggcattttcatgctttgcttctggatatataagcagaaaagtgacatcttccagagactcacggggtctcggggttcttactaccccacactcaacttcagcacagcacatttagaagagaacattctcatttctgatcttgagaagaacaccaatgatgaagaagttagagatgctccagctacagagagcaaaagaggccaca…
SSH3	slingshot homolog 3 (Drosophila)	chr19	1.65349	0.00593082	4647689	47	1	5.45	TGCTGCCAACCTGGAGGAACTTCAGA	ggctctgagtggaaTGCTGCCAACCTGGAGGAACTTCAGAaaaacag
PLCH1	phospholipase C, eta 1	chr3	-1.55125	0.01493	4393121	95	2	5.39	AGCTACGAAATCACGTTCTAAATCCTATAGTACTGATGATGAGGATGATAGCCTTCAGAATCC	cagaaAGCTACGAAATCACGTTCTAAATCCTATAGTACTGATGATGAGGATGATAGCCTTCAGAATCCtggcaaggagggaggccagctgtacag
HNF4A	hepatocyte nuclear factor 4, alpha	chr2	1.60807	0.0301188	4534336	95	2	5.39	CAAAGATAAGAGGAACCAGTGTCGTTACTGCAGGCTTAAGAAGTGCTTCCGGGCTGGCATGAAGAAG	gtttagccgacaatgtgtggtagaCAAAGATAAGAGGAACCAGTGTCGTTACTGCAGGCTTAAGAAGTGCTTCCGGGCTGGCATGAAGAAGgaag
SUV420H1	suppressor of variegation 4-20 homolog 1 (Drosophila)	chr19	-1.51293	0.000496864	4495303	239	5	5.36	TTGTCTAATGACCATCAGCAGAATCAATCAAAATTACAGCAGCACTCGGGCAAGGACACCCTGAAGACCGGCAGAAACGCCGTTGAGAGGCGGTCCAGCA	gagagaacattgaaattattctctaagctatctgaagagagtgactaaatgctcctgggtcaggctgtctgtgggtatgaagtggttgggagactccaagaacatggtggtgaatggcaggagaaatggaggcaagTTGTCTAATGACCATCAGCAGAATCAATCAAAATTACAGCAGCACTCGGGCAAGGACACCCTGAAGACCGGCAGAAACGCCGTTGAGAGGCGGTCCAGCAgat
NIN	ninein (GSK3B interacting protein)	chr12	-1.52142	0.0461196	4425864	191	4	5.36	TGAAGATCTGGGGATCACTCGAGATGGTCACCTGAACCGGAAGAAGCTGGTTTCCATCTGCGAACAGTATGGATTACAGAATG	gccagctgaggttttggaacccagatgacctgaatgcttcacatggtgggtcttgccctcctccagactggatagaagagaaactgcaagaggtttgTGAAGATCTGGGGATCACTCGAGATGGTCACCTGAACCGGAAGAAGCTGGTTTCCATCTGCGAACAGTATGGATTACAGAATGtggatggagcg
CNTNAP2	contactin associated protein-like 2	chr6	1.54856	0.00680133	4361055	144	3	5.33	TGGTAAGCCAAGTTCCAGTAATAGGAAGAACTTCAAGGGCTGCATGGAAAGCATCAACTACAATGGTGTCAATATTACCGATCTTGCCCGAAGA	ataacatttggaggcatacctttctcTGGTAAGCCAAGTTCCAGTAATAGGAAGAACTTCAAGGGCTGCATGGAAAGCATCAACTACAATGGTGTCAATATTACCGATCTTGCCCGAAGAaagaaattagagccatcaaatatg
ECE1	endothelin converting enzyme 1	chr4	2.72743	0.0175278	4628587	96	2	5.33	GCGTACCAGAACTGGGTAAAGAAGA	GCGTACCAGAACTGGGTAAAGAAGAacggagctgagcagacgctgcccaccctgggtctcaccagcaaccagctcttcttcctaggatttgcacag
ARHGAP19	Rho GTPase activating protein 19	chr19	-1.54352	0.0317787	4562132	192	4	5.33	ATGACCTTGATCTGACAACCTCATGTCATAA	gATGACCTTGATCTGACAACCTCATGTCATAAcatgtccttccagctggcaagatgtcagagacagaacagggtagatccttcctctcagcaggaggagacccagcagcacacagaagaggcgctgagagaactcttccagcatgttcataactggccagactccgcgaagaagaaacaacttctcagacag
ZFP105	-	chr9	-1.58009	0.00168829	4626084	289	6	5.31	GCTCTGGAGACTTGAAGGTTAGATGGAGCTTGACCGATGTTGGGTATCCCTCAGCTATCAAGGATCCTGCATTGAACA	tgaatagctcatcttgGCTCTGGAGACTTGAAGGTTAGATGGAGCTTGACCGATGTTGGGTATCCCTCAGCTATCAAGGATCCTGCATTGAACAgagaagatgactacagaattgaaagagaccatgggcagagcctcttgggacccagagaaggtgaaaatggaagaagatgatgaaagtgtcataagtcaggcatccagccaacaagtgtactatgagaacgacaaggactgtgccccaggggagggtccttatggaagcatcagtgtatcagaagatgaggaaaag
EZR	ezrin	chr17	-1.94448	0.00498017	4627884	97	2	5.28	ATCTCTTTCAACGACAAGAAGTTTGTCATTAAGCCCATCGACAAGAAGGCACC	gttgaccccaaagatcggcttcccttggagtgagatcaggaacATCTCTTTCAACGACAAGAAGTTTGTCATTAAGCCCATCGACAAGAAGGCACCt
CEP55	centrosomal protein 55kDa	chr19	-1.85421	0.0156598	4334451	195	4	5.25	GGGGATCAAGGCCTAGTAGCTCCAAGTCAGACACTGCATTAGAGAAATTTAAGGGAGAAATTGCAGCCTTTAAAACATCCCTGGATGAAATCACCTCTGGGAAAGGAAAAATGGCCGAAAAAGGCAGAAGCA	atcattgcaacgatgtcttcaagaagtcccaaagatttaattaaaagcaaatGGGGATCAAGGCCTAGTAGCTCCAAGTCAGACACTGCATTAGAGAAATTTAAGGGAGAAATTGCAGCCTTTAAAACATCCCTGGATGAAATCACCTCTGGGAAAGGAAAAATGGCCGAAAAAGGCAGAAGCAgactcttggag
TFDP2	transcription factor Dp-2 (E2F dimerization partner 2)	chr9	-1.73239	0.00204942	4509008	147	3	5.22	TAGACGAAGAGTTTATGATGCTTTAAATGTACTAATGGCGATGAACATAATTTCAAAGGAAAAAAAAGAAATCAAGTGGATTGGCCTGCCTACCAATTCTGCTCAG	caggcttatgatcagaagaacatTAGACGAAGAGTTTATGATGCTTTAAATGTACTAATGGCGATGAACATAATTTCAAAGGAAAAAAAAGAAATCAAGTGGATTGGCCTGCCTACCAATTCTGCTCAGgaatgccagaacctggaa
RPRD1A	regulation of nuclear pre-mRNA domain containing 1A	chr18	-2.10369	0.0357283	4466185	98	2	5.22	TGAGAATGAAAATTGTTCCTCTCTAGGGTCCCCAAGTGAGCCACCA	atggagataagaaggcaaggaagaggacttatgagcaaataaaggtggaTGAGAATGAAAATTGTTCCTCTCTAGGGTCCCCAAGTGAGCCACCAcag
ECE2	endothelin converting enzyme 2	chr16	1.63649	0.00414007	4421701	99	2	5.17	GCCGAGGGGATGATCAATGAAATCCGCTCTGCTTTTGAGGAGACCCTG	GCCGAGGGGATGATCAATGAAATCCGCTCTGCTTTTGAGGAGACCCTGggagacttggtttggatggatgagaagacccggctggcagccaaggagaaa
CDH17	cadherin 17, LI cadherin (liver-intestine)	chr4	1.56067	0.0128384	4555128	99	2	5.17	TGGATATGGCGAAGAAGGGAAGTTCAGCGGTCCCCTGAAGCCCATGACATTCTCCATTTTTGAAGGCCAAGAACCGAGTCAAGTCATATTCCAG	acctgTGGATATGGCGAAGAAGGGAAGTTCAGCGGTCCCCTGAAGCCCATGACATTCTCCATTTTTGAAGGCCAAGAACCGAGTCAAGTCATATTCCAG
ATP8B3	ATPase, aminophospholipid transporter, class I, type 8B, member 3	chr10	1.69077	0.000313518	4579465	100	2	5.12	GGTATTGGGAAGACAACGTACACCAGAAGGCGTTCAAAATGATGACCCACCACAACATGGCCTTGGTTATCAAT	tcaagtactggaaaGGTATTGGGAAGACAACGTACACCAGAAGGCGTTCAAAATGATGACCCACCACAACATGGCCTTGGTTATCAATggagaattcttg
SF3B2	splicing factor 3b, subunit 2, 145kDa	chr19	-1.52982	0.0176264	4555575	100	2	5.12	TGAGACACCTCAGTTATTCACTGTATTGCCAGAGAAGAGAACAGCCACTGTTGGGGGAGCCATGATGGGATCCACCCACATTTATGACATG	aagTGAGACACCTCAGTTATTCACTGTATTGCCAGAGAAGAGAACAGCCACTGTTGGGGGAGCCATGATGGGATCCACCCACATTTATGACATGtccacg
HOXC8	homeobox C8	chr15	1.60377	0.0410292	4691504	1705	34	5.1	GCGCAGCGGTCGACAAACTTACAGCCGGTATCAGACCTTGGAACTAGAGAAGGAGTTTCTCTTTAATCCTTATTTGACCAGAAAGCGCCGGATTGAAGTCTCTCACGCCCTGGGACTGACAGAAAGA	ctcctgggcgGCGCAGCGGTCGACAAACTTACAGCCGGTATCAGACCTTGGAACTAGAGAAGGAGTTTCTCTTTAATCCTTATTTGACCAGAAAGCGCCGGATTGAAGTCTCTCACGCCCTGGGACTGACAGAAAGAcaagtgaagatttggttccagaatcgaaggatgaagtggaaaaaggagaacaacaaggataaactgcctggggcccgagatgaggagaaggtggaagaagaagggaatgaggaagaggagaaagaggaggaggaaaaggaagaaaataaggactaaggaaaaaaagagagagaaaatcagccccccccccagcaactcccttgaagtttcgttttatggtagcagataaattgagaagtttacgactgtcatttgcttttat…
BCAP29	B-cell receptor-associated protein 29	chr12	-1.51149	0.0285145	4720125	101	2	5.07	CCCTTTTGAAGGCCCAAAATGATGT	CCCTTTTGAAGGCCCAAAATGATGTcatgactatgaagattcagtcagagagactttctaaagagtatgaccgactcctgaaagaacactcagaacttcag
FOXM1	forkhead box M1	chr6	-2.2088	0.000377322	4305232	152	3	5.05	AACCAATATCCAGTGGCTTGGAAAGATGAGTTCTGACGGGCTGGGCCCCTGCAGCGTTAAGCAGGAACTGGAAGAGAAGGAGAATTGTCACCTGGAGCAGAATCGGGTTAA	ctggtggtgaggcggcaggctgcacgctggacaacagcttAACCAATATCCAGTGGCTTGGAAAGATGAGTTCTGACGGGCTGGGCCCCTGCAGCGTTAAGCAGGAACTGGAAGAGAAGGAGAATTGTCACCTGGAGCAGAATCGGGTTAAg
POLR2A	polymerase (RNA) II (DNA directed) polypeptide A, 220kDa	chr11	-1.53854	0.000201934	4458434	204	4	5.02	CAATGAGCTAGAACCCACTCCAGGAAACACATTGCGTCAGACATTTGAGAATCAAGTGAATCGTATTCTCAATGATGCTCGAGACAAAACTGGCTCCTCTG	gtcattgagaaggctcataaCAATGAGCTAGAACCCACTCCAGGAAACACATTGCGTCAGACATTTGAGAATCAAGTGAATCGTATTCTCAATGATGCTCGAGACAAAACTGGCTCCTCTGcacagaaatccctctctgaatataacaacttcaagtctatggtggtgtctggagccaagggttccaagatcaacatctcccag
RAPGEF4	Rap guanine nucleotide exchange factor (GEF) 4	chr2	2.1572	0.00354669	4677994	51	1	5.02	GCCGAGCAAGTTTAAGAAGTTCTATGCGGAGTTTGAGAGCTTGATG	aaactGCCGAGCAAGTTTAAGAAGTTCTATGCGGAGTTTGAGAGCTTGATG
SYNE1	spectrin repeat containing, nuclear envelope 1	chr10	1.63613	0.0079965	4529049	153	3	5.02	TAGACGTCACTACCACCCTCTTTGGTTTTGCAACTGAAGCCCACAGGAAACTCTCTGAGCCTTTAGAAGTCTCTTTTATCAATGTCAAG	tatgcaagagcagacgagatggacagaatgaagaaagagtataTAGACGTCACTACCACCCTCTTTGGTTTTGCAACTGAAGCCCACAGGAAACTCTCTGAGCCTTTAGAAGTCTCTTTTATCAATGTCAAGttattaattcaagacttggag
SIDT1	SID1 transmembrane family, member 1	chr16	1.526	0.03208	4555772	102	2	5.02	ACTCCGTTATCATTAAAGTGGTGTCTGAGAAGGCTTACCCGTGTTCAGTTGTCTCCGTTCAGAACATCATG	tattttctatacaaatttcctgaagacgtggACTCCGTTATCATTAAAGTGGTGTCTGAGAAGGCTTACCCGTGTTCAGTTGTCTCCGTTCAGAACATCATG
ALLC	allantoicase	chr12	1.53999	0.0432035	4462024	51	1	5.02	TTGTTTGCGACGGATGACTTTTTCGGTCCTGCAGAGAATCTCA	gttTTGTTTGCGACGGATGACTTTTTCGGTCCTGCAGAGAATCTCAtaaag
PRPF38B	PRP38 pre-mRNA processing factor 38 (yeast) domain containing B	chr3	-1.50711	0.00399224	4623817	2096	41	5.01	GCAGTAGTTATGCACTCTGAGCTCCCCGTAGGCTGTGTTTTCTTTTGTGTAGGGAAGTGCCTTTGTAATCCCATTACGCATTGATGTTTTCACCCTGTTGAGTTGACACATGATGCACAGAATGTTCTTGCATTTTTGTTTGTTTTTAAAATGTACAGTCTGTACATACGTCCTGGAAAATG	atctccaagaagatcactgagcccacggaggtctccaagaagatcaagaagcagaagtcatcaccgggagggccatggatcttctagttttgacagagaattagagagagagaaagaacgccaacgactagagcgggaagccaaagagagagagaaagaaaggcgaagatcccgaagcattgatcggggcttagatcgcaggcgaagccgcagtcgggagaggcacagaagtcgcagtcgcagtcgtgataggaaaggggatagaagagacagggatcgggaaagagagaaagaaaatgagaggggtcgaagacgagaccgagattatgacaaggagagaggcagtgaccgagaaagggacagagagagatcaagagagcgctccaaggagcagagaag…
GNAO1	guanine nucleotide binding protein (G protein), alpha activating activity polypeptide O	chr8	-1.67024	0.000304914	4489479	154	3	4.99	AACCGCATGCACGAATCCCTGAAGCTCTTCGACAGCATCTGCAACAACAAGTGGTTCACAGACACATCTATTATCCTGTTTCTCAACAAGAAGGACATATTTGAGGAGAAGATCAAGAAGTCCCCACTCACCATCTGCTTTCCTGAATACA	AACCGCATGCACGAATCCCTGAAGCTCTTCGACAGCATCTGCAACAACAAGTGGTTCACAGACACATCTATTATCCTGTTTCTCAACAAGAAGGACATATTTGAGGAGAAGATCAAGAAGTCCCCACTCACCATCTGCTTTCCTGAATACAcag
CPA3	carboxypeptidase A3 (mast cell)	chr3	-1.54792	0.0216575	4448551	103	2	4.97	CATGACCTACAAGAAGAGATAGAGAAACAGTTTGATGTGAAAGATGAAATCGCAGGCAGGCACAGTT	aattctgataCATGACCTACAAGAAGAGATAGAGAAACAGTTTGATGTGAAAGATGAAATCGCAGGCAGGCACAGTTatgcaaaatacaatgactgggacaag
CCNA2	cyclin A2	chr3	-1.74013	0.0154466	4670846	208	4	4.92	GACGATACCTATTCCAAGAAGCAGGTTCTGAGAATGGAGCACCTAGTATTGAAAGTCCTTGCTTTTGACTTGGCTGCACCAACAGTAAATCAGTTCCTTACCCAGTACTTCCTGCA	gaagtttgaagaaatataccccccagaagtagcagagtttgtgtatattacaGACGATACCTATTCCAAGAAGCAGGTTCTGAGAATGGAGCACCTAGTATTGAAAGTCCTTGCTTTTGACTTGGCTGCACCAACAGTAAATCAGTTCCTTACCCAGTACTTCCTGCAcctgcagcctgcaaactgtaaggttgaaagcttagcaatg
ST18	suppression of tumorigenicity 18 (breast carcinoma) (zinc finger protein)	chr1	-2.16083	0.0183474	4501014	104	2	4.92	ATGAAGAAATTAGGCATCTGGATGAAGAAATCAAGGAACTGAATGAATCCAACCTTAAAATTGAAGCAGATATGATGAAACTTCAGACCC	gtattgatggtgATGAAGAAATTAGGCATCTGGATGAAGAAATCAAGGAACTGAATGAATCCAACCTTAAAATTGAAGCAGATATGATGAAACTTCAGACCCag
VEPH1	ventricular zone expressed PH domain homolog 1 (zebrafish)	chr3	-2.15486	0.00510145	4493598	210	4	4.88	CCAGCACTGAAGTTAGCATTCCTGAGAAACTGAGAGAACTCAATTCCATGGAGCCTGAAAGTGAAGACCATGAAAAACTCCAAGTTAAAATCCAAGCCTTTGAAGACAAAATAAATGCTGAGAGCAATACCCCAGGCTCTGGCCGGAGATACAGCTTAGACCACATCTCTAAGGAAGA	gagaaaaaCCAGCACTGAAGTTAGCATTCCTGAGAAACTGAGAGAACTCAATTCCATGGAGCCTGAAAGTGAAGACCATGAAAAACTCCAAGTTAAAATCCAAGCCTTTGAAGACAAAATAAATGCTGAGAGCAATACCCCAGGCTCTGGCCGGAGATACAGCTTAGACCACATCTCTAAGGAAGAacgaaaaagcattagatttagcag
DGKK	diacylglycerol kinase, kappa	chrX	3.09799	0.0406639	4405005	105	2	4.88	TGGATTAACATCATAAAAACTGTCC	gttatcacaccacatcgaaaagtgtctctagttgcacccactcggcaagacatggaagaaTGGATTAACATCATAAAAACTGTCCaacaaggagaaatccgtcag
ALDOB	aldolase B, fructose-bisphosphate	chr4	1.84267	0.0175315	4374933	894	17	4.87	CAGGCGGCCCAAGGACAGTACGTTCACACAG	gctaactgcCAGGCGGCCCAAGGACAGTACGTTCACACAGgctcttcaggtgctgctgccacccagtcgctcttcacagcctcctacacctattagatactgtcaccaccagccaggctccagttctcctaaatattttggagacctgaatggctcagtcaaccctggaaattagataacatttgattgaacttctgaaaacacaacacatgtgaatcataaacacaagagaaaagccaaatcagctttgaaacccaagaatgagcatgtcacccaatagtctctcaacacttccagttccctatgttccagaacattcatccaagaaaagaacaggccacgactgagaaaagcaactcagaagcagaggatggagaagggcattttaataaacatagt…
KIF18A	kinesin family member 18A	chr2	-1.61744	0.00304473	4403782	370	7	4.84	CGGTGCAGTTCTGTAAAGTGGTTCATGTAGTGGATAAACATATACTCAGTTTTGATCCGAAACAAGAAG	gaaaattcccaggtattcatgtaacaggaattgaggtaactaagaatgtctggcactgaagaagacttatgtcaccgcatgaaagtagttgtccgtgtacgtcctgagaacacaaaagaaaaggCGGTGCAGTTCTGTAAAGTGGTTCATGTAGTGGATAAACATATACTCAGTTTTGATCCGAAACAAGAAGaaatcagtttttttcacagaaagaaaactacaaattttgatattactaaaaggcaaaataaagatctgaagtttgtatttgatgctgtctttgatgaaacttcaactcaaatggaagtttttgaacacacaaccaagccaatccttcatagttttctgaatggatacaattgcacag
KIF18A	kinesin family member 18A	chr2	-1.8986	0.0227731	4706655	370	7	4.84	CTGTCTTTGATGAAACTTCAACTCAAATGGAAGTTTTTGAACACACAACCAAGCCAATCCTTCATAGTTTTCTGAATGGATACAATTGCACA	gaaaattcccaggtattcatgtaacaggaattgaggtaactaagaatgtctggcactgaagaagacttatgtcaccgcatgaaagtagttgtccgtgtacgtcctgagaacacaaaagaaaaggcggtgcagttctgtaaagtggttcatgtagtggataaacatatactcagttttgatccgaaacaagaagaaatcagtttttttcacagaaagaaaactacaaattttgatattactaaaaggcaaaataaagatctgaagtttgtatttgatgCTGTCTTTGATGAAACTTCAACTCAAATGGAAGTTTTTGAACACACAACCAAGCCAATCCTTCATAGTTTTCTGAATGGATACAATTGCACAg
RCOR2	REST corepressor 2	chr19	-2.66694	0.00325065	4517066	53	1	4.83	TGACAAGTACATTGCAATGGCCAAGGAGAAGCATGGCTATAACATTGAGCAG	tTGACAAGTACATTGCAATGGCCAAGGAGAAGCATGGCTATAACATTGAGCAG
DMC1	DMC1 dosage suppressor of mck1 homolog, meiosis-specific homologous recombination (yeast)	chr15	1.59782	0.0146934	4547125	53	1	4.83	AAATTACTAGGAGGTGGCATTGAAAGTATGGCAATTACAGAAGCTTTTGG	tAAATTACTAGGAGGTGGCATTGAAAGTATGGCAATTACAGAAGCTTTTGGag
OFD1	oral-facial-digital syndrome 1	chrX	-1.65172	0.00438336	4327484	107	2	4.79	GCTCAAAGACAGCTTCTACTAAATGATATAGCTTTGCTTAGAGGTAGAGAAGCAGAGCTGAAGGAGCGAATCGAAACTTTT	atggaatcaaaagaaatttatGCTCAAAGACAGCTTCTACTAAATGATATAGCTTTGCTTAGAGGTAGAGAAGCAGAGCTGAAGGAGCGAATCGAAACTTTTgaatt
PLXNA2	plexin A2	chr1	-1.62691	0.0038564	4628626	269	5	4.76	TTGCTGACCTTCATCCGTACACTGGAACTACAGCGCAGCTTCTCCATGCGAGACCGTGGGAACGTGGCCTCTCTCATCATGACAGGCCTTCAGGGTCGCCTAGAATATGCCACTGATGT	gtacagggaaatggacagcagcacgtggagaaagccctgaaactcttcgcccagcttatcaacaacaaggtgttcTTGCTGACCTTCATCCGTACACTGGAACTACAGCGCAGCTTCTCCATGCGAGACCGTGGGAACGTGGCCTCTCTCATCATGACAGGCCTTCAGGGTCGCCTAGAATATGCCACTGATGTcctcaagcagctgctctctgacctcattgacaagaacctggagaacaagaaccaccccaagctgcttctccgcag
KCNIP4	Kv channel interacting protein 4	chr5	1.58799	0.0469136	4650677	108	2	4.74	GCTTCGAGGGACAGTACAAGAAAAACTCAACTGGGCATTTAATTTGTATGACATAAACAAAGATGGCTACATCACTAAAGAA	gatttcatcaaaggtctttccattttGCTTCGAGGGACAGTACAAGAAAAACTCAACTGGGCATTTAATTTGTATGACATAAACAAAGATGGCTACATCACTAAAGAA
PCLO	piccolo (presynaptic cytomatrix protein)	chr5	1.75059	0.0127955	4319628	109	2	4.7	ATGGAATGGAATCCCGTTAACTTCTAAAACATATGAAG	ggatgcaagttttggaATGGAATGGAATCCCGTTAACTTCTAAAACATATGAAGaagtacagagcatcattaatcagcaaagtggggaagcagaaatatgtgtaagact
MBIP	MAP3K12 binding inhibitory protein 1	chr12	-1.53819	0.0356874	4664789	219	4	4.68	CTCAACAGCTACAGAGATAAGACAGACAGAAGCAGAGACCAAGAGTGAACTAAGAGCCATACATCCCACCGAGGACCTACAAGATGAAGGGAAGCCCAAAGACTGTGATGTAGGAGATGTGAAAAAGACACAAAACCTTTTTGACCCAGAAGTAGTTCAGATC	ccttttttagcaaaacttcagtctttaatgaaagaaaaCTCAACAGCTACAGAGATAAGACAGACAGAAGCAGAGACCAAGAGTGAACTAAGAGCCATACATCCCACCGAGGACCTACAAGATGAAGGGAAGCCCAAAGACTGTGATGTAGGAGATGTGAAAAAGACACAAAACCTTTTTGACCCAGAAGTAGTTCAGATCaaggctggaaaagcagaa
NES	nestin	chr3	-1.73256	0.024479	4343695	5031	90	4.58	GGAAGTCTGTAGATACTCAAGAGCCATTGTGGTCTACGGAAGTGACTAGTGAGACAATAGAACCTCTAGAAGATGAGACCCAAGAACCACTGGGGTGTGTGGATGAGAACCAAGAGGTGCTGACACCC	accccaagctgaagctgcatttccttgggataccagaggaccagcacctgggatctgtgctccctgtcctcagcccaacatccttctcttcccccttgcctaatacccttgagactcctgtgacagcctttctgaagacacaggaattccttaaggccagaacccccaccttggccagcactcccatcccacctatgtctgaggctccctatcctaaaaatgcagaggtcagagcccaggatgtcccccattccctgctccagggtgggaggcaacaggctccagagcctctttgggctgaggccacagtgcccagttctactggtgtcctcccagagctggaggagcctgggggcgagcagccggaccacttccctgatgatccaacctccttagccc…
NES	nestin	chr3	-1.77885	0.0403057	4434708	5031	90	4.58	GTGACAGCCTTTCTGAAGACACAGGAATTCCTTAAGGCCAGAACCCCCACCTTGGCCAGCACTCCCATCCCACCTATGTCTGAGGCTCCCTATCCTAAAAATGCAGAGGTC	accccaagctgaagctgcatttccttgggataccagaggaccagcacctgggatctgtgctccctgtcctcagcccaacatccttctcttcccccttgcctaatacccttgagactcctGTGACAGCCTTTCTGAAGACACAGGAATTCCTTAAGGCCAGAACCCCCACCTTGGCCAGCACTCCCATCCCACCTATGTCTGAGGCTCCCTATCCTAAAAATGCAGAGGTCagagcccaggatgtcccccattccctgctccagggtgggaggcaacaggctccagagcctctttgggctgaggccacagtgcccagttctactggtgtcctcccagagctggaggagcctgggggcgagcagccggaccacttccctgatgatccaacctccttagccc…
HCLS1	hematopoietic cell-specific Lyn substrate 1	chr16	1.61101	0.00186761	4603834	56	1	4.57	TGGTGGCCAATATGGAATCCAGAAAGACCGAGTGGATAAG	attatgccaagggcttTGGTGGCCAATATGGAATCCAGAAAGACCGAGTGGATAAG
NTNG2	netrin G2	chr2	-1.51949	0.025731	4678504	448	8	4.57	TCTACGCTTTTCGAGCTCAAGCCCAGATCTCCTCAGGTGATACCCATTGAAGAATTTCA	ctgtagctatctctgtcgctgtcccttcccaagccaaggacTCTACGCTTTTCGAGCTCAAGCCCAGATCTCCTCAGGTGATACCCATTGAAGAATTTCAaggtaagaaggtggcctgagtcaggcttcccacctcctctccagtttgccggagaaagacggtgcaggacagaactagcttgttggtatcaactcagaaaaccctcccagaatagctgggtcaaggttaagctgagtctctccagccccaagggagctaaaagctgggatgagtcagaagccaactcaggcacagtgggcaggcacatggcaggagaagcagctgccacaaatagcctgtcctggctcccctgggaggtgtggcccaggggcttgtcttggttggaatggaatctggga…
MBOAT1	membrane bound O-acyltransferase domain containing 1	chr13	-1.67387	0.041291	4523473	56	1	4.57	CCTGATGATTGTCACTCAGAAGATCACGACGTTGGCTTTCCAAGTTCATGA	gccCCTGATGATTGTCACTCAGAAGATCACGACGTTGGCTTTCCAAGTTCATGAtg
RSBN1	round spermatid basic protein 1	chr3	-1.50927	0.0209402	4612612	674	12	4.56	ATGAAAATGGTAAAACCCAGAGAGCTGATGATTTTGTCTTGAAGAAA	aaacagcagATGAAAATGGTAAAACCCAGAGAGCTGATGATTTTGTCTTGAAGAAAataaagaagaaaaagaaaaagaaacatcgagaagacatgagaggaagacgccttaaaatgtacaataaggaagtacaaaccgtctgtgctggcctgacccgcatcagcaaagaaattctcacccaaggacagctaaatagcacttcaggagttaataaggagtccttcaggtatttgaaggatgaacagctgtgcagattaaatttgggcatgcaagaatatcgggtgccccagggagtacagacaccttttacaacgcaccaagaacattctattcgcagaaatttcttaaaaacaggtactaaatttagcaactttattcacgaagaacaccagtccaatg…
TPX2	TPX2, microtubule-associated, homolog (Xenopus laevis)	chr2	-1.52915	0.00635452	4389535	169	3	4.54	GGAACCAGAGGATGCACTATCATTAAGCCTTTCAACCTGTCCAAAGGGAAGAAAAGAACATTTGATGAAGCAGCTTCTACGTATGTGCCCATTGCACAGCAGGTTGAAGCCTTCCACAAACGAACCCCCAATAGATACCATCTGAGGAACA	gcccgaGGAACCAGAGGATGCACTATCATTAAGCCTTTCAACCTGTCCAAAGGGAAGAAAAGAACATTTGATGAAGCAGCTTCTACGTATGTGCCCATTGCACAGCAGGTTGAAGCCTTCCACAAACGAACCCCCAATAGATACCATCTGAGGAACAagaaggacgaga
NUP107	nucleoporin 107kDa	chr10	-1.50109	0.0190201	4661967	113	2	4.53	CTTGGATGTTGCGACGATAACGAAAACTGTAGTTGAGAATATTTGCAAGAAAGATAATGGTGAATTTAGTCACCATGACC	aCTTGGATGTTGCGACGATAACGAAAACTGTAGTTGAGAATATTTGCAAGAAAGATAATGGTGAATTTAGTCACCATGACCtggctccatccctagacactggcactactgag
SPATA19	spermatogenesis associated 19	chr9	-1.50982	0.013342	4390533	57	1	4.49	CATTGAAGTTGAAGAAAGCGAAGCTGTATCCGTTGTGCAGCACTGGTT	gaCATTGAAGTTGAAGAAAGCGAAGCTGTATCCGTTGTGCAGCACTGGTTgaacaaa
NPR1	natriuretic peptide receptor A/guanylate cyclase A (atrionatriuretic peptide receptor A)	chr3	1.64984	0.0355155	4573063	114	2	4.49	ACTTACAAAGAACCCGATAATCCTGAGTACTTGGA	gctgccaaaattattACTTACAAAGAACCCGATAATCCTGAGTACTTGGAattcctgaagcagctaaaactcttggctgacaagaaattcaacttcaccatggaggatggcctg
EFNB2	ephrin-B2	chr8	-1.50609	0.0435829	4406005	114	2	4.49	AGCCAGGAATCACGGTCCAACAAGACGTCCAGAGCTAGAAGCTGGTACAAATGGGAGAAGTTCAACAACAAGTCCCTTTGTGAAGCCAAATCC	atgcaagttctgctggatcAGCCAGGAATCACGGTCCAACAAGACGTCCAGAGCTAGAAGCTGGTACAAATGGGAGAAGTTCAACAACAAGTCCCTTTGTGAAGCCAAATCCag
1700025F22RIK	-	chr19	-1.67569	0.0482406	4728486	114	2	4.49	AGGAACTTATCCTCACATCCCTCCATTA	gagAGGAACTTATCCTCACATCCCTCCATTAtatcttgatgaatatgccacagaatcgtttgtggataaaaaaggaactgagagtcttgggggtaagaacaaaatgctgctcaa
TMEM176B	transmembrane protein 176B	chr6	1.51486	0.049136	4395179	57	1	4.49	ATTCTAGCTGGAGTTGGTACTATTGTCCATGAGA	gcaATTCTAGCTGGAGTTGGTACTATTGTCCATGAGAagaggcagggaaaactgtcc
ASF1A	ASF1 anti-silencing function 1 homolog A (S. cerevisiae)	chr10	-1.6885	0.00595362	4345722	116	2	4.41	AAGTGAAGAATACGATCAAGTTTTAGACTCTGTTTTAGTGGGTCCCGTTCCTGCAGGAAGGCA	acttggagtggaaaataatctatgtgggctctgcagaAAGTGAAGAATACGATCAAGTTTTAGACTCTGTTTTAGTGGGTCCCGTTCCTGCAGGAAGGCAtatgtttgtgtttcag
TTC7	-	chr17	1.70398	0.01565	4445556	118	2	4.34	GGCAGAACACTTTGCCACGGTAGTAATTGGTCTTGGAGAGGAAGCTGGAGAGTCCCTGCCTAAAGGCTACCTGGC	ctagaagaGGCAGAACACTTTGCCACGGTAGTAATTGGTCTTGGAGAGGAAGCTGGAGAGTCCCTGCCTAAAGGCTACCTGGCcctgggcctcacctacagcctgcaggccactgatg
ARHGAP9	Rho GTPase activating protein 9	chr10	-1.50934	0.0252806	4457012	59	1	4.34	AGATTGCTCAAGGAGGGCGCAAACTCAG	gaagaaaggtcaggcctgctcaacatgaccaAGATTGCTCAAGGAGGGCGCAAACTCAG
MAP3K5	mitogen-activated protein kinase kinase kinase 5	chr10	1.99208	0.0454666	4572388	178	3	4.31	GAAAGGGATACGGACATTGTTCCTGGG	agtatcttagaagcatctccctgccggtccctgtcctggtagaagacaccagcagcagtagcgagtatggctctgtttctcctgatacagagctgaaggcggaccccttctccttcaaagccagagctaagtcctgtggagaaaaggacggGAAAGGGATACGGACATTGTTCCTGGG
CENPJ	centromere protein J	chr14	-1.82771	0.0233798	4563789	243	4	4.21	AGTAATGGAAAGGTTCCGACTGGATGC	gccttgaaacagcaaatagcagatttacaggaagacttgaaaaggaaggaaacaaagtggtcaagcacacagagtcgcctcagaagccagatagagatgctcgtcaaagagaacacagacctcagggaagagataaaAGTAATGGAAAGGTTCCGACTGGATGCctggaagagagcagaagctatggagaacagtcccaaggcctgccagtacatgatggccacaaaaaaggatgagtccatg
CKAP2L	cytoskeleton associated protein 2-like	chr2	-1.98604	0.00757014	4655699	61	1	4.2	TGCAGGAAGTTCTGAACGTTCTACA	ccagtacaggagcTGCAGGAAGTTCTGAACGTTCTACAagacccatgcaggagcacagaag
LARS	leucyl-tRNA synthetase	chr18	-1.51881	0.00614799	4705431	369	6	4.16	GCTCATGCAAATTGGAGAGTCGGGATGGTTTT	atctttccaaagtgaagctgatgcggtttgatgatcctctgttggggcctcggcgagttccggtcctggggagagagcacagtgagaagacactcatttccgagaacgccgttttccacgtggacctggtgagcaagaaagtccacctcaccgagaacgggctgcgcacggacatcggcgacaccatggtctacctggttcactgaGCTCATGCAAATTGGAGAGTCGGGATGGTTTTcggatacttctgctccgagaatctcaagctggctctaactagacttcatttctaactgctgagttctgtatgtagtcagaattatcccaattcttctttgatttctaatctaataaacttgcatttttttc
ANP32E	acidic (leucine-rich) nuclear phosphoprotein 32 family, member E	chr3	-1.61107	0.00769736	4479636	123	2	4.16	ATAATTTCTGGAGGCTTGGAAGTCCTGGCAGAGAAATGTCCAAATCTTACCTACCTCAATCTGAGTGGAAACAAAATAAAAGATCTCAGTACAGTAGAAGCGCT	ttggaacttagtgacaatATAATTTCTGGAGGCTTGGAAGTCCTGGCAGAGAAATGTCCAAATCTTACCTACCTCAATCTGAGTGGAAACAAAATAAAAGATCTCAGTACAGTAGAAGCGCTg
SH3TC1	SH3 domain and tetratricopeptide repeats 1	chr5	1.52021	0.0222479	4498854	123	2	4.16	AATGCAGCCCTGTATACTGGGGACCCCAAGCTGGGCCTGGAACTGTTTGAGGCAGCAGGGGACATTTTCTTCAAT	gtggcacagAATGCAGCCCTGTATACTGGGGACCCCAAGCTGGGCCTGGAACTGTTTGAGGCAGCAGGGGACATTTTCTTCAATgggacctgggagcgggagaaagctgtgtccttctaccgg
MID1	midline 1 (Opitz/BBB syndrome)	chrX	-2.10087	0.0424725	4452815	308	5	4.16	GGAGACTCTTTTGGCTAAACTCATCCAAACTT	caaaacttggagagtaatctcaccaatcttattaagagaaacacagaactGGAGACTCTTTTGGCTAAACTCATCCAAACTTgtcaacatgttgaagtgagtattcagtccatacttctgtgatatatttcagatggaaagatctagattgaacttttctgtccactcaattctatattttaaagaagaaatctttcgtggagctagagcgatggcttaactcttaagaacactttccaagtcaggtatcttataatctcttgcaactcgagctacagagaactgacatcctcctctggcctccatag
TGM3	transglutaminase 3 (E polypeptide, protein-glutamine-gamma-glutamyltransferase)	chr2	1.5098	0.048546	4653958	246	4	4.16	AGTGCGGTCCAGCTTCCGTTAATGCAATCAAAGCCGGTGATGTGGACCGGAATTTTGACATGATCTTCATCTTCGCGGAGGTTAATGCAGATCGCATCACTTGGATCTATAATAATAGAAATAACACCCAGAAGCAGAATTCTGTGGACACTCACTCCATTGGCAAATACATCAGCACCAAGGCAGTAGGCAGCAACTCTCGCATGGATGTCA	gtgtgttccAGTGCGGTCCAGCTTCCGTTAATGCAATCAAAGCCGGTGATGTGGACCGGAATTTTGACATGATCTTCATCTTCGCGGAGGTTAATGCAGATCGCATCACTTGGATCTATAATAATAGAAATAACACCCAGAAGCAGAATTCTGTGGACACTCACTCCATTGGCAAATACATCAGCACCAAGGCAGTAGGCAGCAACTCTCGCATGGATGTCAcagacaagtacaagtatccagaag
FRMD4A	FERM domain containing 4A	chr2	-1.63024	0.00541349	4437044	248	4	4.13	ATGGAAGGGCTCCTATCTCCGATGAGAACCAAG	gaggagtggagcagacttctccccgtacatcctttctcgggcacctcaggcaccaagaattcaagttagactgctcgcggtgcagaggcgccacccgcgagaggggagccactggaggctccaggcatggctcttttcatgtgggatgcttaaggactgcaacacagacagagtaacttgcagagaagagaaactggcatgaggattccgccaaaATGGAAGGGCTCCTATCTCCGATGAGAACCAAG
PLA2G7	phospholipase A2, group VII (platelet-activating factor acetylhydrolase, plasma)	chr17	1.65469	0.0111483	4404775	124	2	4.13	TCTGCATCGGCAACTTACTTTTTTGAAGACCAGGTGGCTGCAAAAGTGGAAAACAGGTCTTGGCTTTACCTGAGAAAAGTAAAACAAGAGGAGTCGGAAAGTGTCCG	agacagaTCTGCATCGGCAACTTACTTTTTTGAAGACCAGGTGGCTGCAAAAGTGGAAAACAGGTCTTGGCTTTACCTGAGAAAAGTAAAACAAGAGGAGTCGGAAAGTGTCCGgaaagaacag
AOX4	-	chr1	-1.93424	0.0130958	4498242	62	1	4.13	AATTTGTGCCGATGCACTGGATATCGACCAATTGTAGAAAGCGGGAAAACATTCTCC	ggAATTTGTGCCGATGCACTGGATATCGACCAATTGTAGAAAGCGGGAAAACATTCTCCcag
CPNE8	copine VIII	chr15	1.5033	0.0177972	4467664	62	1	4.13	TAACCTTATTGTCCTTCTTGGTGGAAACAGAAGTCTCCTTCCTGGACTATATTAAAGGAGG	gTAACCTTATTGTCCTTCTTGGTGGAAACAGAAGTCTCCTTCCTGGACTATATTAAAGGAGG
DDX21	DEAD (Asp-Glu-Ala-Asp) box polypeptide 21	chr10	-1.50828	0.0362571	4350871	186	3	4.13	CGAATGCGGAGTGGGATTGATATCCTGGTTGGGACCCCAGGTCGTATTAAAGACCACTTGCAGAATGGCAAGCTAGATCTCACCAAACTTAAACATGTTGTCCTGGATGAAGTCGACCAGATG	ttgaaCGAATGCGGAGTGGGATTGATATCCTGGTTGGGACCCCAGGTCGTATTAAAGACCACTTGCAGAATGGCAAGCTAGATCTCACCAAACTTAAACATGTTGTCCTGGATGAAGTCGACCAGATGttggatatgggttttgctgatcaagtggaagaaattttatgtgttgcatacaagaaag
EPHA4	EPH receptor A4	chr1	-1.65406	0.00199586	4665920	125	2	4.1	CCATTGCTTTGGTCCAGGCTAAAGAAGTTACAAGATATAGCGTAGCTCTGGCTTGGCTGGAACCAGATCGACCAAATGGAGTCATCTTAGAATA	caccatcatCCATTGCTTTGGTCCAGGCTAAAGAAGTTACAAGATATAGCGTAGCTCTGGCTTGGCTGGAACCAGATCGACCAAATGGAGTCATCTTAGAATAtgaagtcaaatattatgaaaag
CP	ceruloplasmin (ferroxidase)	chr3	1.93152	0.0428485	4745390	376	6	4.09	CCTTGGCAAGAGATAAGCATTATTTCATTGGAATTACTG	attcctttgtagttagagaagcctggccacagggaactgtgtttgttttggtttttccccttcgtggtttaccagaaccaatctgagttggaaaatgctatttgctttaaagaaattagttactcttttgcaacattaaattgtgtcagccaagcaaatgaagccctatttataaaattgcttgcttctggtttcactttattgcatcgtgggctccgagagggagaaaaatgaagtttttgctgcttagcacatttatatttttgtatagttccttagCCTTGGCAAGAGATAAGCATTATTTCATTGGAATTACTGaagcagtctgggactatgcttctggcactgaagaaaagaaacttatttcagttgacac
SAP30	Sin3A-associated protein, 30kDa	chr8	-1.5454	0.000523902	4647459	126	2	4.06	CATTTGTGACTATCATAAGAACTTAATTCAGAGCGTTCGGAACAGAAGGAAGAGGAAAGGAAGCGATGATGATGGGGGAGACTCGCCTGTTCAGGACATCGACACTCCAGA	gcaaggcatctttaCATTTGTGACTATCATAAGAACTTAATTCAGAGCGTTCGGAACAGAAGGAAGAGGAAAGGAAGCGATGATGATGGGGGAGACTCGCCTGTTCAGGACATCGACACTCCAGAg
PRKG1	protein kinase, cGMP-dependent, type I	chr19	1.54568	0.0184799	4517208	63	1	4.06	ACAACCCATCAGAGAGGTTAGGAAATTTGAAAAACGGAGTCAAAGACATTCAGAAA	ggACAACCCATCAGAGAGGTTAGGAAATTTGAAAAACGGAGTCAAAGACATTCAGAAAcacaa
DUB2A	-	chr7	-1.72216	0.00943724	4430289	1959	31	4.05	AGATCCATAGCAAATTGGGGCAGGGATA	cagatccagccctatcatctcctggtgcccaacagctgcatcaggatgaagctcaggtagtggtggagctaactgccaatgacaagcccagtctgagttgggaatgtccccaaggaccaggatgcgggcttcagaacacaggcaacagctgctacctgaatgcagccctgcagtgcttgacacacacaccacctctagctgactacatgctgtcccaggagtacagtcaaacctgttgttccccagaaggctgtaagatgtgtgctatggaagcccatgtaacccagagtctcctgcactctcactcgggggatgtcatgaagccctcccagattttgacctctgccttccacaagcaccagcaggaagatgcccatgagtttctcatgttcaccttgg…
DTNA	dystrobrevin, alpha	chr18	1.85684	0.0141003	4512612	127	2	4.03	TAAATAGGATTTACAAGCCCTTGGAAG	aTAAATAGGATTTACAAGCCCTTGGAAGcacctgagaagtcttcaaatgccacagtcagctgctatttcaaagaaaacaaaatagatggttctggaaagtccatgctgtctcttcattgaattttag
TRHDE	thyrotropin-releasing hormone degrading enzyme	chr10	1.50858	0.0163082	4403978	127	2	4.03	GTCCGATTATATGCGAGACCCGACGCTATCAGAAGAGGATCCGGGGACTATGCTCTCCACATTACAAAGAGATTAATAGAATTTTATGAAGACTACTTTAAAGTGCCCTATTCTTTGCCAAAACTA	GTCCGATTATATGCGAGACCCGACGCTATCAGAAGAGGATCCGGGGACTATGCTCTCCACATTACAAAGAGATTAATAGAATTTTATGAAGACTACTTTAAAGTGCCCTATTCTTTGCCAAAACTAg
D2ERTD750E	-	chr2	-1.80032	0.0167843	4616609	127	2	4.03	CGAGCTACTTCTAAACTACCTGTTAAATCCAAAGAAGCGGATTTGCTTAGACATCTTCATCCAGGAGGGCCAGAGCCTGATGTTACAAAAGTCACCAAATCGAGACGAGAGAATG	atacacaaactCGAGCTACTTCTAAACTACCTGTTAAATCCAAAGAAGCGGATTTGCTTAGACATCTTCATCCAGGAGGGCCAGAGCCTGATGTTACAAAAGTCACCAAATCGAGACGAGAGAATGg
TNFRSF22	-	chr7	1.71651	0.0100842	4437715	129	2	3.97	TGCGAAATCCCCCATACTCAAGGACAATGTGAGAAGTGTCACCCAGGAACATTCACAGAGAAAGATAATTACCTGGATGCTTGTATACTTTGCT	gtacatttgtcaaggcgcccTGCGAAATCCCCCATACTCAAGGACAATGTGAGAAGTGTCACCCAGGAACATTCACAGAGAAAGATAATTACCTGGATGCTTGTATACTTTGCTccacctgtgataaag
ZFP445	-	chr9	-1.54268	0.011321	4554588	2075	32	3.95	GTAAGCTTCAGATTAAGCCAAACAAA	gagGTAAGCTTCAGATTAAGCCAAACAAAttcatcttgaaacagaaaccttctgaatacatagaagcctgtgtaaagacatcagtaagtcctgagacaagtgtttctgaggagacagggctcaaagaatcttttaaacagaagagtaggctacagacgtcctgtggagactccatacaaatgaaagagatgaaggaaggagccgacattagtcaaaggacaggaagagaatctgaagtattgagaaacaatgatattcttgagttaaaacatgttaaatgtgtgagtgtttctagaaaaaggctatcctttaaacatggctatgacagaaacttcagaaaaagttcacaccattataataataaatatggggaaggactcagaggcacaggtgaggggt…
LRRIQ3	leucine-rich repeats and IQ motif containing 3	chr3	1.65444	0.0278712	4734429	324	5	3.95	TGTCTGGTTGTGTAAGCCTCATAGGGCTGACCATGTTTGACTGCCCAGTGAGCCTGAAGAAAGGCTACAGACATGTTCTTGTCAACAGTATCTGGCCTCTAAAAGCTCTGGACCATCACGTGATATC	ataaagactcttccagataaaaatttttggagtggactcaagaacctaaaactcctctatcttcatgacaatggattttccaaactgaagaacatctgtgtatTGTCTGGTTGTGTAAGCCTCATAGGGCTGACCATGTTTGACTGCCCAGTGAGCCTGAAGAAAGGCTACAGACATGTTCTTGTCAACAGTATCTGGCCTCTAAAAGCTCTGGACCATCACGTGATATCcgatgaagaaatcattcagaactggcgtcttccagagaggtttaagacgttcagccccagtctattctttaacctttacccagcattgataaag
INPP4B	inositol polyphosphate-4-phosphatase, type II, 105kDa	chr8	1.78117	0.00958246	4592600	65	1	3.94	CCTAAAACCAGCGAAACAATAATCAAAGGTACAAGGTGTTGAAGAACACAACCTATATC	gagcCCTAAAACCAGCGAAACAATAATCAAAGGTACAAGGTGTTGAAGAACACAACCTATATCag
EPHA7	EPH receptor A7	chr4	-3.01028	0.0159269	4519544	65	1	3.94	AATTGGAATGGATTTCCTCTCCACC	tactattactggactcgaaagcacaacaaacagAATTGGAATGGATTTCCTCTCCACCcagtggg
SLC27A2	solute carrier family 27 (fatty acid transporter), member 2	chr2	1.67876	0.0104882	4491865	131	2	3.91	GGGTCGAATTGGGATGGCCTCCCTCAAGATCAAAGAAAACTACGAGTTCAATGGAAAGAAACTCTTTCAACACATCGCGGAGTACCTGCCCAGTTACGCGAGG	gtcatgaGGGTCGAATTGGGATGGCCTCCCTCAAGATCAAAGAAAACTACGAGTTCAATGGAAAGAAACTCTTTCAACACATCGCGGAGTACCTGCCCAGTTACGCGAGGcctcggttcctgaggatacaa
AIFM1	apoptosis-inducing factor, mitochondrion-associated, 1	chrX	-1.62894	0.0133315	4696782	131	2	3.91	CCTGATTGTATCTGAAGACCCTGAACTGCCATACATGCGACCTCCTCTTTCAAAAGAATTGTGGTTTTCAGATGATCCAAATGTCACAAAGACACTGCAATTCAGACAGTGGAATGGA	gtCCTGATTGTATCTGAAGACCCTGAACTGCCATACATGCGACCTCCTCTTTCAAAAGAATTGTGGTTTTCAGATGATCCAAATGTCACAAAGACACTGCAATTCAGACAGTGGAATGGAaaagagagaag
ANO7	anoctamin 7	chr1	1.58213	0.0495879	4550734	131	2	3.91	TGAGGGGCTGTTTCACGAATACCTTGAAATG	aaagctgaaaggctgctggcagaagttctccaggggcaagaaggctggcacggggacccacccagcaccttgggaggccgactatgagttgctgccttgTGAGGGGCTGTTTCACGAATACCTTGAAATGg
ZFYVE26	zinc finger, FYVE domain containing 26	chr12	-1.54678	0.00893025	4575982	137	2	3.74	GAGAAAACCCCACCCGCGTCTGTGACCAGTGCTACAGTTACTACAACAAAGA	ttcaataggcgtcatcactgtcgccgctgtgggcgcctagtgtgcggttcctgctccactaagaaaatggtggtggaaggcttcaGAGAAAACCCCACCCGCGTCTGTGACCAGTGCTACAGTTACTACAACAAAGA
GRM8	glutamate receptor, metabotropic 8	chr6	1.62491	0.029114	4744663	137	2	3.74	CACCTGTCACTTTTAATGAGAATGGAGATGCTCCGGGACGCTACGATATCTTCCAATATCAGATAAACAACAAAAGTACAGAATACAAAATCATCGGCCACTGGA	gcagcgctggtaCACCTGTCACTTTTAATGAGAATGGAGATGCTCCGGGACGCTACGATATCTTCCAATATCAGATAAACAACAAAAGTACAGAATACAAAATCATCGGCCACTGGAccaatcaacttcacctaaaa
ZSCAN2	zinc finger and SCAN domain containing 2	chr7	-1.69283	0.0235545	4339247	1581	23	3.72	TACAGAGCGAGAATGGGGAGAACTCAAATGAAGACATGTTTGAGGGTGTGGAGTCACATGGGATGTTCTTGAACATCTCTGGAGGGGAAG	attttgagaTACAGAGCGAGAATGGGGAGAACTCAAATGAAGACATGTTTGAGGGTGTGGAGTCACATGGGATGTTCTTGAACATCTCTGGAGGGGAAGgtggtcagcagtctgatggggacagtgactttgagagagactgtggctctggaggcgcccagggacatgccccgggtgaggaccccagggtcgtgccatcggaaggaagggaagttggccagctaataggccttcagggcacctacctgggtgagaagccgtatgaatgtccccagtgtgggaaaacttttagccggaaatcccaccttatcacccatgagcggacccacacaggagaaaaatactacaaatgtgatgaatgtgggaagagctttagtgacggctcgaactttagtagac…
DDX27	DEAD (Asp-Glu-Ala-Asp) box polypeptide 27	chr2	1.57767	0.0170124	4743790	277	4	3.7	ACCAACACAAGCAAGAAGGCCCTGA	aggccctggtaagtgatagggtgtccattctgaggctcgcaccatggcaagagctggcagggatggcagtgatcaagctttggaggaactgggatgtatccttgaacctggccctccatggattctggaattctctccctcagtgtcagggaactcagtagcctctgacccatttttctctgtgtatagctaaaaagcagaagcagcagcagaagtctgtgtttgatgaagaactcACCAACACAAGCAAGAAGGCCCTGAaacagtatcgggctgg
RAD17	RAD17 homolog (S. pombe)	chr13	-1.61078	0.00621756	4393293	70	1	3.66	TTTCAACCCTGTGGCACCAACAATTATGATGAAATTTCTTAATCGAATTGTGACTATAGAAGCTA	TTTCAACCCTGTGGCACCAACAATTATGATGAAATTTCTTAATCGAATTGTGACTATAGAAGCTAgtaag
BC088983	-	chr8	-1.54849	0.0323124	4696394	211	3	3.64	TGTAGAATGTTCTGCATAATCGCTCCTAGGACTTTGGCTACTTA	gtttgaagagacagcagagttactgaaatgctcaagtcgctaacTGTAGAATGTTCTGCATAATCGCTCCTAGGACTTTGGCTACTTAtatatattctatatttaagaattctgtatataattttaatatacgatagtttttattaagaatttggattctatttgatatgtgagctttttcattcttaaataaatacttttaatattttaa
D930015E06RIK	-	chr3	-1.60426	0.00238719	4371766	142	2	3.61	GAAATCCAAGGAGACAGAGCCGTTTGTCTCCTTTTTGCCTCGTGTGGTCCCGGAACCCAACCTTGTGTTGAACTTCAGT	aagaaatgttttgggaatgtctcagtttgcatttacaaaGAAATCCAAGGAGACAGAGCCGTTTGTCTCCTTTTTGCCTCGTGTGGTCCCGGAACCCAACCTTGTGTTGAACTTCAGTgccaccgccctcaggaacagtgcg
STK30	-	chr12	-1.94427	0.0315133	4377299	71	1	3.61	TAATATGTGAACTTATGGACATGAATATT	tgacagaaaatctggttctcttgcacTAATATGTGAACTTATGGACATGAATATTtatgagctaatacgag
MCF2	MCF.2 cell line derived transforming sequence	chrX	-1.7141	0.00434108	4492513	143	2	3.58	TGCCCTGATAAAGGTCAGGGAGGCAGCTGTGCTAGCTCAAGCAGAGGCAAGTT	gctatgcaaaagctcacctttttgtgtgtgtgaggaaactcttttcaacgccacagaagcaggagcagaagtggagcaagctggTGCCCTGATAAAGGTCAGGGAGGCAGCTGTGCTAGCTCAAGCAGAGGCAAGTTcagcag
MYBL1	v-myb myeloblastosis viral oncogene homolog (avian)-like 1	chr1	-1.50956	0.0072071	4392383	72	1	3.56	TTGGTTGAACAACACGGAACTGATGATTGGACTCTAATTGCTAGTCATCTTCA	gatgacaagttaaagaagTTGGTTGAACAACACGGAACTGATGATTGGACTCTAATTGCTAGTCATCTTCAa
APLF	aprataxin and PNKP like factor	chr6	-1.52347	0.0162773	4443727	72	1	3.56	AGAAGACATGCCATTCTTGAAGTGGTTGATAGTCAGCTTCGAATCAAGCCA	ataacagacaaaagagtatccAGAAGACATGCCATTCTTGAAGTGGTTGATAGTCAGCTTCGAATCAAGCCA
C3	complement component 3	chr17	1.53423	0.0286127	4738818	72	1	3.56	GCCCGCCGCCGTCGCTCAGTACAGTTGAT	atcttgagtgcaccaagccagcaGCCCGCCGCCGTCGCTCAGTACAGTTGATggaaagaaggatggacaaag
TUBD1	tubulin, delta 1	chr11	-1.67701	0.00325555	4335622	217	3	3.54	TGGACCGAAGCATGAAGAATCTATAATGAACTTAATCCAAACAGAGGTGGAGAAATGTGACTCTTTGAGTGGATTTTTCATCATAATGAGTATGGCCGGGGGAACAGGATCAGGGCTGGGAGCCTTCGTTACACAGAAGCTACAAGATCAGTACTCCAGTTCCTTGAAAATGAACCAGATTATATGGCCTTATGGAACGGGTGA	ttactctgtgcaTGGACCGAAGCATGAAGAATCTATAATGAACTTAATCCAAACAGAGGTGGAGAAATGTGACTCTTTGAGTGGATTTTTCATCATAATGAGTATGGCCGGGGGAACAGGATCAGGGCTGGGAGCCTTCGTTACACAGAAGCTACAAGATCAGTACTCCAGTTCCTTGAAAATGAACCAGATTATATGGCCTTATGGAACGGGTGAg
POLE	polymerase (DNA directed), epsilon	chr5	-1.58585	0.000307748	4598107	145	2	3.53	CTTTAGAATTGGACACGGACGGAATATGGTGCGTCCTACCCAATAGCTTTCCTGAAAATTTTGTCATCAAGACAACCAATGCGAAGAAACCCAAACTGACCATCTCCTATCCTGGTGCCATGTTGAACATC	gaggcCTTTAGAATTGGACACGGACGGAATATGGTGCGTCCTACCCAATAGCTTTCCTGAAAATTTTGTCATCAAGACAACCAATGCGAAGAAACCCAAACTGACCATCTCCTATCCTGGTGCCATGTTGAACATCatggtcaag
NASP	nuclear autoantigenic sperm protein (histone-binding)	chr4	-1.71453	0.02272	4616314	652	9	3.53	CTCACTACCAATTAGGTTTGGCCTATGGTTACAACTCTCAGTATGATGAAGCAGTAGCACAGTTTGGCAAATCTATCGATGTCATT	gcaagaaacaaaagaagcccagctttatgctgcacaagcccatcttaaacttggagaagttagtgttgaatctggtaatgcaatttcttttatgccgtctcctacctttctccattctcccttcctgttttccttaggattgaccttgaacatccaaaattacaaaggcaggtttttctgccctctgctgactaaaggagaaatgtgttagccacgagctatctgtatataacaaaatcccatagaataggaggtctgagttccctatagtatctggagcattaaacagccttgtaaatcggtgttttctgacagtcagtccaagcattccggaggggaagcagaaactccaggctagccagatctatatagtgagaccctgtttgcaaaggggagaga…
SPATA20	spermatogenesis associated 20	chr11	-1.50035	0.0336751	4662583	363	5	3.53	CCAGAACCCTATGAGCTGGGCCAGAAGGCAGAATTTTCCAACTGACCAGAGACTCAGGCCTTGAGAGGCTAATACCAAACCTATAGCTACTCCTGGGTACCCTGC	gtgctcattctggctgatggagacccatcgagcttcctgtcccgtcagcttcccttcttgagcagccttcgaagagtagaagaccgggccacagtctacatatttgagaaccaagcctgctccatgcctatcacggatccctgtgagttacgaaagctgctacaccaatgactgcCCAGAACCCTATGAGCTGGGCCAGAAGGCAGAATTTTCCAACTGACCAGAGACTCAGGCCTTGAGAGGCTAATACCAAACCTATAGCTACTCCTGGGTACCCTGCctccaggtgatcacagccatccttgcggctcccccatgggcacctactcaccatgaaataaacctaacagtgtcccgtggtga
DSN1	DSN1, MIND kinetochore complex component, homolog (S. cerevisiae)	chr2	-1.64694	0.022012	4321696	73	1	3.51	TTCTTAAAGAACACTAAGGACTTCAGCCTTGAATGTTTTAGAGCGAAAG	ttctctgttgaaaaacttgaacctTTCTTAAAGAACACTAAGGACTTCAGCCTTGAATGTTTTAGAGCGAAAG
ORC5	origin recognition complex, subunit 5	chr5	-1.75976	0.00165349	4657817	221	3	3.48	GCTTAATTTCCCCAAATACTGTGAACCTGTAGTT	gcagtGCTTAATTTCCCCAAATACTGTGAACCTGTAGTTaaaggagaaggtaactgactatcattattaatatttcatgtgagagcatttatacaagatttaaattattgaaattctctcctgggagtagcaggtgaacgtgatactcgcaaactgtggagaaatattgaacctcacctgaagaaggcaatgcagactgtgtatctcagggagatctcaag
ADAMTS12	ADAM metallopeptidase with thrombospondin type 1 motif, 12	chr15	1.5242	0.0362215	4477489	368	5	3.48	ATTTTATCAAGTCCCTGCCAGAATACCACATAG	aacATTTTATCAAGTCCCTGCCAGAATACCACATAGtgagtccagtccaagtcgatgctggtggccatgttctgtcctatggcctgcatcaccctgtcactagcagcaggaagaagagagctgcaggtggttctggggaccagctgtactacagaatttcgcatgaagaaaaagacctgtttttcaatctgacggtcaactgggaatttctttccaacggctatgtcgtggagaagagatatgggaacctttcccatgttaagatggtggcttcctcaggccagccctgccatctcaggggcacagttctgcagcagggcaccacagtcgggatcgggacagcagctctcagtgcctgccaaggactg
PLA2G7	phospholipase A2, group VII (platelet-activating factor acetylhydrolase, plasma)	chr17	1.67087	0.00636941	4346269	149	2	3.44	TGCACCAGAACTTTGACGACTTTACTTTTGTAACTGGCAAAATAATTGGAAACAAGCTGACACTGAAAGGAGAAATCGATTCCAGAGTAGCCATCGACCTCACCAACA	gggctcagTGCACCAGAACTTTGACGACTTTACTTTTGTAACTGGCAAAATAATTGGAAACAAGCTGACACTGAAAGGAGAAATCGATTCCAGAGTAGCCATCGACCTCACCAACAaagcttcgatggctttcttacaaaagcatttag
LIMA1	LIM domain and actin binding 1	chr15	-1.50597	0.012129	4368416	149	2	3.44	CTCGGAGAAAAACGAGAGTAAGAGGAATCTGGAGCTGCCACGCCTCTCAGAAA	gtcatttgtcttcctctgcattcaaCTCGGAGAAAAACGAGAGTAAGAGGAATCTGGAGCTGCCACGCCTCTCAGAAAcctccataaaggaccgcatggccaagtaccaggctgcagtgtccaagcagagcagcccagccagctacaca
9130014G24RIK	-	chr10	-1.66876	0.027753	4392481	823	11	3.42	TTAACAAAAGATAGCCCTCCTGTGGAGCCTGGACTCCTGACAGCTGAAGCCATCACCTGGAAATCCCTGAAGCCTCTTAGTGTTGTTCTGAGAATTCACACCTATGCTACGAAGGCCAGC	ccTTAACAAAAGATAGCCCTCCTGTGGAGCCTGGACTCCTGACAGCTGAAGCCATCACCTGGAAATCCCTGAAGCCTCTTAGTGTTGTTCTGAGAATTCACACCTATGCTACGAAGGCCAGCgtggtgcgcctgcctgccgggtatggtctgacatcatgtttccttgtttgaggcgtttaggtagacaatggggagtctaccttattgttttctgaagtaagattcaacaaggtacctgtctatcattgggattcttgagagaaagagagagaatcctttcaataagtgatattctcagggcctttggaaggatctttgttgcacatccagggactgtatatgtaaagaacatggcttaacccagaattttctaaaatgaatctgtcaataatttctc…
IFITM3	interferon induced transmembrane protein 3 (1-8U)	chr7	1.61201	0.0321034	4471047	374	5	3.42	GCACCGCACGGATCGGCTTCTGTCAGAACTACTGTGATCAACATG	agagcagtttcatcaagccaaaattcaggaaaaggaaacttctgagaaaccgaaactgccgcagaaagggcagacccgcagcgcgctccatcctttgcccttcagtgctgcctttgctccgcaccatgaaccacacttctcaagccttcatcaccgctgccagtggaggacagcccccaaactacgaaagaatcaaggaagaatatgaggtggctgagatggggGCACCGCACGGATCGGCTTCTGTCAGAACTACTGTGATCAACATGcccagagaggtgtcggtgcctgaccatgtggtctggtccctgttcaatacactcttcatgaacttctgctgcctgggcttcatagcctatgcctactccgtgaag
CSTF3	cleavage stimulation factor, 3' pre-RNA, subunit 3, 77kDa	chr2	-1.63085	0.00785405	4419823	75	1	3.41	AGTCGCATGAAGTATGAGAAGGTTCACAGTATATATAACAGACTTCTGGCAATTGAGGACATTGACCC	AGTCGCATGAAGTATGAGAAGGTTCACAGTATATATAACAGACTTCTGGCAATTGAGGACATTGACCCcacctta
MTHFD1	methylenetetrahydrofolate dehydrogenase (NADP+ dependent) 1, methenyltetrahydrofolate cyclohydrolase, formyltetrahydrofolate synthetase	chr12	-1.65437	0.0214106	4582739	75	1	3.41	GCTCTCTTTAATCGTCTGGTACCTTCAGTAAACGGAATAAGAAAATTCTCTGACATCCAAATCCGCAGGTTACGG	GCTCTCTTTAATCGTCTGGTACCTTCAGTAAACGGAATAAGAAAATTCTCTGACATCCAAATCCGCAGGTTACGG
LRRC1	leucine rich repeat containing 1	chr9	-1.65411	0.0215227	4596354	75	1	3.41	GAAATCAGCTGTCTGAATTACCTCAG	ccagaatcaattggggcactcctacatctgaaggatctctggttggatgGAAATCAGCTGTCTGAATTACCTCAG
RASGEF1B	RasGEF domain family, member 1B	chr5	-1.80333	0.0442044	4433006	152	2	3.37	AGAGACTCAATTACATTGGCCCAGAAGAGTTTGTTCAGGCATTTGTGCAGAAGGATCCTTTGGACAACGATA	gtagcatcaaaattaatagaggggagttggcatctgttttcttcccctttctttaatattttctgcttttgtcccaggAGAGACTCAATTACATTGGCCCAGAAGAGTTTGTTCAGGCATTTGTGCAGAAGGATCCTTTGGACAACGATAag
EME1	essential meiotic endonuclease 1 homolog 1 (S. pombe)	chr11	-1.63903	0.0143511	4653832	610	8	3.36	GCTTATCAGCGGTGTTTCTCTGAGCAAGAACGTCAGAATTTGCTGGCTGACATACAAGTGCGACGTGGGGA	GCTTATCAGCGGTGTTTCTCTGAGCAAGAACGTCAGAATTTGCTGGCTGACATACAAGTGCGACGTGGGGAaggtgtgacagccacctcccgccgtgttgggccagaattatccaggcggatctaccttcaaatgaccacagcgcaaccagatctcatcttagacagtgttgactgatatcccaccttggctattgacagtagacaggccagaagtacctccttggtacagttagggagcaagtctctcatctctgggaacagagaaggctgagtcacttgaatctacctccaccatagcactcatgttcctctcccggcaagcgagatgccatggacagccatcccaccccatcccagttgaccctcacagcacaaaggagaaaggcagaccactcag…
SPAG5	sperm associated antigen 5	chr11	-1.51757	0.0066851	4363783	1457	19	3.34	CAGATCTGGCTACCTTGTCCCGACACGACTTGGAAGAGAACCTGTTGAACTCTCTTGTCTTGCTGGAAGTTCTTTCCCACCAGCTACAAGCCTGGAAGAGCCAGTTGACTGTCCCTCACCGGGAAGCTCGAGACAGTAGTACAC	gaaagatgcaacaactcatctccagtggattttatcaatactgagaacaacttcctttcagaacagttcagccatccttcaacgcacatagaagcttgccagcgtgaatccgatccaactcctgaaagcaactctcttttccatactttggaggaagcaatagaaacagtggatgactttgtcgtggacccaagagatgatagtatagtggagtccatggttcttctgcccttttcattagggcagcagcaagacctgatgctccaggctcacttagataccacagcagagagaactaaaagctctctaaatgaatctttggggctagaagatctggtggggaaggaggtggcaccttgtgtggaagacagcctaacagaaattgttgctattaggccc…
RHPN2	rhophilin, Rho GTPase binding protein 2	chr7	1.5636	0.014444	4477249	77	1	3.32	CAAAAACTGAGCGAGAGGTCAAAATAACCTTCCCCGACTTTTCCAAAGTGACAGTGACAGACTTCTTCCAGAAGCT	CAAAAACTGAGCGAGAGGTCAAAATAACCTTCCCCGACTTTTCCAAAGTGACAGTGACAGACTTCTTCCAGAAGCTg
CNST	consortin, connexin sorting protein	chr1	3.17016	0.0169602	4422191	629	8	3.26	GTAGCTGAGACCTATTTCCAGGAAG	GTAGCTGAGACCTATTTCCAGGAAGaggactgtatcctttctacctcacagacagaattcataggctgcttggaaaaaccatctttttttatattgaggtccaggaaacaagctgtgcagaccgaatggtttcagcaggttttggcagttgagtgtgcccttgtagccacctcaaagagcaaagtgtaggaaacaggtcactccagaaaccccctagagccatttaaatgtggctttccataaagaacctctaagtttaccaacattaaatatttatattcaagagaatggggaaaacacatgctgccgggaagagaaactttaaaaatcttttagattctcctgctcttaagcacacaagtcaaacattcacatagtggaacatgccggacagcagca…
SPOCK3	sparc/osteonectin, cwcv and kazal-like domains proteoglycan (testican) 3	chr8	1.74654	0.0157362	4515551	1892	24	3.25	CTTTGAGATATCTGGAGATTTCGCAAGTGGAGATTTTCGTGAATGGACTGATGATGAAGGTGAAGAAGATGACATTATGAATGATAAGGATGATATTGAAGATGATGATGAAGATGAAGGGGATGATGATGACGATGGGGATGTCCATGATGGATA	ctatagaCTTTGAGATATCTGGAGATTTCGCAAGTGGAGATTTTCGTGAATGGACTGATGATGAAGGTGAAGAAGATGACATTATGAATGATAAGGATGATATTGAAGATGATGATGAAGATGAAGGGGATGATGATGACGATGGGGATGTCCATGATGGATAtatttgatcagtaacagctaatgtcaataaattctacatttttaatatttacaaaataatagcatattgagaatttccttcttatccctaaacaaagtggttctaaacctgacatatattttgtataattatttcaaatattgaagctaaaatcatagaacttgatgttaaattagaattgtttaatttcagttttcatatgccttagaaaaaaagaaaacacatatgggttgcag…
SLC4A10	solute carrier family 4, sodium bicarbonate transporter, member 10	chr2	1.85562	0.0167782	4657136	158	2	3.24	ATTCCTCCGGGTGCTGAAGCTTCAAACATCTTGGTAGGAGAACTGGAGTTCCTAGACAGAACTGTGG	gttgatctgcattttatgaaaaagATTCCTCCGGGTGCTGAAGCTTCAAACATCTTGGTAGGAGAACTGGAGTTCCTAGACAGAACTGTGGttgcctttgtcaggttgtctccagctgtcttgctccaaggacttgctgaagttccaatcccaagcag
KDM2B	lysine (K)-specific demethylase 2B	chr5	-1.50051	0.0322052	4328332	79	1	3.24	TTTTAACTATGAGTACGTACAGAGAGAAGCTCTCAG	aTTTTAACTATGAGTACGTACAGAGAGAAGCTCTCAGggtccccctggtttttcgggacaaggatggactagggatcaa
H47	-	chr7	-1.53609	0.0339808	4448059	79	1	3.24	GGAAAATCTGACAAAAAGCCTTTGCGAGGA	gaagaagatggtcctggaccttctacttcatctgtcatccccaaaGGAAAATCTGACAAAAAGCCTTTGCGAGGAggtg
ENAH	enabled homolog (Drosophila)	chr1	-1.50191	0.037253	4681038	79	1	3.24	ACAGAAGGCCTTGACTATGACAGGCTGAAG	acccaaatccacaccttcatcacagccaagtgccaatggagtccagACAGAAGGCCTTGACTATGACAGGCTGAAGcag
TAF7L	TAF7-like RNA polymerase II, TATA box binding protein (TBP)-associated factor, 50kDa	chrX	2.98046	0.0408661	4620888	79	1	3.24	AATGCTGCTTGGAAGGATAAACTAAA	gaacaagcttatgctgtcaggaaaattatacattctagaAATGCTGCTTGGAAGGATAAACTAAAaattgacttttctc
PRSS16	protease, serine, 16 (thymus)	chr13	1.53895	0.00734229	4556206	635	8	3.23	TGTGGGATCAAAACCCAGCCCTTTGACAGTCCCATCACAGGAACTGCATCCTGGCATTTTTCTTCACTGTAGAAGAGAAAACAGCTGTTTGGAAGGAGGAAGTTCCTAGACGTGGGACTCAGTGCCTGTTCTGCCTGCTTGTTCTCAATTTATCTTCATTGCCAACTAGAAGTTCTTTGTCACGGATTAGTATAAATGTAGGCAAATGATTACTGTCCTTTGTAGGTAGTGATATTCTGTATGGTAAATGTCAGGGGAATGTGGCTTTCCATGCTGGAGCCGCCTTCTCCCAGATAAGAACCTGGCTTAAATTCTGTCTCTTCATTCTTGACTGGCACCTACTGCATAGAACTCTTCACATCCTGACTCTGTCTCTCCTGAGTTTTAGTCTGTGGTAGT…	aaaatctcccagcaattacaggattggctcaaagatataaagaagagccagagttgaTGTGGGATCAAAACCCAGCCCTTTGACAGTCCCATCACAGGAACTGCATCCTGGCATTTTTCTTCACTGTAGAAGAGAAAACAGCTGTTTGGAAGGAGGAAGTTCCTAGACGTGGGACTCAGTGCCTGTTCTGCCTGCTTGTTCTCAATTTATCTTCATTGCCAACTAGAAGTTCTTTGTCACGGATTAGTATAAATGTAGGCAAATGATTACTGTCCTTTGTAGGTAGTGATATTCTGTATGGTAAATGTCAGGGGAATGTGGCTTTCCATGCTGGAGCCGCCTTCTCCCAGATAAGAACCTGGCTTAAATTCTGTCTCTTCATTCTTGACTGGCACCTAC…
SACS	spastic ataxia of Charlevoix-Saguenay (sacsin)	chr14	1.68233	0.012064	4560545	480	6	3.2	CCAGAAAGAGCTTCGCTTAGAGTGCACATCGACAAGAAACACAGGAAACACAGAGGAGCCTTAAGCAGAAGGAAGCAGGTGCCGTCTATGGTCTTCAAGG	ggtccttgaggtaaagccaagatgccagtggctccagacctgggagaagtgttctaaatggcaagcatctcataactcctgagatgagggtgggcagtgccctacccaagcagctccgcagcatcttccctctgcagctccaacagggaccatagaagagccagcgaggagacattaaggttgcctctgggaaaagccgaaaactcccagccagctgatactagtttgctttaaaaaggcaaccttatcagatcagagtagcatacagaacacaggaacaaaacacaatgttttctgatgtcagatgatgacagatgctggggaagactggcttttcaccagCCAGAAAGAGCTTCGCTTAGAGTGCACATCGACAAGAAACACAGGAAACACAGAGGA…
HTR3A	5-hydroxytryptamine (serotonin) receptor 3A	chr9	-1.59982	0.0273806	4399364	161	2	3.18	ACATCAACATTACCCTGTGGCGATCACCGGAAGAAGTGAGGTCTGACAAGAGCATCTTCATAAATCAGGGCGAGTGGGAGCTGCTGGAGGTGTTCCCCCAGTTCAAGGAGTTCAGCATAGATATCAG	tccaggACATCAACATTACCCTGTGGCGATCACCGGAAGAAGTGAGGTCTGACAAGAGCATCTTCATAAATCAGGGCGAGTGGGAGCTGCTGGAGGTGTTCCCCCAGTTCAAGGAGTTCAGCATAGATATCAGtaacagctatgcagaaatgaagttctac
BC003331	-	chr1	-1.68428	0.035303	4416326	647	8	3.17	AAGGATTATGTGATTCTTGCCACTAG	tgttcttcacaaAAGGATTATGTGATTCTTGCCACTAGaacaccacccaaagaggaacaaaatgacaaagtcaaacagccgagagctaagttggataatttggatgaagaatgggccacagaacatgccagccaggtaatataatctcattataaacaaaagaaaaaatgtttcctgggtcacaaatctagaattttaggaatatttttccttaaatgggtgccagtggttgtacttaaacagttttagagaaggctctgaatattgaatggttcttaggactttgttaattgaataagtcagagaacatattcaatccatcaagggcaatacaatgagagtaagtgacacagacaacactaggaaaagagcaagcagttgggcaggtggtagttgaaa…
RAD9B	RAD9 homolog B (S. pombe)	chr5	-1.54697	0.0484755	4377905	242	3	3.17	TTGGGAAAGCAGTACAAACGCTATCACGAGTGAGCGATGAGCTGTG	gctaacacgcaacagaagaatcacttgcatttgacaggcatgactaagttgttcagtggatcccaccgtcctttctggttttcacttgagtcctgtgcatacaagagtagtcttgtggtttgtcttcactgcttgggaagaatgtgaacgcacctttcttttcctccatagtatTTGGGAAAGCAGTACAAACGCTATCACGAGTGAGCGATGAGCTGTGgctagacccatccgagaaaggt
TRA2A	transformer 2 alpha homolog (Drosophila)	chr6	1.5258	0.00208323	4500206	811	10	3.16	TTGTGCCCGAGGACTTTGCTTTTTCTTCTTTTTGATTTTGGATTCCCAAGCTTCCATGCTTCCTAGTCCTTTAAACCAAAACCAAACAACCTGGTTTATTTAATCTCTGCCTGACCAGTTGTGTTGCTGTTTCCACCCTTTGTTATACTCTAAAGGTGTAATTGTCTTTTCAGTAGTGAACATCCTGAGTGAAAGGGAGCCCGGGTTCTGCTTTGTGGTTCTTCTTTGCCTTTACAGAGGATTGA	gacgctattgatactggagtgaTTGTGCCCGAGGACTTTGCTTTTTCTTCTTTTTGATTTTGGATTCCCAAGCTTCCATGCTTCCTAGTCCTTTAAACCAAAACCAAACAACCTGGTTTATTTAATCTCTGCCTGACCAGTTGTGTTGCTGTTTCCACCCTTTGTTATACTCTAAAGGTGTAATTGTCTTTTCAGTAGTGAACATCCTGAGTGAAAGGGAGCCCGGGTTCTGCTTTGTGGTTCTTCTTTGCCTTTACAGAGGATTGActtcttatttgaggacagaaaccatcttttgaaaactttttctgatggatattgtggtagacattagaaatctgtggtatgataaactgctttttaatcttcttggggaaggtaaataacactttaagtagg…
SLCO1A5	-	chr6	-1.57275	0.00897598	4455480	655	8	3.13	TGTACTCTTCTGAAACTGAACTTGCAGACATGAAG	gcgcatttatctagtgttgcctgcagcactaagaggatcaagctatctccctgcattcttcattctgatacttatgaggaaattccagctccctggggaaaTGTACTCTTCTGAAACTGAACTTGCAGACATGAAGctcacagtgaagaaaagcgagtgcacagatgtgcacagaattcctaaggtcgagaatgatggagaactgaaaactaagctgtaatgaatcttctcctggcctatgcaaggccctgaacagaatgcacattgcacttcctttgaatcatgagaggtacgagaggaactcttttcctaaaataaatcagggctggactcagtgtaagatattctcaaaagtcactgtctcatcctcaggaggcctctggtgctcactcattctag…
ST18	suppression of tumorigenicity 18 (breast carcinoma) (zinc finger protein)	chr1	-1.68019	0.00236562	4492882	246	3	3.12	AGATGAAAACGGCACATTGGACTTAAGCATGAAAAAAAATCGAATCCACGACAAGTCTATACCCCCAACTTCCTCACCTACTACAATTACAACCCCATCCTCATCCCCATTCAACGCAAGCAGCCTTCTGGTCAATGCTGCCTTCTATCAGGCCCTCTCTGATCAAGAAGGCTGGAATGTGCCCATCAACTATAGCAAATCCCATGGGAAG	ggagctgagatagaagtAGATGAAAACGGCACATTGGACTTAAGCATGAAAAAAAATCGAATCCACGACAAGTCTATACCCCCAACTTCCTCACCTACTACAATTACAACCCCATCCTCATCCCCATTCAACGCAAGCAGCCTTCTGGTCAATGCTGCCTTCTATCAGGCCCTCTCTGATCAAGAAGGCTGGAATGTGCCCATCAACTATAGCAAATCCCATGGGAAGacagaggaggagaaagag
PKHD1L1	polycystic kidney and hepatic disease 1 (autosomal recessive)-like 1	chr15	-1.52031	0.0019327	4506571	166	2	3.08	TTGTTGGATTTAAGGATGTTTGTTCAGGAGAAACTAATGTGATATTCATTACTAATCCTTTAAATGAAGACTTACAGCATCCAATCCATGTGAAGAATGTCCAACTCA	attcaacatTTGTTGGATTTAAGGATGTTTGTTCAGGAGAAACTAATGTGATATTCATTACTAATCCTTTAAATGAAGACTTACAGCATCCAATCCATGTGAAGAATGTCCAACTCAttgacactattgaacaatccaaagtattcatacatagacctgatataag
MPDZ	multiple PDZ domain protein	chr4	-1.5949	0.0100502	4511539	166	2	3.08	TCAGCCTTCTGAAGACGGCAAAGGCAACTGTAAAACTGACTGTTCGAGCTGAGAATCCAGCTTGTCCAGCTGTTCCTTCTTCAGCTGTAACAGTCAGTGGAGAAAG	ttcaTCAGCCTTCTGAAGACGGCAAAGGCAACTGTAAAACTGACTGTTCGAGCTGAGAATCCAGCTTGTCCAGCTGTTCCTTCTTCAGCTGTAACAGTCAGTGGAGAAAGgaaagacaactcccagactcctgcagtcccagctccagacctggaacccatcccaa
PHF20L1	PHD finger protein 20-like 1	chr15	-1.6025	0.000128679	4706505	250	3	3.07	CCCAGAGTTAATACAAGCCAAGGATTTGACGCTTGTATCTCAGCTTTCTT	gcgatttcacctaaacctcaaagtcagaaaaaaaatgaagctgtcattagcagttctgccaacactcagaaacctgcactgttatcctcaactttgtcttcagggaaggctcgcagcaagaaatgcaaacatgaatctggagagtcttctgggtgtataaaaacccctaagtcaccacttgcCCCAGAGTTAATACAAGCCAAGGATTTGACGCTTGTATCTCAGCTTTCTTcagtgataaataaaacta
	-	chr12	1.72952	0.0296426	4483198	250	3	3.07	CGCTAGACGACGGAGTAGAGGCCTT	attgcccgaaggcgcagcagcgcgggggcggctgctttcttCGCTAGACGACGGAGTAGAGGCCTTtgtgaaaatgtccacagaaggagggtttggcggtaccagcagcagtgatgcccagcaaagcctccagtccttctggcccagagtcatggaagaaatccgaaacttaacagtgaaagatttccgagtacaggaactcccactggctcttattaagaagattatgaaactggatgaagatgtgaag
PHF20L1	PHD finger protein 20-like 1	chr15	-1.63142	0.0317205	4677219	250	3	3.07	TCAGAAACCTGCACTGTTATCCTCAAC	gcgatttcacctaaacctcaaagtcagaaaaaaaatgaagctgtcattagcagttctgccaacacTCAGAAACCTGCACTGTTATCCTCAACtttgtcttcagggaaggctcgcagcaagaaatgcaaacatgaatctggagagtcttctgggtgtataaaaacccctaagtcaccacttgccccagagttaatacaagccaaggatttgacgcttgtatctcagctttcttcagtgataaataaaacta
LCP2	lymphocyte cytosolic protein 2 (SH2 domain containing leukocyte protein of 76kDa)	chr11	1.53746	0.00598344	4475995	84	1	3.05	AAACCTCCCCTGGACCGCTCACTGGCCCCTCTTGACCGAGAGCCCTTCATACTA	tgcctgctccatcaatagacagaagcacaAAACCTCCCCTGGACCGCTCACTGGCCCCTCTTGACCGAGAGCCCTTCATACTAg
ACE	angiotensin I converting enzyme (peptidyl-dipeptidase A) 1	chr11	1.53954	0.0320439	4629811	168	2	3.05	GAGTCCATTTGGCAGAACTTTACTGACTCAAAGCTGCGAAGGATCATCGGATCTATTCGGACCCTAGGA	gaggaagcggccctggtcagccaggagtttgcagaggtctggggcaagaaggccaaggagttgtatGAGTCCATTTGGCAGAACTTTACTGACTCAAAGCTGCGAAGGATCATCGGATCTATTCGGACCCTAGGAcctgccaatctgcccctggcccagcggcagcag
4930504O13RIK	-	chr11	1.6303	0.0300676	4516818	253	3	3.04	TCAGCCACCATCACCGAAGCATTAAAG	gtgtcaacaacgtccccattcagctgatgaaatgcataaccatagaacagtgcaaagacacagcgacggcttatatgggttttacaatcagtaacaaaagtgaaatctgtaagtcagccatcagaaacggggccagagtcagacccccaacccccatcttctttgttctcttcctgaagaaactgcttcactgagcagctgcagaggcTCAGCCACCATCACCGAAGCATTAAAGgtgcaggttttgtttgtt
LHX3	LIM homeobox 3	chr2	1.75431	0.0302198	4607122	169	2	3.03	TGGGGACAGTATTTCCGCAATATGAAGCGCTCCCGCGGCAGTTCCAAGTCCGACAAGGACAGCATCCAGGAGGGACAAGACAGCGACGCCGAAGTCTCCTTCA	gtgtggttccagaatcgccgggctaaggaaaagagactgaagaaagacgctggccggcagcgcTGGGGACAGTATTTCCGCAATATGAAGCGCTCCCGCGGCAGTTCCAAGTCCGACAAGGACAGCATCCAGGAGGGACAAGACAGCGACGCCGAAGTCTCCTTCActg
MYOCD	myocardin	chr11	1.92689	0.0312895	4466868	2456	29	3.02	CACCCGAGGTACAAGAGCTACGAGAGCTCAGTGGGAATTCAATGGAGGAAAGCACGATACCGGAAATGTGTGTTCCAAAAGATGAAGTGGGGAAAATGGGGAGGGAAAAAAAAAAACAGCAACGGAGGTTTTTGTGACAACTA	aaatgccagccgatgccagggaagatcattcatgtcttcagaaaattccaaagatccctgggtcctcctgcagcccaactgccatccccccgaagccctcggcttcctttgagcaggcatcttcgggaggccagatggccttcgatcactacgccaacgacagtgacgaacacctggaagtcttattgaattctcacagccccatcggaaaggtgagcgatgttaccctcctcaaaatcggaagcgaggagcctccttttgacagcatcatggatggcttcccagggaaggctgcggaagatctcttcagtgctcacgagctcttgcctgggcccctctccccgatgcatgcacagttgtcacctccttctgtggacagcagtggtctgcagctgagct…
F730047E07RIK	-	chr4	-1.74855	0.000415436	4740068	170	2	3.01	GAATTCTTGTTAAGTCATGGGCACACATCTTTGCCACCTCTAAAGCACAGAAGCTACTTTTTCGGATAA	GAATTCTTGTTAAGTCATGGGCACACATCTTTGCCACCTCTAAAGCACAGAAGCTACTTTTTCGGATAAtagactgtttgttgctgccacatacagtgctacagcaagacaaggagctgcctggacccatgctgactgcaattcagaagacgcttcctctctatctacag
HTR3A	5-hydroxytryptamine (serotonin) receptor 3A	chr9	-1.69956	0.00124055	4595344	170	2	3.01	GAAGTCTCCGAACATTCCTTATGTGTACGTGCATCATCGAGGTGAAGTTCAGAACTACAAGCCCTTGCAATTGGTGACCGCCTGTA	tgtggacgtgggGAAGTCTCCGAACATTCCTTATGTGTACGTGCATCATCGAGGTGAAGTTCAGAACTACAAGCCCTTGCAATTGGTGACCGCCTGTAgccttgacatctacaacttcccctttgatgtgcagaactgctctctgactttcaccagctggctgcacacca
SEMA5B	sema domain, seven thrombospondin repeats (type 1 and type 1-like), transmembrane domain (TM) and short cytoplasmic domain, (semaphorin) 5B	chr16	-1.74384	0.0161504	4544194	428	5	2.99	GGTTCAATCTCATCCACCTGATAGTCACTGGTGTGTCCTGCTTCCTGGTTTCTGGGCTCTTGACCTTGGCAGTGTACCTGTCTTGCCAGCACTGCCAGCGCCAGTCTCAGGAGTCCACGCTTGTCCATC	ggctaggatgcatcaatctgcatccaagaaagtcatctgtctccaaaccttcctgctgtccgactccacctatgggctctcctgggagagaaggccctggtgacaacctccccaacctctctcctttcctttttccgtgttctgggatctcttgaagctgttgctgtcccaggaagataatcagaaggtctcctttctcaccacctgcctgtcttcctccagGGTTCAATCTCATCCACCTGATAGTCACTGGTGTGTCCTGCTTCCTGGTTTCTGGGCTCTTGACCTTGGCAGTGTACCTGTCTTGCCAGCACTGCCAGCGCCAGTCTCAGGAGTCCACGCTTGTCCATCctgccacacctaaccacttgcactacaagggtgggggcacccccaaga…
PKHD1L1	polycystic kidney and hepatic disease 1 (autosomal recessive)-like 1	chr15	-1.87597	0.000664223	4436724	172	2	2.98	AGGGAGAAGTGACCTACCTCAGAGCCAGCCCATCTCTGGGACCCTAGATCCTGGTGTGAAGGATGTGATTATTAATTTCCAAGCTTACTGCTGTGTTCTCCAAGACTGCTTTCCAGTTCATCCACCATCAAGAAAACCAATTCCCAGGAAACGACCAGCCGCTTA	tgtcAGGGAGAAGTGACCTACCTCAGAGCCAGCCCATCTCTGGGACCCTAGATCCTGGTGTGAAGGATGTGATTATTAATTTCCAAGCTTACTGCTGTGTTCTCCAAGACTGCTTTCCAGTTCATCCACCATCAAGAAAACCAATTCCCAGGAAACGACCAGCCGCTTAcaa
CBFA2T2	core-binding factor, runt domain, alpha subunit 2; translocated to, 2	chr2	-1.50001	0.00328833	4370307	86	1	2.98	TCTCAATGGAGGCTATCAAGATGAGTTGGTAGACCACCGTTTGACAGAAAGGGAGTGGGCTGATGAATGGAAACACCTTGACCAT	gTCTCAATGGAGGCTATCAAGATGAGTTGGTAGACCACCGTTTGACAGAAAGGGAGTGGGCTGATGAATGGAAACACCTTGACCAT
THNSL2	threonine synthase-like 2 (S. cerevisiae)	chr6	1.56632	0.00453076	4488806	172	2	2.98	GTGCTGCCATTGAGAGTGTTCAAGGATCCAAGAATGTGGACATTATTGTTCTGTTGCCCAAAGGCCATTGCTCAAAGATCCAGGAGCTCCAGATGACAACGGTGTTAAAGGAGAACGTTCATGTG	ggaggtgtctcctttctaggaacttctggggacacgggaaGTGCTGCCATTGAGAGTGTTCAAGGATCCAAGAATGTGGACATTATTGTTCTGTTGCCCAAAGGCCATTGCTCAAAGATCCAGGAGCTCCAGATGACAACGGTGTTAAAGGAGAACGTTCATGTGtttgaag
PRKD3	protein kinase D3	chr17	-2.88354	0.0181705	4344822	86	1	2.98	CTTGATAAACAACTTGCTTCAAGTGAAGATGAGAAAACGATACAGTGTTGACAAATC	caattgaCTTGATAAACAACTTGCTTCAAGTGAAGATGAGAAAACGATACAGTGTTGACAAATCtctcagtcatccttggctacag
LRP1B	low density lipoprotein receptor-related protein 1B	chr2	1.56162	0.0273797	4393083	172	2	2.98	CTCTATGGCATAACTGTATTTGAAGATTATTTATATGCAACCAGTTCTGATAACTTCAATATCATACGAATAAACAGATTTAATGGCACTGATATTCACTCAATAATTAAAATGGAGAGTGCTCGAGGAATCCGAACCTATCAGAAGAGAA	gttaaacatCTCTATGGCATAACTGTATTTGAAGATTATTTATATGCAACCAGTTCTGATAACTTCAATATCATACGAATAAACAGATTTAATGGCACTGATATTCACTCAATAATTAAAATGGAGAGTGCTCGAGGAATCCGAACCTATCAGAAGAGAAcacagccaacag
PAM	peptidylglycine alpha-amidating monooxygenase	chr1	-1.53508	0.0440734	4549185	86	1	2.98	TGTGATGAAGGAACCTGTACAGATAAAGCCAATATTCTATATGCCTGGGCAAGA	gtttTGTGATGAAGGAACCTGTACAGATAAAGCCAATATTCTATATGCCTGGGCAAGAaatgctccccccacccggctccctaaag
NUT	-	chr2	1.6016	0.0466257	4406073	2232	26	2.98	CCTAGCAGCACCCAAAGTCTATTTTAGTGCTGCTGCTCCCCCTACCCCGTGGAGAAGCAGTCTCAGCCCAATGCTGTTTTTGTTTTGTTGTGCCAGAAGCTGGAGATCCTGGGGCAGGTCAGACTGGCTAGGTTGCAGAGGTCCTGTTAGTGGGAACCAAAGGGAAAAGTTGGCTTTCGGAAGTTATGTGGA	ctggtccagaaacgactcttggccttggaggaggaagatgcacagacacctccaagttgcagcggagctcagtcagactcaagtccttctgtttctgatgaagatgaagacgggggtcaaaggcgtcggccctcacctgggcttcagggggctgcgggcattgttcgcattggaaaatctgcttctccaggcaagcaggcaagagaaatacatggtgggcaggaacaaacactaggtggtccagcggggattcacaaggatggaaataatctgccatcccctagcagctgggatgtacagctagagctcacagcttcacaggggatgccagtactcttgggtatggagagaaaaatgtctgggaaggctataaaacagctatctgcaactcaggatggc…
PABPC2	-	chr18	1.77224	0.0147815	4515030	2586	30	2.97	CCCTGGGCTATGCTTCCGTGAACTTTGAGCAGCCTGCTGATGCAGAGCGAGCTTTGGACACCATGAATTTTGATGTCATCAAGGGCAAGCCGGTCCGCATCATGTGGTCTCAGCGTGATCCATCACTTCGCAGGAGTGGAGTAGGCAATGTGTTCATTAAAAATTTGAACAAGACCATTGATAATAAAGCACTGTATGATACATTCTCTGCTTTTGGCAATATCCTTTCCTGCAAGGTGGTTAGCGATGAGAATGGCTCCAAGGGCCACGGATTTGTACATTTTGAGACAGAGGAGGCAGCAGAAAGAGCCATCGAGAAAATGAACGGGATGCTTCTGAATGACCGCAAAGTGTTTGTTGGACGGTTTAAGTCTCAGAAAGAACGAGAAGCCGAGCTTG…	gcacgcgcccagcgcaggctctgtggtcctggggctctgtggccagccgttggggaggttctcatccccttggttttgatcctctgcgcttgtccgttctgcccctgtctccgccccagcccagcgctggccctgctcttctcgaaggaaggtgggggcctgaggccccacgggctgcagtgcccagatgaactccagcgacccaggctgtcccatggcctcgctctatgtgggggacctgcaccctgatgtgactgaggcgatgctctatgagaagttcagctctgccgggcccatcctttccatccgggtatacagggacgtgatcacacgccgttCCCTGGGCTATGCTTCCGTGAACTTTGAGCAGCCTGCTGATGCAGAGCGAGCTTTGGACAC…
GAS6	growth arrest-specific 6	chr8	1.64546	0.000958701	4650063	173	2	2.96	CCTAGTCGACTACCACTCTACAAAGAAGCT	cccgaacatcgctggatgtcggcacggaaaccacctgggaagttaaagttgtggctcggatccgccctgccacggacacgggggtgctgctggcgctggtgggggacgacgatgtcgtccccatctctgtggcCCTAGTCGACTACCACTCTACAAAGAAGCTcaagaagcag
IQUB	IQ motif and ubiquitin domain containing	chr6	1.92791	0.0113611	4375567	173	2	2.96	CATCGATCGCTATGAGGAGGTAGCAGTTGAGATAATAAAATCTGACTTCCACAAGCCATTTCTTGGAGGATTTAGACATAAAATAACAGGACTAGAATATCACAACGCTGGAACACAAACTGTACCTAGAAAGATTCCTG	gCATCGATCGCTATGAGGAGGTAGCAGTTGAGATAATAAAATCTGACTTCCACAAGCCATTTCTTGGAGGATTTAGACATAAAATAACAGGACTAGAATATCACAACGCTGGAACACAAACTGTACCTAGAAAGATTCCTGaaaaagacaatctgttctgtagggacacccag
POLE2	polymerase (DNA directed), epsilon 2 (p59 subunit)	chr12	-1.64201	0.0405401	4625040	173	2	2.96	TTTTTGGAGGGCCTTCTAATGCATCAGTGAAGACGTATACAAAGCTGAGACAGCTGGAAGATGAGAACAAGGACGCCATGTTTGTGATTGTGTCTGATGTTTGGTTGGACCAAGTGCAAGTGTTGGAGAAGTTTCATGTAATGTTT	ggcgtactatggaaatattaattTTTTTGGAGGGCCTTCTAATGCATCAGTGAAGACGTATACAAAGCTGAGACAGCTGGAAGATGAGAACAAGGACGCCATGTTTGTGATTGTGTCTGATGTTTGGTTGGACCAAGTGCAAGTGTTGGAGAAGTTTCATGTAATGTTTtctg
LRP1B	low density lipoprotein receptor-related protein 1B	chr2	1.76298	0.045845	4697372	2254	26	2.95	ATCTGGTAAACCCTCGTGCTTTAGATTTTCACGCGGAAGCTAATTATATCTACTTTGCTGACACGACCAGTTTCTTAATTGGCCGGCAGAA	ggccaaagaatgaattgttcctcttttatgggaaaggacgcccaggaattgttagaggaatggacttgaataccaaaatagctgatgaatgcatgattcccatagaaaATCTGGTAAACCCTCGTGCTTTAGATTTTCACGCGGAAGCTAATTATATCTACTTTGCTGACACGACCAGTTTCTTAATTGGCCGGCAGAAgatagatggcacagagagagaaaccatcctgaaagatggtaagtgacactgtgtgccattagcatcagagtgctcagagatgaaggtcttaaaaaggctatatccattgtgtttcattatgtcaagcagattccctattctccttctttatttaaaaatattttataattttatcagctcagtgacattaatttccacag…
MANBA	mannosidase, beta A, lysosomal	chr3	1.89185	0.0212443	4544437	87	1	2.94	GTGTGGCAGGACTTTATGTTTGCCAGTGCCCTTTATCCAACTGAGCCTGGCTTCTTAGCCTCCGTGAGGAAAGAAGTC	GTGTGGCAGGACTTTATGTTTGCCAGTGCCCTTTATCCAACTGAGCCTGGCTTCTTAGCCTCCGTGAGGAAAGAAGTCacctaccag
HGF	hepatocyte growth factor (hepapoietin A; scatter factor)	chr5	-1.59098	0.0455818	4727408	175	2	2.93	GCTGTGAATGAGACTGATGTCCCTATGGAAACAACTGAATGCATTCAAGGCCAAGGAGAAGGTTACAGGGGAACCAGCAATACCATTTGGAATGGAATTCCCTGTCAGCGTTGGGATTCGCAGTACCCTCACA	ctcacagtGCTGTGAATGAGACTGATGTCCCTATGGAAACAACTGAATGCATTCAAGGCCAAGGAGAAGGTTACAGGGGAACCAGCAATACCATTTGGAATGGAATTCCCTGTCAGCGTTGGGATTCGCAGTACCCTCACAagcatgatatcactcccgagaacttcaaatgcaa
SPAG5	sperm associated antigen 5	chr11	-1.70676	0.000116104	4490876	527	6	2.91	AAGAGCCTGGCAGAAATGAGTACTGTGTTACAAGAGCTTAAGAGCCTGTGTTCCC	ggttcaggatggccatgaatttctatgtggctaaataaccctgatttgtttttgctttagtgccagaaccagctcctgtgccattgcttggaagtgttaagagtgctttcacccgagtagcctcaatggcttcctttcagcctacaggttaggatgggctccagggaccatccctcatttctcaaaggtcaggtagtgatgtgcaaagacaaaagcagtcagaagtgctttgctctaaaaacctcaattctacttgggctcattttatttctgtctcttgggatctgtaatgttccggatagttaaaccatgtgggtgggaaacataaagttgtgggagcagtggttgtgtaccctgtccttgttggcagaagggctatgtctccatctagaactttgt…
VRK1	vaccinia related kinase 1	chr12	-1.97441	0.000961206	4651024	88	1	2.91	AAATGGATTCGTACACATAAATTGAAGTACCTTGGTGTTCCTAAGTATTGGGGATCTGGTCTACATGATA	ttcagAAATGGATTCGTACACATAAATTGAAGTACCTTGGTGTTCCTAAGTATTGGGGATCTGGTCTACATGATAaaaatggaaaaag
ASPM	asp (abnormal spindle) homolog, microcephaly associated (Drosophila)	chr1	-1.52529	0.0138753	4629397	1408	16	2.91	CCCACTGCAGCCTTGTGAAAATCTGGCTATGAGTGAATGCTCTTCCCCAACAGAAAACAAAGTCCCCACCCCATCCATTAGTCCTATTAGAGAATGCCAGAGTGAAACTTGCTTGCCACTGTTTTTACGCGAGTCCACTGCCTATTCATCTCTTCATGAATCTGAAAATACACAAAATTTAAAAGTACAAGATGCCAGCATTTCACAAACTTTTGATTTTAATGAGGAAGTCGCAAATGAAACTTTTATTAATCCCATTAGTGTCTGTCACCAGAGTGAAGGGGATAGGAAACTCACGCTTGCCCCAAACTGTTCTTCACCTTTGAATAGTACACAGACCCAAATACACTTTCTAAGTCCAGATTCTTTTGTAAACAACAGGTATACGTCTGATAATGA…	agaagtctttggaataccagtaagaagattccagcctcttcaaaacatacaaaaaggacttccaaaaaccaacattttaatgaatcatttactatttcacaaaaagacagaattaggagCCCACTGCAGCCTTGTGAAAATCTGGCTATGAGTGAATGCTCTTCCCCAACAGAAAACAAAGTCCCCACCCCATCCATTAGTCCTATTAGAGAATGCCAGAGTGAAACTTGCTTGCCACTGTTTTTACGCGAGTCCACTGCCTATTCATCTCTTCATGAATCTGAAAATACACAAAATTTAAAAGTACAAGATGCCAGCATTTCACAAACTTTTGATTTTAATGAGGAAGTCGCAAATGAAACTTTTATTAATCCCATTAGTGTCTGTCACCAGAGTGAA…
SLA	Src-like-adaptor	chr15	-1.66029	0.039514	4388873	1937	22	2.91	CCACTCAGAGTGGACGAATCCCTTTTCAGCTATGGTCTTCGGGAAAGCATTGCCTC	attgcaagaaggttcagagggagcagagaacCCACTCAGAGTGGACGAATCCCTTTTCAGCTATGGTCTTCGGGAAAGCATTGCCTCttacctgtccctgacaggggatgacagcagctccttcgaccggaagaagaagagtctctccctaatgtacactggcagcaaacgcaagagttcctttttttcagcaccccagtactttgaagattaatgacctggcttgtacacacacacaaaaaaacaaaggctttgactgtcacctggggtcttacggaggccagcattcctccttggttacctcaggtcttccaggaatcaagggaaaccacacagagactgcctttacacactgatcagaggaactcttccctgatgtctgatcagtattgtggagtc…
ASPM	asp (abnormal spindle) homolog, microcephaly associated (Drosophila)	chr1	-1.57885	0.0496108	4733897	1408	16	2.91	CGCAAAAAGATGTCTCGAAGGTCTAGTAGGTGAACGTGGAAAAGAAGTGGGTAGCCTGAGAGAGAAAGGTTTTCATTCTTCTCTTCCCGTTGTGGAGCCAGGAGTGAGTAAAGCTCTGAGCTACAGGGATGAAGTAACGCCTGCAACTGTTGTCGTTGCTCGGAAAAGAAAGAGCCACGGAACAGTGGGAGATGCAAATGGAAAAGTAGCAGCTGAAGAATGGATGGACATGTGTGAAGTCAAACGAATCCATTTTTCTCCTCTGGAATCTACACCCTCAACTGTTGCAAGAACCACAAAGAAAGAAGGGCATACCTCAAAGCGGATAAGCAGCCTG	agaagtctttggaataccagtaagaagattccagcctcttcaaaacatacaaaaaggacttccaaaaaccaacattttaatgaatcatttactatttcacaaaaagacagaattaggagcccactgcagccttgtgaaaatctggctatgagtgaatgctcttccccaacagaaaacaaagtccccaccccatccattagtcctattagagaatgccagagtgaaacttgcttgccactgtttttacgcgagtccactgcctattcatctcttcatgaatctgaaaatacacaaaatttaaaagtacaagatgccagcatttcacaaacttttgattttaatgaggaagtcgcaaatgaaacttttattaatcccattagtgtctgtcaccagagtgaa…
EDN3	endothelin 3	chr2	1.59723	0.00592714	4465373	177	2	2.89	CTATGGACTGTCCAACTACAGAGAAAGCCTTCGGGGAAAGAGGTCCTTGGGGCCAGTTCCAGAAAGCTCCCAGCCTTCTCCGTGGACACGCTTGCGTTGTACTTGTATGGG	acagactgtgccCTATGGACTGTCCAACTACAGAGAAAGCCTTCGGGGAAAGAGGTCCTTGGGGCCAGTTCCAGAAAGCTCCCAGCCTTCTCCGTGGACACGCTTGCGTTGTACTTGTATGGGggcggatgacaaggcctgtgcacacttctgtgcacgcaccagagatgtcaccag
EZH2	enhancer of zeste homolog 2 (Drosophila)	chr6	-1.60026	0.0169418	4681112	354	4	2.89	TGACAAATACATGTGCAGCTTTCTGT	attatttctcaggatgaagcagacagaagaggaaaagtgtaTGACAAATACATGTGCAGCTTTCTGTtcaacttgaacaatggtatgttctgagctgtaaggcaaggttttcaaattagaggtcagcaagattccagaaccaagggcacgtgtctgcaagaacagctcctggtatttaccagcaggcctagcttcaggggtgtgttgctcacttgtaaggagaggggaagtcccagtgagcagaaaggctgtgtacaggaaacaatctagagtcccaaccacttgcagatgggcctgcctcatgctctggctatgagtggacattgtctcccactgctgtggcttgcctcatgt
SLC7A3	solute carrier family 7 (cationic amino acid transporter, y+ system), member 3	chrX	1.9742	0.00224854	4507707	178	2	2.88	GGGGCAAGTAAATCAGCCCTGGTTACCAAAGTGTTCACAGGGATGAACCTTTTGGTTCTCAGCTTTGTCATCATCTCTGGCTTCATTAAGGGAGAACTGAGAAACTGGAAGCTCACGAAAGAGGACTATTGCTTGACCATGAGTGAATCC	gattgctggttttaGGGGCAAGTAAATCAGCCCTGGTTACCAAAGTGTTCACAGGGATGAACCTTTTGGTTCTCAGCTTTGTCATCATCTCTGGCTTCATTAAGGGAGAACTGAGAAACTGGAAGCTCACGAAAGAGGACTATTGCTTGACCATGAGTGAATCCaacggcacttgtag
AURKA	aurora kinase A	chr2	-1.52105	0.0140514	4612817	623	7	2.88	CTTCGGTCCGAAACGCGTCTTGGTGACTGAGCAGATTCCGTCTCAGAACCTAGGATCTGCTAGCAGTGGCCAGGCCCAGCGGGTCCTGTGTCCTTCTAACTCCCAGCGTGTCCCTTCACAAGCCCAGAAACTTGGAGCAGGTCAGAAGCCGGCACCAAAGCAGTTGCCAGCTGCCAGTGTTCCTAGGCCTGTGTCCCGGCTCAATAA	accactgttccCTTCGGTCCGAAACGCGTCTTGGTGACTGAGCAGATTCCGTCTCAGAACCTAGGATCTGCTAGCAGTGGCCAGGCCCAGCGGGTCCTGTGTCCTTCTAACTCCCAGCGTGTCCCTTCACAAGCCCAGAAACTTGGAGCAGGTCAGAAGCCGGCACCAAAGCAGTTGCCAGCTGCCAGTGTTCCTAGGCCTGTGTCCCGGCTCAATAAcccccagaagaatgagcagcctgcagcctccggtaagtggtcttgggtgctcaaatgcatagcttggcgtttatccttgatgtcctagcctctgtaccatgtctgttgaggaggagagaaagaatgagatctccatgctcaggtgtatgtcacacatgtcagtgtgtctgggtttgggctc…
CDK5RAP2	CDK5 regulatory subunit associated protein 2	chr4	-1.78334	0.0418872	4705444	179	2	2.86	GAAGGCAACTTACCCTACCACCATC	gttaaggactgtgGAAGGCAACTTACCCTACCACCATCtcctgcctgaatctcctgagccttctgcctcccatgctctgtcagatgatgaaatgtctgagaagtccttcctgtctagagacccgaagccagacagcgatactgagaagtacccagcaatggcgagccattttcctcaag
RCBTB2	regulator of chromosome condensation (RCC1) and BTB (POZ) domain containing protein 2	chr14	-1.5164	0.000126736	4429704	897	10	2.85	GATAAGTCTCTTCTTCACCGTGATTTGAAACTTTCCA	cttagcagatcatacattcttcaggagctgagagctGATAAGTCTCTTCTTCACCGTGATTTGAAACTTTCCAgtctcagaaaagctgaccaaggtgtagaattttttttttctctatcaatagaaaagtcatctgtgagatgggaactcctgaacacttccttgtagacagaaggacctctgtttctacagggtgacctctccagatttcaggaggatggtccccttaggagctcctgaacaggaaaaaccatttgtagggcttagagctgttgccttccatgctaaaggcttaattttgctatcacccgctcaccatattgggacttcttttccctgttaatgagaagtaacataactttgtttgtctggcacaaggacttcctttgttgccccggt…
SOX6	SRY (sex determining region Y)-box 6	chr7	-2.29403	0.000486612	4595680	90	1	2.84	TGGAAAGACTAAATACGAGTGAACTTCTTGGAGAAATCAAAG	attcctcctgcatggaaaaactactttcaaaagattggaaggaaaaaaTGGAAAGACTAAATACGAGTGAACTTCTTGGAGAAATCAAAG
HACE1	HECT domain and ankyrin repeat containing, E3 ubiquitin protein ligase 1	chr10	-1.56566	0.00114777	4562739	90	1	2.84	AATTTGATGTCAATTATGCATTCGGACGTGTGAAGAGAAGCT	gtctgtttctgaactcctatcaaattcaaAATTTGATGTCAATTATGCATTCGGACGTGTGAAGAGAAGCTtgcttcacattgctgcaaa
MSH6	mutS homolog 6 (E. coli)	chr17	-1.61493	0.00803366	4329278	90	1	2.84	TTTGTTGAGTTGAGTGAAACTGCTAGCATACTCAGGCATGCAACAGCACATTCTTTGGTACTTGTGGATGA	gagaaagcacatttTTTGTTGAGTTGAGTGAAACTGCTAGCATACTCAGGCATGCAACAGCACATTCTTTGGTACTTGTGGATGAattag
KIF20A	kinesin family member 20A	chr18	-2.27948	0.013413	4412443	90	1	2.84	TTACCTTCGAATTCGACCATTCTTGACTTCAGAGTTGGACCGACAGGAA	gctctactggaggacacctcagagaaggtgaaagtTTACCTTCGAATTCGACCATTCTTGACTTCAGAGTTGGACCGACAGGAAgatcag
RACGAP1	Rac GTPase activating protein 1	chr15	-1.51213	0.0287542	4337642	90	1	2.84	CGCTCCAACAGTAGACAGTTCATCGACGGCCCTCCTGGGCCTGTGAAGAAAACTTGTTCCATTGGCTCTACA	cctctccagCGCTCCAACAGTAGACAGTTCATCGACGGCCCTCCTGGGCCTGTGAAGAAAACTTGTTCCATTGGCTCTACAgtagaccag
DHFR	dihydrofolate reductase	chr13	-1.62911	0.034423	4532630	4329	48	2.84	ACTTTTGCTGGCTTTAGATCTATGAGTAATTATTTCTTTAGGGAGGGGTAGTTGGAAGAATTGTTTGTTTTGTGATCCTGGGGATGGAACCTAAGACCCAGTGCGTGCTGAGCAAATGCTATACTGCTGAGCCACCCCAACCCTAGCCCCTATATAATTCTAAACAATATGTTGTCATTTCCCAGTAATCTAACAAGG	atacccaggcgtcctctctgaggtccaggaggaaaaaggcatcaagtataagtttgaagtctacgagaagaaagactaacaggaagatgctttcaagttctctgctcccctcctaaagctatgcatttttataagaccatgggACTTTTGCTGGCTTTAGATCTATGAGTAATTATTTCTTTAGGGAGGGGTAGTTGGAAGAATTGTTTGTTTTGTGATCCTGGGGATGGAACCTAAGACCCAGTGCGTGCTGAGCAAATGCTATACTGCTGAGCCACCCCAACCCTAGCCCCTATATAATTCTAAACAATATGTTGTCATTTCCCAGTAATCTAACAAGGttatagtaaaagtgccttaagaaatgtcacttgctataaaggtctcagtgcccctccc…
ANGEL2	angel homolog 2 (Drosophila)	chr1	-1.53193	0.0367523	4487000	992	11	2.84	TGTCTTATAACATCCTCTCGCAGGATTTACTGGAGGATAACTCTCACCTCTACAGACATTGCCGACGTCCAGTGTTA	gaacaataaaaaggaactgggagtatttatgtagccataataaagaaaatacgaaggacctagaagacagaaatgttgactccacgtgtgaggaccgtgaagataagtttgacttctcagtgaTGTCTTATAACATCCTCTCGCAGGATTTACTGGAGGATAACTCTCACCTCTACAGACATTGCCGACGTCCAGTGTTAcactggagttttcggttccccaatatcttgaaagaaatcaaacattttgatgcagatgtaagtgtgtaaagcagtattagagcttttcatccaaggaaaatgtggtcaatgagtgtgcagtcacgagcagtgttttatttactttatgctcagggaaggagccgttgttagctaggtatggctttcttgctattggtga…
4930583H14RIK	-	chr3	1.57255	0.00360212	4349596	909	10	2.82	GGAGGCATCCTTATCGAGCTCAGAGCCTGAGCTGAAGATAACCGAGGCTTCCCTGGTGGAGACTACCGAGAGTGTCCCTGAGTC	gtgaaaaggaagagcatgtggcagaagccgagcaagtgtgttcagagcctggagacactgctgtaacggaagctgaatcggtagatgctgaggaagtcccagaggctgcagttgtgcttccagaagagtctcaggcctccgccccctccgaggtccctgccgaagctgccgtggtGGAGGCATCCTTATCGAGCTCAGAGCCTGAGCTGAAGATAACCGAGGCTTCCCTGGTGGAGACTACCGAGAGTGTCCCTGAGTCtactcaggaggtggagagtgcagccccagaccaggatgacgtttgcaatgagggggctgatactagccaggagggcgctgataccagccaggagggggctgataccagccaggagggcgctgataccaccaaggaggagg…
USP3	ubiquitin specific peptidase 3	chr9	-1.56967	0.00534689	4688768	455	5	2.81	CTGTGCTTGCACCTGAAAAGGTTTCACTGGACAGCATATTTAAGAAACAAAGTCGATACATACGTTCAATTCCCACTGAGAGGCCTGGACATGAAGTGCTACCTACTAGA	attgccttcgcagcttcactgacctagaggaacttgatgagacagagttgtatatgtgccataagtgcaaaaagaaacaaaagtccacaaagaagttttggattcaaaaacttcccaaggtcagtgatgtgtttcagataaggtgcagttctggattggtctgtgaggtttgcagtcaaaactgaaacctcttgatgatttataaggtacacaggaagagagcggtgtcatcagaagagaatctggggcacctaatgtcctgagcctgtagttctgggtaggcactgaaaggtgagtcaccttggagtcggttctcagtctccaccccactctgtcaccaggcaCTGTGCTTGCACCTGAAAAGGTTTCACTGGACAGCATATTTAAGAAACAAAGTCG…
MAP4K1	mitogen-activated protein kinase kinase kinase kinase 1	chr7	1.57493	0.0114154	4584957	91	1	2.81	ATGACGTCGCCACCCTTCAGAAGGAGATTCTCATGCTGAAAACTTGCCGGCACGCCAACATCGTGGCTTACCATGGCAGTTACCTC	atgATGACGTCGCCACCCTTCAGAAGGAGATTCTCATGCTGAAAACTTGCCGGCACGCCAACATCGTGGCTTACCATGGCAGTTACCTCtg
USP3	ubiquitin specific peptidase 3	chr9	-1.7695	0.0117294	4689496	455	5	2.81	AGAGTTGTATATGTGCCATAAGTGCAAAAAGA	attgccttcgcagcttcactgacctagaggaacttgatgagacAGAGTTGTATATGTGCCATAAGTGCAAAAAGAaacaaaagtccacaaagaagttttggattcaaaaacttcccaaggtcagtgatgtgtttcagataaggtgcagttctggattggtctgtgaggtttgcagtcaaaactgaaacctcttgatgatttataaggtacacaggaagagagcggtgtcatcagaagagaatctggggcacctaatgtcctgagcctgtagttctgggtaggcactgaaaggtgagtcaccttggagtcggttctcagtctccaccccactctgtcaccaggcactgtgcttgcacctgaaaaggtttcactggacagcatatttaagaaacaaagtcg…
PCNX	pecanex homolog (Drosophila)	chr12	-1.90948	0.0243291	4570893	91	1	2.81	CACTGGTGAACTTCGAACCAGCAGC	gtaagttctcgtccaccctctatgagacgggcggctgtgacatgtCACTGGTGAACTTCGAACCAGCAGCaagaagagcgtccaatatctg
ATP8A1	ATPase, aminophospholipid transporter (APLT), class I, type 8A, member 1	chr5	2.07019	0.0438459	4565843	183	2	2.8	AAATGTTGGAGATATAGTTATAATAAAAGGCAAAGAGTATATACCTGCTGACACTGTCCTTCTCTCGTCAAG	gtAAATGTTGGAGATATAGTTATAATAAAAGGCAAAGAGTATATACCTGCTGACACTGTCCTTCTCTCGTCAAGgtagagacacctactgatgctcaaacagtgtagaggatggtttctctaccctgcattgaccttgtgatttctccaaggaaataaagaataaacgaagaatttcaaaacc
GPR158	G protein-coupled receptor 158	chr2	1.56376	0.0087389	4313474	4312	47	2.79	CGGTCCATCATGAGGCGCATCACTGAGATCCCAGAGACAGTCAGCAGACAGTGCTCCAAAGAGGACAAGGAAGGCACAGACCACAGTGCAGCCAAGGGGACAGGCCTTGTCCGGAAGAACCCTACTGAGTCCTCAGGGAATACAGGGAGACCCAAGGAAGAGTCCCTTAAAAATCGGGTCTTCTCTCTCAAGAAATCCCACAGCACATATGACCATGTGAGAGACCAAACTGTAGAATCCAGCAGCTTGCCCATGGAGAGCCAGGAGGAGGAGGCCACCGAAAATTCAACCTTGGAGTCGCTGTCAAGTAAAAAACTGACACAAAAGCTCAAAGAAGATAGTGAGGCCGAGTCCACTGAGTCAGTGCCGTTGGTCTGCAAGTCAGCCAGTGCTCACAAC…	gatgaactgaaaaaactctatgctcagttagaaatatacaaacgtaaaaagatgatcacaaacaacccccaccttcagaaaaaacggtgctccaagaagggcttaggcCGGTCCATCATGAGGCGCATCACTGAGATCCCAGAGACAGTCAGCAGACAGTGCTCCAAAGAGGACAAGGAAGGCACAGACCACAGTGCAGCCAAGGGGACAGGCCTTGTCCGGAAGAACCCTACTGAGTCCTCAGGGAATACAGGGAGACCCAAGGAAGAGTCCCTTAAAAATCGGGTCTTCTCTCTCAAGAAATCCCACAGCACATATGACCATGTGAGAGACCAAACTGTAGAATCCAGCAGCTTGCCCATGGAGAGCCAGGAGGAGGAGGCCACCGAAAATTCAACC…
PTPRN	protein tyrosine phosphatase, receptor type, N	chr1	1.53463	0.0102213	4744856	275	3	2.79	CCACACCCTCGCTTCCTGGGTACCTCACTG	acaatacaacagatgcagagaggagacccagcagaagctctgccccCCACACCCTCGCTTCCTGGGTACCTCACTGccagccctgcctccagcgaagttcagcaggtgctgagccctggtttccctgaacctccccacacacccagccctctgggctcctcctcagtccttctggagaagaaaagtcccttgggccagagccagcccacagtggtgggacggccatcagctcgaccatcggccgaggagtatggctatatcgtcactgaccagaa
BRCC3	BRCA1/BRCA2-containing complex, subunit 3	chrX	-1.7085	0.00528401	4538606	3318	36	2.78	CGGTTGAGGATGCAAACTAGATTTCTCATACACCAATGACAGGAATGTAAAAATACAGCTACTGAGTAGAAGAGTTTGGAATTTTTTTTTTTTAAGTTAAACATACACTTAACATGACCCAGCAATAATACTGTCTTGGCACAAAAACTTTTACAAAATTTTTCTTGGCAGCTTTATCTGTGATAGCTGCAAATTAGAAATAACCCAAATACTCTGCAGTGAGTAAATGGCTCAACAAACCATTCTTACTATGGACTACTACTATGTAGTGGAAAGGAACATACTGCTAATATGATGAGCCTTGGGCAGTTATAGTAAATGAAAAAAAGGTTGTCTTAAAAGAGCACTTACTGTATGGTTGCATTTCTAGAGCTTTGTTTAAATGTCAGAATTAATGAC…	ggcagatgaaaatacctggcatataatttattatattaaatcaattttgaaaaagataatgttggagggactacattatataacttcaagacttattataaagctacaataatcaagatactatgttttttgcagaagaatcaatgcaataggaaagaaaattcagaaataagcccacaataatatgcttaactaattttgaaaaagtaaaaatgtgattcaaggaagaaaaaacagtcatttcaacgcattgaacctccacaagccaacaaagtatattctaaaagtacctccaaatatatcatgcatttaaatgtactatgaaaaacctagaaaaaatattcaagaaaaattttcaggagttaagtacttaatattcaactcaaaagcacaatttca…
MBL2	mannose-binding lectin (protein C) 2, soluble	chr19	-2.11218	0.00930656	4520356	184	2	2.78	ATGTCCATTTTCACATCCTTCCTTCT	gtgaggagcATGTCCATTTTCACATCCTTCCTTCTgctgtgtgtggtgacagtggtttatgcagagaccttaaccgaaggtgttcaaaattcctgccctgtggttacctgcagttctccaggcctgaatggcttcccaggcaaagatggacgtgacggtgccaagggagaaaagggagaaccag
SRSF15	-	chr16	-1.5258	0.0102898	4382671	1288	14	2.78	CGCAGTTTAGAAATGATAGCAGGCAGCAGTTC	gcactcaaggagttgcaccgggtcctgtaattgggctccaggcaccctctaccggtcttcttggtgccagacctggcctgatcccactccagcgccccccagggatgcctccaccacatttgcaacggttccctatgatgccacctcggcccatgccacctcacatgatgcacagggggccaccaccaggaccagggggctttgccatgcccccacctcatggaatgaaagggcccttcccaccacatggcccctttgttaggcctggtgggatgccagggctggggggcccagggccaggcccgggagcatcagaagacagagatggaaggcagcaacaaccacagcagcagccaccgccacagcagcagcagcagcagcagcagccgcagcagcagc…
POLE	polymerase (DNA directed), epsilon	chr5	-1.7014	0.00163051	4488858	277	3	2.77	CAAATCACTTGGTGGGCTTGAAGCGGAGTTACATCAAGCTGTCCTTCCACACTGTGGAGGACCTTGTCAAAGTGAGAAAGGAGATCTCTCCTGCTGTGAAGAAGAACCGAGAGCAGGACCATGCTAGTGATGAGTATACAACAATGCTCTCC	cCAAATCACTTGGTGGGCTTGAAGCGGAGTTACATCAAGCTGTCCTTCCACACTGTGGAGGACCTTGTCAAAGTGAGAAAGGAGATCTCTCCTGCTGTGAAGAAGAACCGAGAGCAGGACCATGCTAGTGATGAGTATACAACAATGCTCTCCaggtaactttccttctcaagagcaaagtgccagttactccagaataacaagctaatggaggcaggaactcttcagagagactccccgggtgcttggcatgtgtaaataaacactggcttcccaa
PIH1D2	PIH1 domain containing 2	chr9	1.78055	0.0226691	4617724	278	3	2.76	AAGGCGGCGCTCTCCCGAGAGACAAGCGGGACGGCCTGCGGAGGAGCCAGTCCGGACCCGGAGAAGAGAACCGGAACTGGATATAGAGACACAGCTCTACTTTGCGCTCTCCGGACCCAGTTAGATGGTGTACCGGGACTGGTTACCATG	ccggagactcccacagagcgggctcgccggtcgccgtggaagctgacgggtgcaggaaggAAGGCGGCGCTCTCCCGAGAGACAAGCGGGACGGCCTGCGGAGGAGCCAGTCCGGACCCGGAGAAGAGAACCGGAACTGGATATAGAGACACAGCTCTACTTTGCGCTCTCCGGACCCAGTTAGATGGTGTACCGGGACTGGTTACCATGgtaaccggagtcgcagtttgtcggcaaactgagagaagacgtgcgcgtttcccccacgtttggattaa
LIMA1	LIM domain and actin binding 1	chr15	-1.58654	0.0258793	4531012	2596	28	2.76	GGAATCGACTCCATTTAATAGACGCCAGTGGACTTCCCTGTCATTGAGAGTAACAGCCAAAGAGCTTTCTCTTGTCAACAAGAACAAGTCATCCGCAATTGTGGAAATA	cccacaggtgtctcagagtctgtagacaagatGGAATCGACTCCATTTAATAGACGCCAGTGGACTTCCCTGTCATTGAGAGTAACAGCCAAAGAGCTTTCTCTTGTCAACAAGAACAAGTCATCCGCAATTGTGGAAATAttctccaagtaagtgctatctcggtccaaaaggaccgtctgccttgagcagatttaccacctgtcaggaaaattggtgaagtgatgtcaactggccggactgagcacccccgggctttatgcaccctacaggtcactggagaggaaacaatggtaccagtcagaaggcacctcccccatctttgaatttttatttaactgagggaaaaaaaagttataaacacaaaaaaagatacttgtaagagccgggcatggtgga…
POLA1	polymerase (DNA directed), alpha 1, catalytic subunit	chrX	-1.58477	0.0250902	4306555	93	1	2.75	TCAAATAACTCCACCACCTGTATTGATACCAAAGAAAAAAAGATCTACTGGGGCTTTGCTCAACCCTTTTTCAGTGCACA	acagcTCAAATAACTCCACCACCTGTATTGATACCAAAGAAAAAAAGATCTACTGGGGCTTTGCTCAACCCTTTTTCAGTGCACAcccctaag
	-	chr1	1.60912	0.00477946	4373942	3456	37	2.74	GGTCTGTGACGAAGGGCTCCATACAGAGGAAGAGCCGGATCTACCCTCAGGCTTAAAGGCAGGTTCTCAGCTAAGTAAATTGCACATGTTGACTGCTGGAAGACGGGATGAAGCATGCCCCTGCAGCCGTGTGGCTAGCTTTGTACAGGAGTCTGTGCCAGCATCTGTGTGCTTCTCGAAGCATGCCAGCAGCAACAGCAGTCCCCACCTGCAACAGGCCAGGTCTAGGGGCTATC	actccagagccaggtgtgccccctccaggtgaggaagagtgtgaagacaaccagctccacccaggccctgcagactcggaggaacaggaaacaaaccccgaggacttggagacactgtcccataagagcgaaagtcgatccggatccgatacaaaaacagatccctttgaaagtgcttctgaggcggagtccctcccgggtgacctcactggtggagttggcctctccgaaagagaagcaggctggggatgccctgaggactcaacagttagacttccccaagggcggcatttGGTCTGTGACGAAGGGCTCCATACAGAGGAAGAGCCGGATCTACCCTCAGGCTTAAAGGCAGGTTCTCAGCTAAGTAAATTGCACATGTTGACTGCTGGAAGACGG…
NDP	Norrie disease (pseudoglioma)	chrX	-2.03287	0.0121803	4581991	374	4	2.74	GAGAAATCATGTACTAGCTGCATCCATTT	ctgtgcagcacatactgctgtgatcggttgcaagtgaaagaagcaagagaaattcctgcatacaaaggacaatgacaaccagaaagcggcagccctatcctgctctggccttgaaagggactggatcctaggaggtggcagcatttccaatctattgtcctctgtctccctctgctgtttttctggaggagtttccctttacaacaatGAGAAATCATGTACTAGCTGCATCCATTTctatgctctccctgctggccataatgggagatacagacagcaaaacagacagttcatttctgatggactctcaacgctgcatgagacaccattatgtcgattctatcagtcacccactgtacaaatgtagctcaaag
FBXO38	F-box protein 38	chr18	-1.50673	0.00691189	4663537	94	1	2.72	CTTGCACACTATTGTCTTAGGAGCTTGCA	gtggttttaggaaCTTGCACACTATTGTCTTAGGAGCTTGCAagaatgccctggaagtagaccttggctacctcatcatcactgctgcgcgaag
PKD1L2	polycystic kidney disease 1-like 2	chr8	-1.54398	0.0121888	4365239	94	1	2.72	ATGATGAAGAGACCTTGCCCTTATTTC	gtgctgggctttgctgctttctttgcgctggtcttgaagagagaagATGATGAAGAGACCTTGCCCTTATTTCcaggacatctgtctagcccag
BOC	Boc homolog (mouse)	chr16	-1.51325	0.0109973	4735672	755	8	2.71	AAGGACCCTAAGCACACTGTTCATGAAGAACACAGGGATAAAGCAAAGGCCATCATGCCGCAGACTGGAGCCACCTGGAAGCCACTCCAATTTGGTGGCACAGGACAGGTTTCCAAGATGTCACGAGAAAAGCCC	ggccccagtgctgtttaggtcttgtaccagttgaagaagtagacagttctgactcctgccaagtgggtggaggagactggagttcccagcatccatcagggacctacacaggacaggaacgtgggatgcggttctcgcctagcccatcagttcatgtgtcctttgaaacaccacctcccacaatttaggccgaagctaatatcccagaaagactatatattgtttgtttgtttgtttgttgacagagaaaaattggtatttatttttctattatagccatatttatatatttatgcacttgtaaataaatgtatatgtgtttctataattctggagagatatggaatcctcccctttctggcacaagacagaaagcaagcagctgagtaactggagacc…
ADK	adenosine kinase	chr14	-1.55755	0.0419902	4466769	755	8	2.71	ACATCTGATGGACTTGGGGCAGCTGCCTAACCCGCAACATTTGCATTATGTTCAGACTGTAACCTGC	gctttctgtctcaactggtctctgacaagcctctgactgagtgcatccgcgctggccactacgcagcaagcgtcatcattagacgaactggctgtacctttcccgagaagccagacttccactgatggaagaaagaaaactcaggctgtggagtggagactgcagtgaccacatcctgagcgttcctccataagaaagaatagagttatcctctgtctttgcccaccatggttctcattagtaacttagagggctcagtgctacttctaggacctttagtctctgaaatctgggaaaaatgtttatttgcatagtttgttagtgcctcttaaatgtcaaacaggaatacatttcagtagaaactttaatttcattttcaattgtttgtaaattcatcag…
PRKX	protein kinase, X-linked	chrX	-1.5539	0.00619392	4329571	96	1	2.67	CCATTTTTCGATGACAACCCGTTTGGGATTTACCAGAAAATCCTTGCATGCAAAATAGATTTCCCCAGACAATTGGATTTCACCTC	gtttcccCCATTTTTCGATGACAACCCGTTTGGGATTTACCAGAAAATCCTTGCATGCAAAATAGATTTCCCCAGACAATTGGATTTCACCTCtaa
LCP1	lymphocyte cytosolic protein 1 (L-plastin)	chr14	1.5881	0.0133539	4595737	96	1	2.67	TCCCGGCGGTTGTGATTGACATGTC	gactccaaagcttattaccacctgctcgagcaagtggctccaaaaggagatgaagaagggaTCCCGGCGGTTGTGATTGACATGTCaggactgagg
DOK2	docking protein 2, 56kDa	chr14	1.52784	0.0236707	4503584	288	3	2.67	TGGTGACCATACGACCCACAGAAGCCAGTGAGCGCTGCCGGCTCCGAGGGTCCTATACTCTCCGGACCGGGGTGAGTGCCCTGGAGCTGTGGGGTGGCCCTGAGCCAGGCACACAGCTATATGACTGGCCCTACAGGTTTCTTCGACGCT	acgaacagggttttctcaagaatttctggcatgcttactaaggatgggttggtggagaaggagcccactgtttcctgaagctgcctctctttcttctcctctccagggctctgcaaggaatataTGGTGACCATACGACCCACAGAAGCCAGTGAGCGCTGCCGGCTCCGAGGGTCCTATACTCTCCGGACCGGGGTGAGTGCCCTGGAGCTGTGGGGTGGCCCTGAGCCAGGCACACAGCTATATGACTGGCCCTACAGGTTTCTTCGACGCTttgggcgtgacaag
ELF2	E74-like factor 2 (ets domain transcription factor)	chr3	-1.68471	0.0237946	4659413	96	1	2.67	CGTCTCATTTATTGAAGCAGCTGTGA	CGTCTCATTTATTGAAGCAGCTGTGAatactgtgaatactggcatgaagcacgcctgcctgcgtggccctctgtgtctgctgaaatgttcagaaga
MCM2	minichromosome maintenance complex component 2	chr6	-1.54015	0.0464416	4560441	192	2	2.67	GAAGATGATCACCGGTCTCTCCAAGGATC	gagctgaccggcatttaccataataactatgacggctcgcttaacaccgccaacggctttccagtctttgccactattatcttggccaaccatgttgccaagaaggacaacaaagtagctgtgggggagctcaccgatgaggacgtGAAGATGATCACCGGTCTCTCCAAGGATCagcaaattggagagaag
MS4A6D	-	chr19	1.50399	0.0408481	4464067	578	6	2.66	CTGTGTGACAACAATGCTTAATATCTTAATATCTTAATGTGTGTATTGGTTAATCAGCAACCATGAAAAACATACTAACTGGCTGGGTTCAGTAGCACGCTCTTGATTTGGCGTCAGTCAAA	aatgtgattttcctgtctcagaactcaaagaataaatccagtgtatcttcagagtcactttgtaaccctacatatgaaaacatattgacttcataagaattaagtagaggttatatagcagaaaaatctgtctttaacatgatttagaaaagccatttaCTGTGTGACAACAATGCTTAATATCTTAATATCTTAATGTGTGTATTGGTTAATCAGCAACCATGAAAAACATACTAACTGGCTGGGTTCAGTAGCACGCTCTTGATTTGGCGTCAGTCAAAacacagacctgtaaattccaatttatgtagtggtcaaagagccccaattattttctcaaaaaactggaagaatgtttcataggatcatggtggagccaatgggcaacagttcttctta…
EIF2AK4	eukaryotic translation initiation factor 2 alpha kinase 4	chr2	-1.51931	0.00818374	4388293	386	4	2.65	TAAAATAAGACTCTTCGAAGCTGGGAGCACT	actctgggggacaagactacattgagaccgtcattcccagcaaccagctgcccagcgctgcgttcttcagtgagacacagaaacagttctcccggtacttcattgagtttgaagaactacaactcctagggaaaggagcttttggagctgtcatcaaggtacgacagggttgtccccaatcccctttaagctttctctttcctttccatggcctcacaggcttggtttccattttgggagtggaaagggaagtaaaTAAAATAAGACTCTTCGAAGCTGGGAGCACTttcacctcccggagttaaaggctttctttaaggccaccctggactcattaagaatacattgttcctgtgtccttggttggctcagaacaatgacatgaa
CTSG	cathepsin G	chr14	2.07184	0.00880335	4605174	193	2	2.65	TCTCCTGCTCCTGTTGACCTTTATTCTAC	atgaaacctttcacacgagcaggaaaatagatctgtgacctctcagaaccacccttccttcctctctctccaggggaggataaaagtctggcagagaaaagccccggcagcaactgactaagcaacggttctggaaagatgcagccTCTCCTGCTCCTGTTGACCTTTATTCTACtccaaggagatgaggcag
KIF20A	kinesin family member 20A	chr18	-1.88624	0.0341254	4487970	965	10	2.65	GCTAGCTCCTAACCACAGAATGATCTATAGCACCTACTGCACAAGCTCATTGTAGCAGACATCAAGTGGCTCTGAAACCTAGA	aaccagaccctggctgagctgcagaataacatggtgctagtgaaactggaccttcagaaaaaggcagcctgcattgctgagcagtatcacactgtgctaaagctccaaggccaagcctctgccaaaaagcggctgggagcaaaccaggaaaaccagcaaccaaatcatcaacccccaggaaagaaaccattcctgcgaaacttacttccccgaacacctacctgccaaagctcaacagacagcagcccttatgcgcggatcttgcgctcacggcactctcctttactcaaatctccctttggcaaaaaatactaaagttgtggggatgaagatgcatggttgttgccctgaggttggtcagctgcttagctgataagtctcttttaagcttcagcatac…
SYT9	synaptotagmin IX	chr7	1.79221	0.0157462	4327356	2137	22	2.64	CAGATGTGCCTAGAAGAATGGTCCCAAAGAAACTAGAATGGCTCCAGCAAAAGATTATCAGGCAGCCATCTTATTAAGCTTTGACATGTCCTTGGCAATGGGAGCTCAGGTTGGAGATCCTGGGGTAGCCTGTTGTTCCCACCTCAGGATCTCCTCACCTTGAGCTAGCAGCCCTGGGGTACTATGGAATAAGCTACTGACTCAAAGATAGCTTTGTGGGGGCATTCAGGCGAAGAAGACTACCCACGTGGTAAACAGATGGCTTTGTGTGTGGAGAGCTTTACCTAGCCAGTACA	aaacgatgactatggagaagaagactgcttgtgccaaggacacagtcggacaaccatgtaacaaagatctgcagtaacttttcccacctagcaacacccagatgactccagtgaagaaatactcagctgtaaccacagcaataactggccctctttccaaattggatgtggtgaatctgaagggttcatctattttcttcaggtggcccaaggtgatatgctctagagaagctcctccctcactgtcaaaagccaagttggactgtggaagagagcaagtggcatagtaagtggcttgagtgccaagatggcctttggttggatgggcatgacactggtcctgacagtggtcagtctaacatgcagtcatttgatttggatgccctggaaggacagaat…
ADAM22	ADAM metallopeptidase domain 22	chr5	1.56704	0.0387904	4442753	195	2	2.63	AAAAAGCCTGGCGATGGCGACTCTTTTTATAGCGACTTTCCTCCCGGAGGCAGCACAAACTCAGCATCTAGTTCTAAGA	acagttaccccagggagattatgtaAAAAAGCCTGGCGATGGCGACTCTTTTTATAGCGACTTTCCTCCCGGAGGCAGCACAAACTCAGCATCTAGTTCTAAGAagaggtctgcttttctgtcgcattttcagatttccacctgttccatcacacattattccattagtcagaacatttcattattttgcagcag
TMED5	transmembrane emp24 protein transport domain containing 5	chr5	-1.76983	0.0307751	4584874	3024	31	2.62	AGATGGTGATTACATGTTCTGCTTTGATAACAC	tatagagactgaAGATGGTGATTACATGTTCTGCTTTGATAACACattcagcaccatttctgagaaggtaattttctttgaattgatcctggataatatgggagaagaggttcaaggccaagaagactggaaaaagtatattactaatacagatgtcctggagatgaagctagaagatatcctggttagtaggcccttttaataagtaatgacaatccagcatccagtgttttactatatgtcagggattgaactaagcaatcttagctgtattttccagaaactgttggttttgccatttttttatatcatttcaagtctcaatgttatgtttatcctcttattaattagtttttcaaatcacatatcttaagtgaatcctatcatgaaaataccctt…
TMTC4	transmembrane and tetratricopeptide repeat containing 4	chr14	1.55651	0.0416355	4496065	1173	12	2.62	AGTGTGTGCATGAAGCCTCTGTTCAGATTGTGTGTTTAGTCATTTAAAAGTCTCAGACATTTATTTTATTCTATTGTTATTTTTTTCCTATGAAAACAAACACATGCAAAAAGATTATAGCACCAGCAATACACTCTTGAATGCTTGATAGGATTTTTGCATTGAAATTGTATTTTTTCACACAACTCAAATGTAATTCTAAAATCTCAAAAAAAAAGAAACCTTTTTTTAAAAACTAAACAGAAAAAAATATTATTTTGAGTGAATTTTGATTGTGTTAAACTGCATTTGGGATGTGATGGAGTGACTTAGACATGCCTCCTACAATTTACATAGCCATCTACCGTTATCTGTATATTAGCTTGTTTATTTAATGACAAGAAAGAGTAAATCAGGTTT…	ctgtgctttatcatcgctggggacatcttgactctgccaagaaacactatgagatctccttgcagcttgaccctgtggcagtaggcaccaaggagaattacagtcttctgagaagaaagctagaacaaacgcagaagaaagatgtctgatcttccccctaatgttttgagtttgtgAGTGTGTGCATGAAGCCTCTGTTCAGATTGTGTGTTTAGTCATTTAAAAGTCTCAGACATTTATTTTATTCTATTGTTATTTTTTTCCTATGAAAACAAACACATGCAAAAAGATTATAGCACCAGCAATACACTCTTGAATGCTTGATAGGATTTTTGCATTGAAATTGTATTTTTTCACACAACTCAAATGTAATTCTAAAATCTCAAAAAAAAAGAAACC…
FLT1	fms-related tyrosine kinase 1 (vascular endothelial growth factor/vascular permeability factor receptor)	chr5	1.7689	0.0273442	4500095	98	1	2.61	CCATGGAAGACCTGATTTCCTACAGTTTC	attacagtgagatctccaagcagcccctcaCCATGGAAGACCTGATTTCCTACAGTTTCcaagtggccagaggcatggagtttctgtcctccagaaag
SGOL1	shugoshin-like 1 (S. pombe)	chr17	-1.60129	0.003755	4726910	792	8	2.59	GAAGTAACCGTAACCCTGCACAGACTTGA	aaccaagtcctgctgttactccagagacacagggttgcgattttgattcaggtaaagttgagtctactgatgaagtcttacccagaactatatctatccgtcgccatttaaggaaagattttagtaatataagccactccacgactttggaggattgtaaagccagtccaagagtggcacagtctctggaagttaaaggaagtagatgtagaGAAGTAACCGTAACCCTGCACAGACTTGAaaatgtttgtctgtggaacaaagaccaaattagcttatgttctagactgattaacccagcaaagattactgaaacagaagtcattttatcatctaaacctgaacaaatagaaagcaagcataaacgtgcacgaaaaagaagagcagagcaaagaagaa…
DMGDH	dimethylglycine dehydrogenase	chr13	1.80702	0.029956	4415535	199	2	2.57	TTTAGATCGAATCTCAGACCACCTGGAAGCTGCCATGGAGATGATTCCTGTCTTGAAGAAGGCGGACATCATCAATGTCGTCAATGGCCCTATCACCTACTCTCCCGACATTCTGCCTATGGTG	gctttggaaaggagctttttgagtctgaTTTAGATCGAATCTCAGACCACCTGGAAGCTGCCATGGAGATGATTCCTGTCTTGAAGAAGGCGGACATCATCAATGTCGTCAATGGCCCTATCACCTACTCTCCCGACATTCTGCCTATGGTGgggccccatcagggggtcagaaactactgggtggcgactggctttgg
LCTL	lactase-like	chr9	1.6867	0.0135752	4378199	200	2	2.56	CTGGTCTCTGTTGGATAAGTTTGAATGGGAGAAAGGCTATGCAGATAAATATGGATTCTACTATGTTGAATTCAATGTGAGAAACAAGCCTCGCTATCCCAAGGCTTCTGTGCAGTATTACAAGGAGATCATCACAGCCAGTGGGT	ctataaaagatggcgtggatataaaagggtatacttcCTGGTCTCTGTTGGATAAGTTTGAATGGGAGAAAGGCTATGCAGATAAATATGGATTCTACTATGTTGAATTCAATGTGAGAAACAAGCCTCGCTATCCCAAGGCTTCTGTGCAGTATTACAAGGAGATCATCACAGCCAGTGGGTtcccaaacccacaagag
ACVR1	activin A receptor, type I	chr2	-1.52704	0.0141569	4422845	100	1	2.56	CGGTGGCTCGCCAGATAACCCTGTTGGAGTGTGT	gaactactagatcactcgtgtacatcaggaagtggctccggtcttcctttcctggtacagagaaCGGTGGCTCGCCAGATAACCCTGTTGGAGTGTGTcg
SORCS2	sortilin-related VPS10 domain containing receptor 2	chr5	1.53931	0.025815	4423836	100	1	2.56	GTGCAGCAGGCGCTGAACTCTCATAGAATCAGCTTCATCCTTCGAGGAGGGCTTCGTATCCTGGT	agactggcagccGTGCAGCAGGCGCTGAACTCTCATAGAATCAGCTTCATCCTTCGAGGAGGGCTTCGTATCCTGGTggagctgagggacacagacacag
NLK	nemo-like kinase	chr11	-1.6462	0.00128241	4505594	1808	18	2.55	TGGAGACTTGAAACTTGAATGTCCCTTCCAACT	ttccaccgtcgctcagccgtctgagatgccgccgtctcctctggtgtgggagtgactgtggaagacactgtactactgaagatgtaatgtagctttcactggagtctgggatttgcaattctggagggttaatcatgcttgtactgtaattttactaatgaagttttaaattaacaaccactacttgtatgatatgaataatatttagaaatgttactagacttttaatcttgtaaagtggttgtgcttttagaagaaaaaaaaatattttacccagagttgcacatggttaaagaattcagtgcagctgttgcggctcacctcagaacaaatgaaaattgaaccaaatttgggcatttggggtttatgtttttattttattattattttttttaatga…
ZFP191	-	chr18	-1.5352	0.0487917	4354070	501	5	2.55	ATTTCTCTGAGGTGTATACCTTGCCTCCAT	gagtacttttgaggaaaacagggtATTTCTCTGAGGTGTATACCTTGCCTCCATtgccttttcttgaagtactgtaacagaatgtctgcacagtcagtggaagaagattcaatacttatcatcccaaatccagatgaagaagaaaaaattctgagagtgaaactagaggaggatcctgatggtgaagagggatcgagcatttcctggaaccatctccctgacccggaggttttccggcagcgcttcaggcaatttggataccaggattcaccaggacctcgagaggcggtgagccagctccgagaactttgccgcctgtggctcagaccagagacacacacaaaggagcagatactggagctggtagttttggagcagtttgttgccatcctacccaag…
	-	chr11	-1.81645	4.6e-05	4488454	4240	42	2.54	GGCCTCCCTGGACGTAAGGCTCTAAGGGTCTTACAGTACCCCTTTTGGAAATGGATGATTTAACCTACACAGCTAGTCCCCTAGGACTAGAAGACTAATTTGCAACGAAAAGGAAACCTTTTTCCTGTTGTCTATCATGCAAGTAACCTCCATGGTTACAGTATGGGAAGAAAGAGGAATGCAGACTGCACCAGAATTGTCACTACAATGCTAAAATTAGTGAGAAGGTCCTGTGGTACTTTGTATGTTATTTCTTGATGTTCAAGGCTTTCTTGGATAGAATCTGAGATGGATAATCTCTCCAGATCACATCGATCTAATACTAGAGTTCACCTACCTTACATAACATTTTATTCCTTGCCAAGAAGTACAATTTCCTCAATTATAAGGGGTTTAACC…	gttaaaaggcctgcagctggtgcagagagaagtgtgatcacagctggcagctgcatatgagcctgatactcctaagacatcgcatcagttcgaggttggagattcattctacgtgaggcaacatcgtgcccagaggctcgagccccattggaaaggatcctatctagtactgctaactactccaacggctgtcaaagtggatggaattgctgcctggatacatgcctcacatgtgaagccagcccccttagctgagaccagaattccaggaaaccaccctgtctggaaggcccaggctacggagaaccctctgaaagtgaagatcgtcaaagggtccaaagatgcaagcccttcccctggtactgtatcttagtttcttctccttatattctgcagacc…
DDX11	DEAD/H (Asp-Glu-Ala-Asp/His) box polypeptide 11	chr17	-1.50909	0.025049	4681249	101	1	2.53	GGCCATCTGACAGGGGCCTTGCTCCTCTCTGTGGTTGGAGGGAAGATGAGTGAAGGGATCAATTTCTCTGATGACCTGGGCCG	agctgcagtcactcagaaGGCCATCTGACAGGGGCCTTGCTCCTCTCTGTGGTTGGAGGGAAGATGAGTGAAGGGATCAATTTCTCTGATGACCTGGGCCG
POLR2A	polymerase (RNA) II (DNA directed) polypeptide A, 220kDa	chr11	-1.52778	0.0392853	4484954	101	1	2.53	TGGCGATGATTTGAATTGTATCTTCAACGATGATAATGCAGAGAAGCTGGTCCTTCGAATCCGCATCATGAACAGTG	gtttTGGCGATGATTTGAATTGTATCTTCAACGATGATAATGCAGAGAAGCTGGTCCTTCGAATCCGCATCATGAACAGTGatgaaaacaagatgcaagag
MAD2L1	MAD2 mitotic arrest deficient-like 1 (yeast)	chr6	-1.55837	0.00295624	4363305	1221	12	2.52	TCTGAGTCGACAAGAGTGCTGCACATTGTTAAGGGGAATCAACAGATTTTGTTAGCATTGTGGAATGAATTCCTTTAAAAATGGTCATTGTACATAGAAAAACTTCTGTTAAAACGCTAACTACTTCCCTTAACATTGTAACTGGACCAGGATATAAAGAAGCGTTTAAATGTAAACACAGCAGAAGGGATCAAAGCTTTTTTAGTTCTGAGGGTCAGTCAGGAATGTTGCCAATCCGGATCCAGTGAGAGA	gttcctttgatctgctgatttacactgacaaagacttggtggtacctgaaaagtgggaagaatcgggaccgcaatttattaccaattgtgaagaagtccgtctacgctcatttacaaccacaatccataaagtgaatagtatggtggcctacaaaacccctgtcaatgactgacgagacggtgaggaaaaggatggaattgtcattcccaagtgtgcttttccagaaattaagtcaaatagagttgctacatttccttgtttaattttccggtgaagaaagctaagatccgacattgataaatgtgtgttattgttccatttcttgggttcttcctggacttgTCTGAGTCGACAAGAGTGCTGCACATTGTTAAGGGGAATCAACAGATTTTGTTAGC…
CCNG2	cyclin G2	chr5	-1.638	0.00185157	4718143	2750	27	2.51	AAGGAGATTCTCAGCCTCGATAAACTCGAAGCGCAGCTGAAAGCTTGCAACTGCCGAGTTGTCTTCTCCAAAGC	gtgaaaccgaaacacctgtcctgcattggcgtctgctgctttttgctggccgccaggctggcggaagaagaaggtgacgttccccccacgcacgatgtgatccgcatcagtcagtgtaaatgcacagcgtctgacattaaacgcatggagaaaatcatctcagagaaactgcactatgagctggaagctaccactgccttaaactttttgcacttgtaccacgcgattgtattttgtcacacttcagaaaggtgagtggggctcagcggagtcaccccaggccttcagcgtggctgccgccaacagattgttgttttagtctgtccagactttcgacttggatgtgagtgcttagaaatgaaggaactgttgtaagggttcaccacagccccccttgct…
DMD	dystrophin	chrX	1.69661	0.0027564	4641080	102	1	2.51	ACTGGGAGATCGATGGGCAAATATCTGCAGATGGACTGAAGACCGCTGGATTGTTTTACAAGATATTCTTCTAAAATGGCAGCATTTTACTGAAGAAC	gtACTGGGAGATCGATGGGCAAATATCTGCAGATGGACTGAAGACCGCTGGATTGTTTTACAAGATATTCTTCTAAAATGGCAGCATTTTACTGAAGAACag
SLC2A3	solute carrier family 2 (facilitated glucose transporter), member 3	chr6	1.50918	0.0124274	4479978	102	1	2.51	GAGAACCCTGCATATGATAGGCCTGGGAGGCATGGCTGTTTGCTCCGTTTTCATGACGATTTCGCTGTTACTAAA	ctgttcctggtggagagggcagggagGAGAACCCTGCATATGATAGGCCTGGGAGGCATGGCTGTTTGCTCCGTTTTCATGACGATTTCGCTGTTACTAAAg
TXNDC8	thioredoxin domain containing 8 (spermatozoa)	chr4	1.55401	0.0347037	4367418	204	2	2.51	CGGCCACCCAAATATACCTGTGACATTTCCTAAAGCAGGAGCTAATGCTCTGTGTCTTGCATGCCCTGCGAGCTGTTCTCTATTGGTCTCTCCTGACGCTCTGTCGGAAGAACGCGGCATTAC	atttttgaatgtcatggagctgatgctaaacaactggaaaagaagattcaagagctaatgtaaaCGGCCACCCAAATATACCTGTGACATTTCCTAAAGCAGGAGCTAATGCTCTGTGTCTTGCATGCCCTGCGAGCTGTTCTCTATTGGTCTCTCCTGACGCTCTGTCGGAAGAACGCGGCATTACaggaccatgcttgacaa
AKT3	v-akt murine thymoma viral oncogene homolog 3 (protein kinase B, gamma)	chr1	-1.56021	0.0151295	4479233	206	2	2.49	AGCGATGTTACCATTGTGAAAGAAGGTTGGGTTCAGAAGAG	gctgagtcatcactagagagtgggaagggcggcagcagcagcagcagcagcagcagcagcagcagcagcagcagcagcagcagcagcagcgaatccaaaccctaaaactgacctgcaaagcaccatttctccaagttggggggctcagaggggagccatcatgAGCGATGTTACCATTGTGAAAGAAGGTTGGGTTCAGAAGAGgg
	-	chr3	-1.7974	0.00247282	4641319	2796	27	2.47	AGCCAATGGTCCTGATTGGTTGAGCCACCTCTTCAGCCCTGGGTGTTGTCTTTAATGTACATATTATTTTTGTGAAGTCATTTGTTACA	gtcttttgtctacacacatgactgtgtaccatgtgcacgcctggtgttcatggaagtcagaagagggcatgggattccctgggacttcagttacagacaggtttgagctgctatgtggttattgggaatttgaacctgggtcctctgaaagagcAGCCAATGGTCCTGATTGGTTGAGCCACCTCTTCAGCCCTGGGTGTTGTCTTTAATGTACATATTATTTTTGTGAAGTCATTTGTTACAaaatgaagtatgtaataacaagtcttttggggttttcccccctaattttattatttcaaggaaggtacaatgaagagtcttcactcaaggggaaaaactaccctgagcctgtttttgaagtaaaaatttttgtttggcgatttcctccgataggta…
FMO3	flavin containing monooxygenase 3	chr1	-2.05086	0.013312	4489116	725	7	2.47	CTCACTTCTATTCCCGTTTGCTCAG	gtatggcaatagcaccaccatccagacagattacattgtttatatggatgaactggcctccttcattggtgcaaagcccaatctcctatggctgtttctcaaggatcccaggttggctgtagaagtgttctttggcccttgcagcccctaccagttccggctggtaggcccaggaaagtggtcaggagcccggaacgccatcctaacacagtgggaccgatcactgaagcctatgaagacgcgtgtcgtcagtaaagttcagaagtcttgctCTCACTTCTATTCCCGTTTGCTCAGgctcctggctgttcccgttctgctcattgctttgttccttgtgttgatctgatcgtgagtccctctagaatttctgagagtcactgacaacaaccagacaag…
	-	chr3	-2.41992	0.0290681	4486460	2796	27	2.47	GTCTTTTGTCTACACACATGACTGT	GTCTTTTGTCTACACACATGACTGTgtaccatgtgcacgcctggtgttcatggaagtcagaagagggcatgggattccctgggacttcagttacagacaggtttgagctgctatgtggttattgggaatttgaacctgggtcctctgaaagagcagccaatggtcctgattggttgagccacctcttcagccctgggtgttgtctttaatgtacatattatttttgtgaagtcatttgttacaaaatgaagtatgtaataacaagtcttttggggttttcccccctaattttattatttcaaggaaggtacaatgaagagtcttcactcaaggggaaaaactaccctgagcctgtttttgaagtaaaaatttttgtttggcgatttcctccgataggta…
SPATS2L	spermatogenesis associated, serine-rich 2-like	chr1	1.53344	0.0465955	4310354	207	2	2.47	AAGGCGGCAGACTACTGCAGCAGAA	AAGGCGGCAGACTACTGCAGCAGAAaatgtccttagatgggaaccccagagcgattcatggaccatcagagaggtcagatggcccacagtggtcagctgggcagccttgtaacccaagcaagcctaaggcaaaaacatctcctgttaagtccaatgcccctgcagctcatcttgaaataaagccagatgagctggcaaagaaaagag
RWDD3	RWD domain containing 3	chr3	-2.17953	0.015203	4556722	1249	12	2.46	TTAATACTGATTTTACTACAAGGAGACAGA	agacagatggggctgtgtttagaattcacacaacagctgaaggacttgtgggtgaggatgtgcccttagagttggcgttccatttaccagttggttaccctttgtgtctacccggcatctcggttacctcggaacatctgaccagggcccagtgtgttaccgcgaaggagaagttacttggagaagccaggaagctcgtgtcagaaccgatggttcacgagctggttctttggatccagcagaatctcagacttgtcctcagccagccggagaccgccagcagccatgagaagtgcactttgccagaaagtgcgacgggggacgatggaccgtggatgactcttttgcgtttagatcacatgagagcgaggactaaatatgtcaaagccgtggagaagt…
GAB3	GRB2-associated binding protein 3	chrX	1.84178	0.0308498	4515765	208	2	2.46	CAGCTATGTGCCCATGAGCCCTAAAGGCACTGCTTCTGAACTTAGACCC	ccatgtaagttttcaccgatatatcccacagcttcacccagtgctgaagaCAGCTATGTGCCCATGAGCCCTAAAGGCACTGCTTCTGAACTTAGACCCcattgcagccaggatgactacattccaatgagctcaagcatgctgcctgagttacctgcagacttggagccacccccagtgaacagaaatctcaagccccagagaaaat
EPHX1	epoxide hydrolase 1, microsomal (xenobiotic)	chr1	1.65371	0.0355948	4361792	209	2	2.45	CGTTTTGGGAGATTTCTTGGCTACACAGAGAAGGATCTGGAGCTCTTGTACCCATTCAAGGAAAAGGTTTTCTACAACATCATGAGGGAGAGTGGCTACTTACACATCCAGGC	ccacgtgaaaggtttgcacttgaatatgtctttcatttcaagaaacatttattccctgacccctctcctgggccaaCGTTTTGGGAGATTTCTTGGCTACACAGAGAAGGATCTGGAGCTCTTGTACCCATTCAAGGAAAAGGTTTTCTACAACATCATGAGGGAGAGTGGCTACTTACACATCCAGGCcaccaagccggacactgtgg
MSRA	methionine sulfoxide reductase A	chr14	-1.57236	0.0192204	4551929	105	1	2.44	TTCTGGGAGAATCACGACCCGACCCAA	aaaaaactggccacgccgaagtcgtccgggttgtgtaccggccagagcacatcagctttgaggaactgctcaaggtcTTCTGGGAGAATCACGACCCGACCCAAg
A930024E05RIK	-	chr5	-1.58679	0.00133729	4586822	738	7	2.43	GCGCGGAAATGCTAGCCAAGCCTGCTGGCGTGAAAGCCCCCGGGGCCTGGCACCCCCCAAAACGACCCCCCACCTCTGCCCCTGCCCCCTCTTGCTTGGGTTACGCAGGGCTGTCCCTCTCTTCCTTCACCCACCTTTCCTCATTACCTATGCTGGCGACCTAAATTCAAAGTATTTTGTATGTGTGATTTCTTTTTCTGTTTTGCTTTTCTACTGCATGCCTGGGGGGAGGGGCCAGCCTGTCCAGACCCTTATCCATTTGCGAACCTG	gacttttggagggctgagttgcaggcggcgggcgcatcccagagatggcggggcagggagggagggaaagagaggagggggtggggagggaggtgcagatttgcacggatggcctcagcgggagGCGCGGAAATGCTAGCCAAGCCTGCTGGCGTGAAAGCCCCCGGGGCCTGGCACCCCCCAAAACGACCCCCCACCTCTGCCCCTGCCCCCTCTTGCTTGGGTTACGCAGGGCTGTCCCTCTCTTCCTTCACCCACCTTTCCTCATTACCTATGCTGGCGACCTAAATTCAAAGTATTTTGTATGTGTGATTTCTTTTTCTGTTTTGCTTTTCTACTGCATGCCTGGGGGGAGGGGCCAGCCTGTCCAGACCCTTATCCATTTGCGAACCTGccata…
KIF4	-	chrX	-1.68062	0.00492335	4650460	106	1	2.42	GTGGATCTTCAAAAGCTCGTGGAGACATTGGAAGACCAGGAGTTAAAAGAAAACATAGAGATAATTTGCAACCTACAACAAGTGATTGCCCAGCTATC	ctgtaaaGTGGATCTTCAAAAGCTCGTGGAGACATTGGAAGACCAGGAGTTAAAAGAAAACATAGAGATAATTTGCAACCTACAACAAGTGATTGCCCAGCTATCt
KLHL38	kelch-like 38 (Drosophila)	chr15	1.69331	0.0389705	4559615	106	1	2.42	CTGGGGGAACAGATCGTCATTGTAGGAG	gtttaccacatttccaggaacacctggtacaaaatggagacaaggatgatcaagaatgtgtgtgcccctgcagtggtaCTGGGGGAACAGATCGTCATTGTAGGAG
FOXRED1	FAD-dependent oxidoreductase domain containing 1	chr9	-1.52591	0.0277403	4743516	213	2	2.4	CCAACTGGGGAACATGTAGTCTTGAGAAGGATCA	gtttcatcacttcatctaccccaatgaagaccCCAACTGGGGAACATGTAGTCTTGAGAAGGATCAacaatgtccatgtaaatcccaagttgtattgtgctttttataaagtggagggcaagaagggagataatctactcagatgtcggtcttctacctgcttacagcactgataaaagttgggcttaaagggaaataaacatgtcaggatcc
RNASEL	ribonuclease L (2',5'-oligoisoadenylate synthetase-dependent)	chr1	-1.60459	0.0145518	4685349	1607	15	2.39	CGCTGAAGCCTTAAGATTCCTTTTTGCTAAGGGAGCCAATGTGAATTTGCGACGACAGACAACGAAGGACAAAAGGCGATTGAAGCAAGGAGGCGCCACAGCTCTCATGAGCGCTGCTGAGA	ctcccttctttattcgtgtactgatgagatgtcagaagacagaacataatcagcccaatccctactccaagactctcattgtgtcccaaagaaacacacgtgtgcatttcccaaggaaaaggcattgaggaccatggagaccccggattataacacacctcagggtggaaccccatcagcgggaagtcagaggaccgttgtcgaagatgattcttcgttgatcaaagctgttcagaagggagatgttgtcagggtccagcaattgttagaaaaaggggctgatgccaatgcctgtgaagacacctggggctggacacctttgcacaacgcagtgcaagctggcagggtagacattgtgaacctcctgcttagtcatggtgctgaccctcatcggaggaa…
TLR7	toll-like receptor 7	chrX	1.7712	0.0106321	4732269	3557	33	2.38	TGTGGACACGGAAGAGACAAATTTTGATCTTTT	gtgttttcgaTGTGGACACGGAAGAGACAAATTTTGATCTTTTtaaatatgctcttagtttctagagtctttgggtttcgatggtttcctaaaactctaccttgtgaagttaaagtaaatatcccagaggcccatgtgatcgtggactgcacagacaagcatttgacagaaatccctgagggcattcccactaacaccaccaatcttacccttaccatcaaccacataccaagcatctctccagattccttccgtaggctgaaccatctggaagaaatcgatttaagatgcaattgtgtacctgttctactggggtccaaagccaatgtgtgtaccaagaggctgcagattagacctggaagctttagtggactctctgacttaaaagccctttacctg…
CRY1	cryptochrome 1 (photolyase-like)	chr10	1.52888	0.0175004	4621702	108	1	2.37	CTCAGCAGTGGGAAGCGTCCTAGTCAGGAAGAGGATGCCCAGAGTGTCGGCCCCAAAGTCCAGCGGCAGAGCAGTAACTGA	ggagaagctccgcgggcaccggcCTCAGCAGTGGGAAGCGTCCTAGTCAGGAAGAGGATGCCCAGAGTGTCGGCCCCAAAGTCCAGCGGCAGAGCAGTAACTGAtacg
STAG3	stromal antigen 3	chr5	1.67406	0.0235535	4659038	108	1	2.37	GACTAGTGCAGACTGTGAGAAAATTTACTCCATTGTATACATTTCTAATCGTGCTATGGCCTCTT	gaacatggagggagtgctGACTAGTGCAGACTGTGAGAAAATTTACTCCATTGTATACATTTCTAATCGTGCTATGGCCTCTTctgcaggggaatttgtgtattggaa
ZRSR2	zinc finger (CCCH type), RNA-binding motif and serine/arginine rich 2	chrX	-1.51417	0.0155708	4595108	325	3	2.36	AAGAAAGCCGTCTCCTTCCGTCTTGGGCAG	gggcggcttcggtgaggagacattttctcagcccgcgatgcctggctgactggccgagggaggaaaactcaggtctgccgcggtggctgcggcggcctctttgagggtctgttttctcaggccgcggcgcctggctgaccagctgcgggAAGAAAGCCGTCTCCTTCCGTCTTGGGCAGgtaccggttggtggccgcgcggagtgggcgaccgaggacctgggtggctgcttccgctgagaccttgccgtgggagaacacagcgacagcagtatggaaacggcgggggctacggcggacgctacggcggggccgcagaaactgag
TRANK1	tetratricopeptide repeat and ankyrin repeat containing 1	chr9	1.71178	0.00523389	4476297	3050	28	2.35	GAGGCCCAGTTCCTGCTAGGGATTATCCTGAGAGACTTTCAGAAGCTTAGAGATGCCTTCATCAAGTTTGACATGCTCAACCACTCAGCTGGAATGGTAGAAGCTCTCTATGAAGCAGCCAGCCTGTGTGAGTCTGAGCATCAGAAGGTCCTGGCGCTGGCTCCTGGGGGCTTGGAAGTCCTTCTCAATCTGGTCAGGGCCCTTAAAAACGTGACCAACAATGCTGAGAAGGAAATGGTCAAATCTTGCTTTGAGTTCTTTGGAATTTTTCAGGTGGATGCCAAATATTGCCAGATAGCCCAGAATGACCCAGGGCCCATATTAAGAATAATTTTAGACCTGGATTTGACCTTGAGTGAGAAGAAAACAAAGGATCATTTCTTAATAGTGACTGACCAG…	gtatgaagaaatgctgaagaacaagacctttcccattcccaagctctcctattctgccagtcagttttacctggaagctgctgcaaagtacctgagtgcaaataagagcaaggaaatgatggccgtcctctccaagctcgacgtagaggaccagctggtgttccttaagtcacggaaatgcctagcagaagcggcagaattgctcaacagggagggccggagggaagaggctgccctattgatgaagcaacatggctgccttctggaggctgccaggctcactgccaacaaggattttcaggcctcatgcctcctgggggttgcccgcttcaatgtggccagagattctgacatagaacacacaaaggttattctgagagaagcactcgatctctgcta…
PSMC6	proteasome (prosome, macropain) 26S subunit, ATPase, 6	chr14	-1.73055	0.0438634	4404885	109	1	2.35	AAGGAGATTGACGGCCGTCTTAAGGAGC	ccctatgagcgacggcttctcatcatggcggaccctagagataaggcgcttcaggactatcgcaagaagctgctagagcacAAGGAGATTGACGGCCGTCTTAAGGAGC
DLC1	deleted in liver cancer 1	chr8	-1.51961	0.0205768	4588622	219	2	2.34	ACCCCACCTCCGAACAGGCTGAGCTGTC	gtccctgaggaaatgagccggtgccgtaactcctacactgaacaagagctgaagccccttaccctggaggccttgggacacctgaatagtgaccagcctgctgactacagacacttcctccaggactgtgtggatggcctgtttaaggaggtcaaagagaagttcaaaggctgggtcagctACCCCACCTCCGAACAGGCTGAGCTGTCctataagaag
KLRA7	-	chr6	-2.29063	0.0311006	4519746	219	2	2.34	GACTTTTTCAGATTCCTCACAGCACAC	tttttcagcatagtcaacaaaaacatgaactacaggaaactctaaattgccacgataactgcagccccacgcaaagtgacgtcaacttgaaggatgaactgctgagaaataagtctatagagtgtaggccaggcaatgatcttctggaatccctcagcagggatcagaacagatggtacagtgaaaccaaGACTTTTTCAGATTCCTCACAGCACACag
LIPA	lipase A, lysosomal acid, cholesterol esterase	chr19	1.64175	0.0140116	4351453	110	1	2.33	GGCAAAATATGACCTACCTGCTTCAATTAACTACATTTTGAATAAAACTGGCCAAGAACAAATCTATTATGTGGGTCATTCTCAAGGCTGCACCATA	ttttgatgagatGGCAAAATATGACCTACCTGCTTCAATTAACTACATTTTGAATAAAACTGGCCAAGAACAAATCTATTATGTGGGTCATTCTCAAGGCTGCACCATAg
BMPER	BMP binding endothelial regulator	chr9	-1.57102	0.0141296	4355300	110	1	2.33	GTCAGAGAAAAGTATTCGACCTTCCCTTTGGGAGCTGCCTGTTTCGCAGTGATGTTTATGACAATGGAGCCTCATTTGTCTATGATAACTGCACAGTATGCACTTGC	GTCAGAGAAAAGTATTCGACCTTCCCTTTGGGAGCTGCCTGTTTCGCAGTGATGTTTATGACAATGGAGCCTCATTTGTCTATGATAACTGCACAGTATGCACTTGCaag
CACNB2	calcium channel, voltage-dependent, beta 2 subunit	chr2	1.62369	0.0144832	4415831	110	1	2.33	CTCCCTTGCCAAACGCTCAGTATTAAACAATCCCAGTAAGCATGCAATCATAGAAAGATCCAACACAAGGTCCAGCTTAG	gatatccatcacaagagtcactgctgacatCTCCCTTGCCAAACGCTCAGTATTAAACAATCCCAGTAAGCATGCAATCATAGAAAGATCCAACACAAGGTCCAGCTTAG
TCFAP2B	-	chr1	1.53758	0.0191954	4539678	220	2	2.33	TGTCAGTCAACACCGGCGAGGTATTTTGCTCAGTCCCGGGCCGTTTATCTCTACTCAGTTCAACTTCAAAGTACAAAGTCACTGTGGGCGAAGTTC	ttcctgtccctcccaaatctgtgacttctctaatgatgaataaagatggcttcttgggaggaaTGTCAGTCAACACCGGCGAGGTATTTTGCTCAGTCCCGGGCCGTTTATCTCTACTCAGTTCAACTTCAAAGTACAAAGTCACTGTGGGCGAAGTTCagagaaggctctcgccccctgaatgcctcaatgcatctctcctgggcggcgtcctcagaag
SLA	Src-like-adaptor	chr15	-1.82359	0.0229195	4547683	4066	37	2.33	GCTGCCAGATACAAAGATTGGTAGCTTCATGATTCGAGAGAGTGAAAC	ctggctgtttgaaggactgggcagggacaaggctgaggaactgctgcaGCTGCCAGATACAAAGATTGGTAGCTTCATGATTCGAGAGAGTGAAACaaagaaaggtgagccttgtttcttgttttttggtttttgttttattaacatatggccacatagcccacgttgctctcaactaccttgctatagatctattcctcttctcccacatgcatgtagagactgtggcctgcggtaagctccctggtgtcatgccttccctgagacaggaagataaggatagggcaagccatagttccctcaactgagagcatacatgaataacaggcctgggcagcatcttgacatacagattgtggcattaggactggtctggcctgtactctgtttctgggctga…
PHLDA3	pleckstrin homology-like domain, family A, member 3	chr1	2.19685	0.0271837	4435898	659	6	2.33	TGTTGTTATATCCAGCTCAGACTTGCGAGCCACAGGCCTGGCCTCCAGTATCATGACTTGGGCCTTACCTGGTCCAGCCCTTGGTTCTGGGTTCTGCAGACTGCTGTTTGACCTCTGGCTTTGAGACATGCCCAAAGAAGGGCTGGCTGTTCTTCATGGCGTGCTAAGCCAGTGCCTCAGAACTCAGGAGGCCAGCCTGGGGTCCAGAAGATGACCACCTTACCTTAGGACAGCCACTGGACTCAGCTTGTGGAGGGGGGTCTGCTGGGCTGGAGTCCTGTGCCTGGGGGGGGTCTCCTGCTGCTTAGGTCCTTTTGGGACCCCCCCGCCCATCTGTACCCTTTCTTTGCACACTTCTTCCCTCACCCCTGTTGCCCTCTCCTCACTTCGGTGTTGGGC…	cttctctgtccactttggttggttgggacctggctacatgtgatgagccagaagctatcaacatgaggaagataaacctatcatcatggaaggagccaaccagccagagacggagagcagaagccagtaggggctgagcatgaagattcagttcctggacactaagacTGTTGTTATATCCAGCTCAGACTTGCGAGCCACAGGCCTGGCCTCCAGTATCATGACTTGGGCCTTACCTGGTCCAGCCCTTGGTTCTGGGTTCTGCAGACTGCTGTTTGACCTCTGGCTTTGAGACATGCCCAAAGAAGGGCTGGCTGTTCTTCATGGCGTGCTAAGCCAGTGCCTCAGAACTCAGGAGGCCAGCCTGGGGTCCAGAAGATGACCACCTTACCTTAGGAC…
ADCYAP1	adenylate cyclase activating polypeptide 1 (pituitary)	chr17	1.92734	0.0031208	4737637	1548	14	2.32	AAAAACAAAGGACGCCGAATAGCATACTTGTAG	ggagaacctaggcggcagcgcggtggacgacccggcgccccttaccaaacgccactcggacggcatcttcacagatagctacagccgctaccgaaaacaaatggctgtcaagaaatacttggcggccgtgctagggaaaaggtataaacagagggttAAAAACAAAGGACGCCGAATAGCATACTTGTAGcagatcagctgccggctaccttgtgtataaaatgaaaagtcgttttccaaattgactgaccagtcatcactcgtgttctttccaaacatgtatttatgtatcaagtaaagccattaaatgactattttgataataatattgtttttctttttatgaagcactagagaatgcacagatatactttgtggaccaattattgatatatatta…
B230354K17RIK	-	chr17	-1.63946	0.00302746	4467887	1107	10	2.31	GGCATTTCAATTCGCCGGCACCTTCAGCTACTGAAGTCTCTCCAGTCACCCCCTCTCCTGGGAGCTTGGAGAGTACTGAAGGCCCATGGTATGAACTGTATTACAAACTTAAAGAGATAAATGAATTTGATTATCCTGGCTCACCAATTGTGAGCGACAATGGATTAGGTGACCCTGTATATGAAACTTTTGACAGTTTGGGGGAAAATAAGGAAAATGATGCTGCTGGTTGGTTGCTTTTAGCATCTCTGGATAAACTGATAAAGGATAGGAATGAGCTCCGGGATAAAATTAACCAACTGCAGAATATGGTGAAGGACAACAAAGAACTTAATGATAAAATTGACCATCTTCAGATGCTCATAAACAATCTAAAGGTTTCTAAGTGTGCCCTGGAAA…	ttttcaggactgtgatgactattcttcgttgtcaacttgactatatctggaatcacctacaacccagaaatggagaagagcacacctgtgagagattgtctgcttaaagtggatgaatccacttctagtccagacctttgaggtaggaagacacacatttttaatctcaatctcgaggtgggaagacacaagtctttaatccaaatcttaagagatgtcttttgtgaacatatgagccatactttcagctggatgtctgtataaggacgtaaaagaaggaagcttttactctttgtctatctgctcttgccttgctagcacatccattccctcactggtattacaacctacttctggattgcagcatatactgaagaccacctgagacatgcagccttg…
CREM	cAMP responsive element modulator	chr18	-1.57644	0.0247126	4650584	1774	16	2.31	GCTGCTAAAGAATGTCGACGTCGAAAGAAAGAGTATGTGAAGTGTCTTGAGAGTCGAGTCGCAGTGCTGGAAGTTCAGAACAAGAAGCTTATAGAGGAGCTTGAAACTTTGA	ggaagctgcccgggagtgtcgcaggaagaagaaagaatatgtcaaatgtcttgaaaatcgtgtggctgtgcttgaaaatcaaaacaagaccctcattgaggaactcaaggccctcaaagacctttattgccataaagcagagtaactgtgtttgatttggaccttgttgactgtgaactctaatcggggcaggcgatgcagcatcctcataatggccatgtggacttgtagatgggtctcttaacccttgcttaagaatacagtctgctgtagagtgtgaattgggaatactgttccatgggttggaatgcagctcccctcacattaccaagcttgctctattgccaatagcatgcaacatatgttttgtttgcccttctgcttctacttttttcaggg…
C330027C09RIK	-	chr16	-1.64554	0.00132932	4360097	1335	12	2.3	TCCTCCCTAGAAATGCACAAGGCTCAATTAGAAGGTCGTTTGGAAGAGAAGGAGTCTTTGTTGAAACTTCAGCAAGAGGAGTTGAACAAACATTCTCACATGATAGCAATGATCCACAGTTTA	gctTCCTCCCTAGAAATGCACAAGGCTCAATTAGAAGGTCGTTTGGAAGAGAAGGAGTCTTTGTTGAAACTTCAGCAAGAGGAGTTGAACAAACATTCTCACATGATAGCAATGATCCACAGTTTAagtggtggaaaaataagcccagaaactgtgaaccttagtatataaacattctggctttggggaatttgtgcatgaatacttttgttgtatttatatgttggaagtggcagtaaacggaggaaatcgtgacttcaaaacagttatcatttgtttgctatctaacttagtaaagatcataattgcattgatgttttatttattctttgggagatttttagattttggttttttttaatgtttactcttacatattctcatgtatgattatagtca…
FAM5C	family with sequence similarity 5, member C	chr1	1.55455	0.0286247	4518059	223	2	2.3	ATTCTAATTTTCAGCGCCGCTACGAACAACTGGAGAACAGCATGAAACAGCTTTTCCTGAAGGCACACAGAATTGTACACAAGCTCTTTAGCCTTAGCAAACGGTGCCACAAGCAGCCTCT	atgaattcaagttctttatgaaaagactacccatgaattattttctcaacacttcaactataatgcatttgtggacaatggATTCTAATTTTCAGCGCCGCTACGAACAACTGGAGAACAGCATGAAACAGCTTTTCCTGAAGGCACACAGAATTGTACACAAGCTCTTTAGCCTTAGCAAACGGTGCCACAAGCAGCCTCTcatcagcctgccgagacagag
EPHA5	EPH receptor A5	chr5	-1.53588	0.0094912	4434153	670	6	2.29	TTTCTTTGTCTTGGCAAGAGCCAGATCGCCCCAATGGAATTATC	ctccttctccagtcaccaatgtgaaaaaggggaagattgcaaagaacagcaTTTCTTTGTCTTGGCAAGAGCCAGATCGCCCCAATGGAATTATCctggagtatgaaatcaagtactttgaaaaggtagggctaggaaaataaaaatctcttttttcttcttttcttttcactttaacaacttcacttctagaataatacaagaggaggttgtgttattatgtgtaaatcaatacaagcctgtttttctgtcctacttcagatgctgccagtgagctcttcttgtcacattctgtgttggctgctcaaggataaggccttatagtcagattaactcatttcacattaaaagaaaaatttgagggctggagagatctctcagtggcttaaatcctttcac…
LHX6	LIM homeobox 6	chr2	-1.77155	0.012602	4593283	2126	19	2.29	AGCCTGTCTTTCCTCATTAACTGGGAGTCCCACTTACCTACTGTCAGCTGATCACAGCAGCAATGGCTAATTCAGTCCGAGTCAACAACAGCCTCCTACTTCACAGGTTCTCTTCTCCCCCACATTGGCCTTTATTTACTACTTCCTTGGAACCATCTCCAAATTCCAAATAGCCAACAACCCCCAACATTATATACTCTGCTGCTTTTGTCTGGAAAACTCTACAGTGTTTGTGGGATATCCCCAAAGGAAAGCTGTGTTCTAATTTTATCATTTCCATCTGTCTGGTTATGTCAAGTTAACTCAGAAAAAGAAGAGACACTGACCAACCCTGAGAGGCCCAACAGGGCAGAGATGGAGGCCTGCCCAGATGAAGAGGCAGAGGATGGGCAGGGATGG…	gtcatcctttttcagtactaacgctgccggcgcttgcacatctgtccatgggcaccacacagctgcccctcagccgctgagatccagcatccagctgtggccagggatccaccacctctgtgtacaccctcacccgctgctgtcctgccctctgccagtggccccatcaacccaggcctggtctttccctctcctgctgagaaccagaacccaccaggagcagcagagtccctctctgggaaggcaggctccctgaaatgtggcatcagcatgaaaacaagcAGCCTGTCTTTCCTCATTAACTGGGAGTCCCACTTACCTACTGTCAGCTGATCACAGCAGCAATGGCTAATTCAGTCCGAGTCAACAACAGCCTCCTACTTCACAGGTTCTCTTCTC…
SDC2	syndecan 2	chr15	1.5059	0.0128598	4308175	2354	21	2.28	GAGTATCTCATGGTGTCTGTCAATCAAGACCAAAGAACCCCTCAGTGAGGCTGTTAATTACGAGATTTACCTCTAAATTGTTCAGAGGAAAAGTATTGTTATTCTGCATGTATTTGGGTGCAGGAATAGGATGACTGCCAGGGGATTTCAAGGTTTGCAGCCTTTGTAGTGTAGCTACTGACAATATTGAGAGAGATGCCTTCTTTTGCAATTTACTCTTAAAAGTATAAATTCCAAAGAAGCAAAGCGACCTTTCTAGAAGTAGGTGTCTGGGGAACAGACCTATAGAATTGCTTACCTGTCAAAGCTCCCCTACAGAAGAACCCTGTAAGTGACAACCACAGCCACTCCATGGGGTAGGAGGGAAGGTAGGGGGCTCTGCCTGTTGAATGACAGCCT…	ccgtcattgctggtggtgtgatcggctttctctttgccattttcctcatcctgctattggtgtaccgcatgcggaagaaagatgaaggaagctacgaccttggagaacgcaaaccatccagcgcagcttaccagaaggcacccactaaggagttttatgcataaagctcccatttagtgtctctatttaggagagcactgaacttttcaaaataaagctttggcatagaataatgaagatctttgttatctgttttgttcattacagagccatactggccctttaatgatgagaattccattgtatttaaattttttcgtgtatttctttagaatgacataaaagtaaaaatctaacatctgcagtgttctgtgaatagcagtggcaaaatattatgtt…
KLHL1	kelch-like 1 (Drosophila)	chr14	1.66889	0.0234656	4524502	225	2	2.28	TGACCTCCGAACAAATCTGTGGATTCAGGCTGGAATGATGAATGGCAGAAGGCTTCAGTTCGGTGTGGCTGTCATTGATGACAAGCTCTTTGTAATTGGAGGTCGAGATGGCTTAAAGACTTTGAACACTGTTGAATGTTACAATCCCAAAACCAAGACATGGACTGTTTTGCCACCAATGTCAACACATAGGC	gggctacaaccatagagaagtaTGACCTCCGAACAAATCTGTGGATTCAGGCTGGAATGATGAATGGCAGAAGGCTTCAGTTCGGTGTGGCTGTCATTGATGACAAGCTCTTTGTAATTGGAGGTCGAGATGGCTTAAAGACTTTGAACACTGTTGAATGTTACAATCCCAAAACCAAGACATGGACTGTTTTGCCACCAATGTCAACACATAGGCatggtctag
MCM2	minichromosome maintenance complex component 2	chr6	-1.7781	0.00541873	4598865	113	1	2.27	CATCATTTCCCGCTTTGATGTCCTG	gaggccgctacgacccttcactgaccttctcagagaatgtagacctcacagagccCATCATTTCCCGCTTTGATGTCCTGtgtgtggtgagggacactgttgatccagttcag
D630003M21RIK	-	chr2	1.98943	0.0171358	4358288	903	8	2.27	TGCCACCTCATCAAACATGGCCATGGTGCAATGTTAGGACCGCCTTCTGGCTCCAGAAAGCTCCAAGACAATGGATTGTTACCCACACTGAACAGTGCGTGTGGGAATTAGAATC	atgtcccggttccacatggactgccagaacctgctgacccagctcagcctgggcaaggctgtgaaggccagccctggggaccagttgcacctccgactccactgctacctgaagcgcctggcttctgagttccagacggagaaactcctggccatgaagctccaggtggcctccctgagccggcctggcctgggccaggaggtgtgggaagaggcccaggagcggcaccaggagatccagagcttgctgaggaaggcactagcctactgcccatgcccagaggttccagctacccaagtggcactcatagaccgaagcaggccagtggctaagggtcagggtctgcctagagaagtgggttccaaatgggacaggtctctacaggactctctggctgtg…
D630003M21RIK	-	chr2	1.55237	0.0188201	4486570	903	8	2.27	TGGCCTCCCTGAGCCGGCCTGGCCTG	atgtcccggttccacatggactgccagaacctgctgacccagctcagcctgggcaaggctgtgaaggccagccctggggaccagttgcacctccgactccactgctacctgaagcgcctggcttctgagttccagacggagaaactcctggccatgaagctccaggTGGCCTCCCTGAGCCGGCCTGGCCTGggccaggaggtgtgggaagaggcccaggagcggcaccaggagatccagagcttgctgaggaaggcactagcctactgcccatgcccagaggttccagctacccaagtggcactcatagaccgaagcaggccagtggctaagggtcagggtctgcctagagaagtgggttccaaatgggacaggtctctacaggactctctggctgtg…
CALN1	calneuron 1	chr5	1.59906	0.0208259	4500272	113	1	2.27	AGATGGGCAGGTAGATTTTGATGAATTCATGACGATTCTTGGGCCCAAGCTGGTGTCATCAGAAGGTCGGGATGGTTTTCTTGGAAATACGATAGACAGTATC	gAGATGGGCAGGTAGATTTTGATGAATTCATGACGATTCTTGGGCCCAAGCTGGTGTCATCAGAAGGTCGGGATGGTTTTCTTGGAAATACGATAGACAGTATCttctggcag
THY1	Thy-1 cell surface antigen	chr9	1.81759	0.023058	4462459	1241	11	2.27	AGGTCTTGCTTCTCCCGGTCAGCTGACTCCCTCCCCAAGTCCTTCAAATATCTCAGAACATGGGGAGAAACGGGGACCTTGTCCCTCCTAAGGAACCCCAGTGCTGCATGCCATCATCCCCCCCACCCTCGCCCCCACCCCCGCCACTTCTCCCTCCATGCATACCACTAGCTGTCATTTTGTACTCTGTATTTATTCCAGGGCTGCTTCTGATTATTTAGTTTGTTCTTTCCCTGGAGACCTGTTAGAACATAAGGGCGTATGGTGGGTAGGGGAGGCAGGATATCAGTCCCTGGGGCGAGTTCCTCCCTGCCAACCAAGCCAGATGCCTGAAAGAGATATGGATGAGGGAAGTTGGACTGTGCCTGTACCTGGTACAGTCATACTCTGTTGAAAGAA…	acaagctggtcaagtgtggcggcataagcctgctggttcagaacacatcctggatgctgctgctgctgctttccctctccctcctccaagccctggacttcatttctctgtgactggttgggcccaaggagaaacaggagccctcgaggtccttcctctgcagAGGTCTTGCTTCTCCCGGTCAGCTGACTCCCTCCCCAAGTCCTTCAAATATCTCAGAACATGGGGAGAAACGGGGACCTTGTCCCTCCTAAGGAACCCCAGTGCTGCATGCCATCATCCCCCCCACCCTCGCCCCCACCCCCGCCACTTCTCCCTCCATGCATACCACTAGCTGTCATTTTGTACTCTGTATTTATTCCAGGGCTGCTTCTGATTATTTAGTTTGTTCTTTCCCTG…
FUNDC1	FUN14 domain containing 1	chrX	-1.7487	0.028823	4737894	339	3	2.27	AAATACTCAGTAGCTACTCAGATTGTAATGGGTGGCGTGACT	tttatgcttgaggccctagtctcccagatcgagttaatcacgctccttcgtttacatctgggcctttttagttgtagaccagacatgacagtgtgttggcccacaggttttatgaaaacagcttgtgagacgtttcagactgtagaatgaatgttttttttttccattttgtatttttaaagactatgaaagcgatgacgaatcatacgaagtgttggatttaactgaatatgcaagaagacaccactggtggaatcgagtatttggccacagttccggacctatggtagaaAAATACTCAGTAGCTACTCAGATTGTAATGGGTGGCGTGACTggctg
ASAP3	ArfGAP with SH3 domain, ankyrin repeat and PH domain 3	chr4	-1.67446	0.0299347	4715296	226	2	2.27	ATCTCCTGAGGCCTTAGAAAACCGGAGCAGCCCAGCATCCTCCTCCTCCAGCCTCACCAGCTCAGTGGAACCCGGGGGGCTGAGCCAGGCCCCGTCTAGCCCTGAAGAGGGCCTCCAGGAATCAGCCAGCATCTCACGCCCTGGCCTGGCATCTGGAACTACCTCTGCTGAGGTGTACCTCCCTGTCAAATTC	atcgttctgaccttcccagcctgagatcagaATCTCCTGAGGCCTTAGAAAACCGGAGCAGCCCAGCATCCTCCTCCTCCAGCCTCACCAGCTCAGTGGAACCCGGGGGGCTGAGCCAGGCCCCGTCTAGCCCTGAAGAGGGCCTCCAGGAATCAGCCAGCATCTCACGCCCTGGCCTGGCATCTGGAACTACCTCTGCTGAGGTGTACCTCCCTGTCAAATTCag
WWC2	WW and C2 domain containing 2	chr8	-1.60761	0.0398326	4556420	2702	24	2.27	TCACAAGAGCGAAGATTAGCATCCCATCACTGCCCGCTGACGACGTGTGA	ggagaagattgcctactTCACAAGAGCGAAGATTAGCATCCCATCACTGCCCGCTGACGACGTGTGAccctgcctgtggcttagcaccgcctctcagctgctcacttgccaagggaggggcaaagactgaatatttactttttttgttgttttcatttttgtttcattttgggggcggggcttgtgtttcctgtaatataactcaactcttgaagagcttccgtttcataccagtttcatcaggtttatttgtaaagtactttgaatgtaactcttacatgctttgagaagaaaaaaaaaatcacataacaaaactggggtaatctggtccaaatctggtccacaagtgttgtacagtatgcatgtgttaccgctgggcttcgctgcaggctggactca…
EPHA5	EPH receptor A5	chr5	-1.78664	0.013253	4733959	1019	9	2.26	AGGAAAAGATGCACTTTCATAACGGGCACA	gcggtgtggctacagcaaagcaaagcaggatccagaagAGGAAAAGATGCACTTTCATAACGGGCACAgtaagcaaattgtgcaaaataaaagcaagaggctttattatgatgatgattgctgctcaggtcaggcaatttgtagtaattgactaaacccattgcctataaaaacaagcaagtacttcttgcatttatagctcatggctttgggcaacctctgactggtttattcggttcaaaacaaatatgtccattatgatcattagaataaaaattcttgtctcttattaaagtgctattgtatgtaaaatcaacatttcaggtggactccaagcaccatggagtgtgagtaaaatctgtcaataaatcagagcattagatctaatgtctgaaagtt…
RWDD2A	RWD domain containing 2A	chr9	1.80852	0.0339683	4527541	227	2	2.26	TGTTTTCTATGTTTCCTAATCAAGGAGAAGTAAAACTCGAAGATGTAAACGCCCTAACAAACATAAAGAGGTATCTGGAAGGCACCAGGGAGGCGCTCCCACCCAACATCGAATTTGTCATCACGCTCCAAATTGAGGA	gtttccaagccggctgatttggagacatgtcagggtcagtaaaagaaagccttcagcttcagctgctggagatggaaatgcTGTTTTCTATGTTTCCTAATCAAGGAGAAGTAAAACTCGAAGATGTAAACGCCCTAACAAACATAAAGAGGTATCTGGAAGGCACCAGGGAGGCGCTCCCACCCAACATCGAATTTGTCATCACGCTCCAAATTGAGGAgcccaag
ST8SIA6	ST8 alpha-N-acetyl-neuraminide alpha-2,8-sialyltransferase 6	chr2	1.94483	0.0375117	4330824	6271	55	2.25	CTGTTCGCTTGGTTCTGATTACCCAAATGAGCATGCTGGAAGGAGGTTGTGAGGCTACGCTAAAACCTCTGCGTAGGGAGAGAGTACAGTGCATGAGTGTGGCGGCTTTTGTCCACACTCGTGAAG	gtaccagaatttgaaggagaagaaagcacagtttttggaggacatctccacctatggagatgcattcctcctcctgccagcattttcctatcgggccaacacaggcatctcttttaaagtctaccaaacactcaaagagtcaaaaatgaggcaaaaggttctcttcttccatcccaggtacctgagacacctcgctcttttctggagaactaaaggggtgactgcataccgcttgtccacaggcttgatgattgcaagtgtcgctgtggaactgtgtgaaaacgtgaagctctacggattctggcctttctctaagactatcgaagacaccccactcagtcaccactactatgataacatgttacctaagcatggtttccaccagatgcctaaagaata…
NFKBID	nuclear factor of kappa light polypeptide gene enhancer in B-cells inhibitor, delta	chr7	1.50055	0.0151225	4443319	229	2	2.24	TGCCACCGAGGCTGCATTCGGGTGACTTAAACATTCCTGATGA	gttctccagctcgctcgaaggaaaggagggcgcccacatgcactcccagccacccaccgcTGCCACCGAGGCTGCATTCGGGTGACTTAAACATTCCTGATGActtccttctgtcttcccacacacagtgagtcggcctgagcgtagtcactgcccaacacagacggtaaagaagcttctggaagaacagaggcgccgacagcagcagccagaggctgctggggtgccg
DHFR	dihydrofolate reductase	chr13	-1.98527	0.00540861	4503067	116	1	2.21	TGCAGGAATTTGAAAGTGACACGTTTTTCCCAGAAATTGATTTGGGGAAATA	gaagccatgaatcaaccaggccacctcagactctttgtgacaaggatcaTGCAGGAATTTGAAAGTGACACGTTTTTCCCAGAAATTGATTTGGGGAAATAtaaacttctcccaga
FAM20A	family with sequence similarity 20, member A	chr11	1.55544	0.00662398	4566179	116	1	2.21	TCTGGACTTCCGACGGGTACCGCCAACAGTAGGGAGGCTAGTGAATGTCACCAAGGAAATCCTAGAGGTCACCAAGAACGAGATCCTACAGAGTGT	gatTCTGGACTTCCGACGGGTACCGCCAACAGTAGGGAGGCTAGTGAATGTCACCAAGGAAATCCTAGAGGTCACCAAGAACGAGATCCTACAGAGTGTgttctttgtgtctccag
SLC16A9	solute carrier family 16, member 9 (monocarboxylic acid transporter 9)	chr10	1.55575	0.0130791	4694299	233	2	2.2	AGCCTTCGGCGAACCACCGCGTTGATTTCATCTCACA	AGCCTTCGGCGAACCACCGCGTTGATTTCATCTCACAatggaatttcagaagtcacctgacggagggtggggctgggtgattgtggttgtctccttcttcacccagttcctctcttacggatccccgttagctgttggggtcttgtatgtagaatggctggatgccttcggtgaaggaaaaggaaaaacagcttgggtgggatccctggcgagcggagtcggcttgcttgcaa
GRM7	glutamate receptor, metabotropic 7	chr6	1.58001	0.0221671	4706559	936	8	2.19	TGTCCCTATGACCAGAGGCCCAATGAGAACCGAACTGGCTGTCAGAACATCCCAATCATCAAACTGGAGTGGCACTCCCCCTGGGCTGTAATTCCTGTCTTCCTGGCAATGTTGGGGATCATTGCCACCATCTTTGTCATGGCAACCTTCATCCGCTACAATGATACACCCATCGTCAGGGCATCTGGGCGGGAACTCAGCTATGTTTTATTGACAGGCATCTTTCTCTGCTATATCATCACCTTCCTAATGATTGCCAAGCCAGATGTGGCAGTGTGTTCCTTCCGACGTGTCTTCTTGGGGTTGGGTATGTGTATTAGTTATGCAGCCCTTTTAACAAAAACCAATCGGATTTATCGCATATTCGAGCAGGGCAAGAAATCGGTGACAGCTCCCAGA…	atagaggacatgcagtggggcaaaggagtccgggagatcccaccctctgtgtgcacattgccatgcaagcctgggcagaggaagaagacacagaagggaaccccttgctgctggacttgtgagccctgtgatggataccagtatcaatttgatgagatgacatgtcagcatTGTCCCTATGACCAGAGGCCCAATGAGAACCGAACTGGCTGTCAGAACATCCCAATCATCAAACTGGAGTGGCACTCCCCCTGGGCTGTAATTCCTGTCTTCCTGGCAATGTTGGGGATCATTGCCACCATCTTTGTCATGGCAACCTTCATCCGCTACAATGATACACCCATCGTCAGGGCATCTGGGCGGGAACTCAGCTATGTTTTATTGACAGGCATCTTTCTC…
RFC4	replication factor C (activator 1) 4, 37kDa	chr16	-2.13483	0.0155973	4651099	353	3	2.18	AACCTCATAGATGAAGGACATGCAGCTACTCAGCTTGTCAATCAACTTCATGATGCAATTATAGAAAATGAAAATCTGTCTGATAAACACA	AACCTCATAGATGAAGGACATGCAGCTACTCAGCTTGTCAATCAACTTCATGATGCAATTATAGAAAATGAAAATCTGTCTGATAAACACAagtccattatcacagagaaacttgctgtaagctgtaagcattatacttcaacaacaacaaactttttttggtatgtcttggtaatttttttatttccttttgtaggaagtagacaagtgcttggcagatggtgcagatgaacacctgcagttgatgagcctttgtgcaactgtgatgcagcagctaactcagaactgttagaggcttcatctctccccttttgtatgaaaccagttactataaataaatggccagaccacct
LRRTM4	leucine rich repeat transmembrane neuronal 4	chr6	1.63682	0.030032	4695212	1176	10	2.18	CCCTGCCGTATTACAGCTATGACCAACCAGTGATTGGGTACTGCCAGGCCCACCAGCCTCTCCACATCAACAAGGCTTATGAAGCTGTGTCTATAGAACAGGATGACAGCCCCAGTTTGGAGCTTGGGAGAGACCACAGCTTCATTGCCACCATAG	ataccccaccatgtgaagcCCCTGCCGTATTACAGCTATGACCAACCAGTGATTGGGTACTGCCAGGCCCACCAGCCTCTCCACATCAACAAGGCTTATGAAGCTGTGTCTATAGAACAGGATGACAGCCCCAGTTTGGAGCTTGGGAGAGACCACAGCTTCATTGCCACCATAGccaggtcggctgcacctgccatttatctggagagaataacaaactaacagcgaaactaacttctagatgaagagctcacaggaaaagggcagccttcatcacataggagttgaggtgtccagcatcctccagcctcaagagttcattgctcctgtacagaagtttagggaatagtgagaagcaaaccccaaactgcttatgaagttgggcagctgataaacctg…
LETM1	leucine zipper-EF-hand containing transmembrane protein 1	chr5	-1.81679	0.0327757	4694406	2940	25	2.18	GAAGATGTTCAGATCTCTACCACCCAG	gtaatcgacttggtgaacaaaGAAGATGTTCAGATCTCTACCACCCAGgtagctgaaattgtggccacactagagaaagaagaaaagatagaagagaaagagaaggccaaggagaaggctgagaaagaggccgcagaagtgaagaattagagctgccagcttctggcccacaggtctgccttcatcatgccgtgccagccacaggggcatgacacacaagagtgattgctttgaggtgattcttagtggcaaatctaatattttgtctggaataaatcagaaacttccataatgaagcaatttttaattttcatcattccacgaagattcagtctggctggagccggagagggtggctctgtggactcatgctctggtgtggtactgaacggccctaag…
SLC5A4B	-	chr10	1.51244	0.0478091	4448388	1406	12	2.18	GAAGCCCTTGTGGAGAACCGTCATGAACATCAATGCCGT	attctgagcaatcccgtggctgtctcaagagggcatgctgcttattgtgtggtttgcagaatacagggcccaagctgaccaaagaagaggaggcagctctgaggcagaagttctcagacacatctgaGAAGCCCTTGTGGAGAACCGTCATGAACATCAATGCCGTcctcctcctgggtgtggctgtctttgtccatgcctattttgcctgaaccctgaaggaagcagaaactatttgtactgagttttcttttataaagttggctgtgtaacaaaggtaaatgaccgggaaatgtttgtgcttagattgctatacacatgatttcttgcttttatcatacccttgtgattagtttaaaaattcttaaactcgaggagcagtggtggcacatgccttta…
SLC15A2	solute carrier family 15 (H+/peptide transporter), member 2	chr16	-1.70856	0.0139648	4538095	1777	15	2.16	GACTCCGTGTCCTACAGGCTATTGATAAACTCAGTAAATATTAGGCAATGTCTCTCAAGCTGGCCCAGTATCTCCAAATGCCCAGGAAAGTACAAATGTGTAGTAGAGATAAGTCTCATGGCATGCTAAGTTTGGAGGACTCCTTTATCAGGTATTTGGAACCTATAGCTCTACTTGTTGATATGTTGGTTTAGGGCCAAAATGACAGAATACTGGTATTTCAATTTTCTTTATCAGTAATATAACTTTGCTATTCATGAGGATGTCAAAAATGTTACATACGGTATGACCTAATCCAGAGGCTAGCTCGTCAGCTAGAAAGTTTAATATGATTTTTAGATGGCCGACTATAGAATGGAATTTTATGTACACATGGAAGATACCTCTTTCTGATTACCA…	tgggctgaattcgttttgttttcctgcctcctgctggtggtctgcctgatcttctccgtcatgggctactactatgttcctctaaagtcagagggtatccatgaggcaacagaaaagcagattcctcacatccaggggaatatgatcaacctagaaaccaagaatacaaggctctgatgactcactggatggagactgacccctggctctgatatcagccatcgcttatcttcaagcaacaattttttcccccctctggccaggttagagaaggagacagcatttatctgagtggattgcctccattttctaccacaatagaggcaattttaggacaaggttttcaggtatatctttaaacaaggatccaaGACTCCGTGTCCTACAGGCTATTGATAA…
CEP97	centrosomal protein 97kDa	chr16	-1.5453	0.0141459	4369410	710	6	2.16	TAGCACAAGATAGACCCTTCAAATCTTAGAAGTGGAGTCTGAAGCTCTATTTTCCCTACATCTTGAGCAGAAATCATTTTATAGCAACAATAATTTTAAACAATTTGATGTAACCAGCTGTCCCAATAAATGC	accatggagcaagtcaatagctgtacggctcttcagcaccttgacttatcagacaataacattccccagataggtgatgtgtcgaaattgatatctttgaaggtaagtggggtttctgtaacttcttaaaaattatcacaaatcgaaagaaattcctcaaaatatcgtctcattgtgtgtgtatatctatttatgtgtttattttcttttattctcaaagatgctgtcttcagtactaagtataacttaaataactaaattaatttcacctaatacatggaggatggagaaatggctcaaaggttaagagcactggctgctgttccagaggacctgggtttgatttgagtaccatattgtggctaacaaatatctgtaatctttgttccaggacgtgta…
PRPF3	PRP3 pre-mRNA processing factor 3 homolog (S. cerevisiae)	chr3	-1.56283	0.0346103	4402326	119	1	2.15	GCACAAAGATGTCAACGTGGTGGTA	agttcgaaatttgagcaacccagccaagaagttcaagattgaggccaatgctgggcagctgtacctgacaggggtggtggtgctGCACAAAGATGTCAACGTGGTGGTAgtggaagggg
ADAMTS1	ADAM metallopeptidase with thrombospondin type 1 motif, 1	chr16	1.64298	0.0194241	4380069	2274	19	2.14	AGGGATCCAGTGAGTCAAACCAGTAAGCAGTGAGGTGTGGCAAGGAGGTGTGTGTAGGGGATACATAGCAAAGGAGGTAGATCAGGACACTACCCTGCCAGTTACATTCTGATAAGGTAGTTAATGAGGCACAGTAGCATCTGAAAGACCATACAGAGCACTAAGGAGCCCCAAAGCACTATTAGTATCTCTTTTCTTATATCTATCGCCCAAATAATTTTCAGAGTCTGGCAGAAGCCCTGTTGCACTGTACTAACTA	acctgggtatcatgacattgtcacaattcctgctggagccaccaacattgaagtgaaacatcggaatcaaagggggtccagaaacaatggcagctttctggctattagagccgctgatggtacctatattctgaatggaaacttcactctgtccacactagagcaagacctcacctacaaaggtactgtcttaaggtacagtggttcctcggctgcgctggaaagaatccgcagctttagtccactcaaagaacccttaaccatccaggttcttatggtaggccatgctctccgacccaaaattaaattcacctactttatgaagaagaagacagagtcattcaacgccattcccacattttctgagtgggtgattgaagagtggggggagtgctccaa…
A730037C10RIK	-	chr3	1.56998	0.0394017	4311846	1671	14	2.14	TGTTCAATACATTCCTCAGGGGAGGAAATAGATGAGGGAGAGCGGCTTCTCTCACTCTTTCAAAAGTTGATTCTTCTGCCTGCATAAAAGTCATGGGTCTCCAGCAACCCTAAATATCCAGTACATGTGCTTATAGTTCTTACAATACCTTAGAAGGGACCCGAAGGTTGACATCCTTCTGGCACTCTCAGTAGAGTGTTTCTGATATTCTCTGATTGCACTTTTATGTTGTATTTGGTTTCTAAATTGACCATTAGTTAGAACTATATATTGTTTTATATATTATATATAATATCTCCACCTTTTTGTTATTTTAAATTGCATCATGCTCAGTTCAACTTTCTAAAATCAAGGTTTCAACATATTCCCAGATCACATGCATATGAAAGTTTCAGGAAA…	tggaagacacaattccatgaatcagaagacaacaaatgccaagaaaggaccagttaaaaaggttccaagatcaaaccatcttccaaaactcaacccgtgactccagagctgggcagacttctattttttccatctttttcgtcattcagtgtcttcagtttaggaagctaaTGTTCAATACATTCCTCAGGGGAGGAAATAGATGAGGGAGAGCGGCTTCTCTCACTCTTTCAAAAGTTGATTCTTCTGCCTGCATAAAAGTCATGGGTCTCCAGCAACCCTAAATATCCAGTACATGTGCTTATAGTTCTTACAATACCTTAGAAGGGACCCGAAGGTTGACATCCTTCTGGCACTCTCAGTAGAGTGTTTCTGATATTCTCTGATTGCACTTTTATG…
NUAK1	NUAK family, SNF1-like kinase, 1	chr10	-1.7956	0.000346118	4463507	120	1	2.13	CAACCTGTACCAGAAGGACAAGTTCTTGCAAACATTTTGTGGGAGCCCACTCTATGCGTCGCCCGAGATTGTCAACGGCAGGCCTTA	attgctgactttgggctctcCAACCTGTACCAGAAGGACAAGTTCTTGCAAACATTTTGTGGGAGCCCACTCTATGCGTCGCCCGAGATTGTCAACGGCAGGCCTTAccgagggccagag
GRID2	glutamate receptor, ionotropic, delta 2	chr6	1.51924	0.00333909	4394768	2998	25	2.13	CTGACAGACAAAAAACTGGAGAACAACATGCGGGGCGTGGTTCTACGAGTGGTGACTGTATTG	cttgggtgctggaatcctgtcacaggtctgaatggatcaCTGACAGACAAAAAACTGGAGAACAACATGCGGGGCGTGGTTCTACGAGTGGTGACTGTATTGgtaagcaccatcttcatcttgtagttggagaccatagagtatcctctatctttctttgctttttcttttatcaactaatttgataatctcaaaagagcttttgcctgaaccttgactattatatctaaaacagcttcagtagtcatgttgcccagcctcccatatctgtgaatcttaaactgatctgtaggctgtactttttcattacagtaattttgttaggatagtccttagatttttaagtctgatttcctagagtttctatacattataagaagtgggatccctcaaggatgt…
SLC24A2	solute carrier family 24 (sodium/potassium/calcium exchanger), member 2	chr4	1.53151	0.0117493	4584831	1081	9	2.13	GGGTCACCGTCAAAGAACTCTCTTAGACTTAAATGACAAGATTCGAGATTACACCCCACAGCCACCTGCTTCTCAGGAAGACCAAGCTGAGAACAGTACTGAGCACACCCAGGGAGACTACCCAAAGGACATCTTTTCCCTGGAGGAGCGAAGGAAAGGTGCCATCATTCTGCATGTCATTGGGATGATCTATATGTTCATAGCATTAGCCATCGTCTGTGATGAGTTCTTTGTTCCTTCTCTAACTGTCATCACTGAAAAACTGGGAATCTCTGATGATGTGGCTGGAGCCACCTTCATGGCTGCAGGCGGGTCAGCCCCAGAACTTTTCACGTCTCTTATAGGGGTCTTCATTGCTCACAGCAATGTCGGCATTGGCACCATCGTGGGTTCCGCCGT…	gtggagctattttccccgtgaagagtaaagatccccaactgtagaagtgcccataagcatcatcgactgggaagcaaggagcagtatgccagagccatctgtctgagtctaaagtgtgaagaccaccatatccaccagaaaagcaaggatggatctccaccaaagccccacagccaggctcctgcagaaatggtgttcccatgagtcaccatttggctgcaggagacattataatagcaggaaaaaactgaagctaattcgagtcattggccttgtcatgggcctggtagctgtgagcactgtcccattttcaatcagtgcctttactgagacagactctcagagcaacagaggagaagccagtgatatgagtggccccagagtagcacaGGGTCACCG…
CENPE	centromere protein E, 312kDa	chr3	-2.24995	0.0369258	4487174	120	1	2.13	AGAGAGAATTTCTCCTACGAGTTTCTTACATGGAGATCTACAATGAAACCATTACAGATTTACTCTGTAATGCTCAAAAAATGAAACCTTTGATAATTCGGGAAGACACCA	tttcctgAGAGAGAATTTCTCCTACGAGTTTCTTACATGGAGATCTACAATGAAACCATTACAGATTTACTCTGTAATGCTCAAAAAATGAAACCTTTGATAATTCGGGAAGACACCAat
ZFP143	-	chr7	-1.57693	0.0386112	4472442	120	1	2.13	GGCCATGCTACTCGGGTAACTCCTAAATCTCAGCAGAGTGGAGAAAAGGCATTTCGGTGCAAATACGACGGCTGTGGGAAACTCTATACAACAGCTCATC	attgtcttacaaGGCCATGCTACTCGGGTAACTCCTAAATCTCAGCAGAGTGGAGAAAAGGCATTTCGGTGCAAATACGACGGCTGTGGGAAACTCTATACAACAGCTCATCaccttaag
	-	chr13	-1.56791	0.0005621	4632901	3139	26	2.12	CAGGAACTTGGCCTACTTATGCTAATCTACATTCTGGAAATAAAGCTATAAAGTCATCAGTCTGTAGAAAGTTGATTACAATCACAATATGTTAGAGAACTTGTTTTGTTTTAGAATTGTCCTAGCGGATGAGCTTTTTTTTTCCCTTTTCCCCCTCCTCTTCCTTTTCTTCCTCCTCTTCCCTCTTCATCTAAAAGTCACTAGTCCCAGCATAAACTTTGAGGCTTTGGAGAAACCACTGTAGTCCTTTTTTGAAGTTCCTTGCATCCTGTTACATTTTATCAGGCAAACATTTGTATAGGCATTTGCACATAAATACAAGCATTGCAATGAGAAAAAAAATTCCAAAATTGCTTCTTTTCTTTCATATGGCCTAAATTACTGACACTCCCAAATGCA…	accggggcagcagtacgccagcaagagggcatgctctgcccgcctagaagtcctaagaaatcgaggatctcccttaaaacattcacatacaagatatgtgcaatcaagctgcctgcacttggtaaaaaagatcatgatgcctaacccaatgatccggagcagatctttgaatcagctgtcacttctatagaatgggatttcccccttcttcctctttaaccagcgttggaaactgccgatggctttatacatctcagtagaggaaggctaaagaatcttccgtgagaatgaagcaatttacaatgcaaatagaggcctgtgaagagaaggacactgctgctcacccccaacagcttgctgcaccttagtctctggtcttaatttctgatactcatagat…
	-	chr13	-1.79897	0.00856615	4676952	3139	26	2.12	TGTGTTTGCCATTGTCATATCCAACTTGCTTTGTATCATACTAATGTTACATAACTTATCGATCAATAAAAATACATTT	accggggcagcagtacgccagcaagagggcatgctctgcccgcctagaagtcctaagaaatcgaggatctcccttaaaacattcacatacaagatatgtgcaatcaagctgcctgcacttggtaaaaaagatcatgatgcctaacccaatgatccggagcagatctttgaatcagctgtcacttctatagaatgggatttcccccttcttcctctttaaccagcgttggaaactgccgatggctttatacatctcagtagaggaaggctaaagaatcttccgtgagaatgaagcaatttacaatgcaaatagaggcctgtgaagagaaggacactgctgctcacccccaacagcttgctgcaccttagtctctggtcttaatttctgatactcatagat…
SOX6	SRY (sex determining region Y)-box 6	chr7	-1.56872	0.0216947	4669046	241	2	2.12	ATGCACAACAAACCTCACTCTGAGGAGCTGCCTACACTTGTCAGTACCATTCAACAAGATGCTGACTGGGACAGCGTTCTGTCATCTCAGCAAAGAATG	aagaatgtcttccaagcaagccacctctccatttgcctgtacagcggatggagaggaagcaatgacccaggacttgacctcaagggaaaaggaagagggcagtgatcaacacccggcctcccatctgcctctgcaccccataATGCACAACAAACCTCACTCTGAGGAGCTGCCTACACTTGTCAGTACCATTCAACAAGATGCTGACTGGGACAGCGTTCTGTCATCTCAGCAAAGAATG
AU021034	-	chr14	1.67319	0.0305357	4348091	1936	16	2.12	GCTGCTGTGCTTAGACATTCAACCATGCGAGCCTCAGCCACGGTTGCTCCTCAAAGGACTATTCTCCCCAGAGTCTTCAGCCATGCAAAGAAGGGTCAACCAGCAAAACCTGGGTTTAGAGTCGGATCCAGA	gttacatcactcaacaggaggccttgtcttgtGCTGCTGTGCTTAGACATTCAACCATGCGAGCCTCAGCCACGGTTGCTCCTCAAAGGACTATTCTCCCCAGAGTCTTCAGCCATGCAAAGAAGGGTCAACCAGCAAAACCTGGGTTTAGAGTCGGATCCAGAgcctccctgcacagcatgctgagcaccaagaccttagacaaggcatagtctctgaaatgggcagctcatctgtgtattcttggcattttagtgggtgcttggtatgagtttactgaatgacaacgaagaaaagaatactaagttgaactctagacctacacataatccctccaccacataaatgctgccaataagaacaagttggaagatctgaaagcgattgagcagtgaataa…
ANKRD34B	ankyrin repeat domain 34B	chr13	1.61115	0.00553035	4596043	3420	28	2.1	GGTGGCGCCTACATCAACGAAAGCAACGACCGTGGGGAAACCCCTTTAATGATTGCTTGTAAGACCAAACATGTCGATCAACAGAGCGTCGGTAGAGCCAAGATGGTTAAATACCTCTTAGAGAACAGCGCTGACCCCAACATCCAGGACAAATCCGGGAAAAGTGCCCTGATGCACGCATGCTTGGAAAGAGCCGGCCCAGAGGTGGTTTCCTTGCTCCTCAAGAGCGGGGCCGATCTCAGCTTGCAGGACCATTCTGGCTACTCAGCTCTGGTTTATGCTATAAATGCGGAAGACAGAGATACCCTGAAAGTCCTCCTTAGTGCTTGCCAGGCAAAGGGCAAAGAGGTTATCATTATAACCACAGCGAAGTCGCCCTCTGGGAGGCACACCACCCAG…	gtattgatttctgacttttgaagatggatgaaggctcagaagtttcaacggatggaaattccttgatcaaagcagtacatcagagcaggcttcgcctcactagacttttgctagaaGGTGGCGCCTACATCAACGAAAGCAACGACCGTGGGGAAACCCCTTTAATGATTGCTTGTAAGACCAAACATGTCGATCAACAGAGCGTCGGTAGAGCCAAGATGGTTAAATACCTCTTAGAGAACAGCGCTGACCCCAACATCCAGGACAAATCCGGGAAAAGTGCCCTGATGCACGCATGCTTGGAAAGAGCCGGCCCAGAGGTGGTTTCCTTGCTCCTCAAGAGCGGGGCCGATCTCAGCTTGCAGGACCATTCTGGCTACTCAGCTCTGGTTTATGCTA…
KCNE3	potassium voltage-gated channel, Isk-related family, member 3	chr7	1.61632	0.0373239	4590228	732	6	2.1	TCAAACTGAGGATCGTCGGGCTAGCCTTCCTGGTCGTAATGACAACTCCTACATGTATATTCTCTTTGTCATGTTCCTATTTGCCGTCACTGTGGGCAGTCTCATCCTGGGATATACCCGTTCACGCAAAGTG	atcacattccagctcttcccatacctcaatatctgttgctatggagacttccaacgggactgagacctggtacatgagcctccatgctgtgctgaaggctctgaacacaacccttcacagtcacttgctctgccggcctgggccaggaccagggccagacaaTCAAACTGAGGATCGTCGGGCTAGCCTTCCTGGTCGTAATGACAACTCCTACATGTATATTCTCTTTGTCATGTTCCTATTTGCCGTCACTGTGGGCAGTCTCATCCTGGGATATACCCGTTCACGCAAAGTGgacaaacgtagtgacccctatcatgtgtacatcaagaaccgtgtgtctatgatctgatgtgaggaacctgaagacaatggaagattacaatgtctgaggattgt…
BMP10	bone morphogenetic protein 10	chr6	1.62652	0.0413702	4525025	365	3	2.1	CCCATTATGGGCCTTGAGCAGTCGCCCCTGGAAGAAGACATGCCCTTCTTTGATGATATCTTCACGGAGCAAGATGGTATTGACTTCAACACACTGCTGCAGAGCATGAAGAACGAGTTTCTCAAGACGCTGAACTTGTCGGACATTCCTGTGCAGGACACGGGCAGAGTGGATCCACCAGAGTACATGCTGGAGCTCTACAACAAATTCGCCACAGACCGGACCTCCATGCCGTCTGCTAACATCATCCGGAGCTTC	ctaggttggcctgggagctgagcagagagtcatggggtctctggttctgccgctgagcgccgtcttctgcctggtggctcactcggcttctggcagcCCCATTATGGGCCTTGAGCAGTCGCCCCTGGAAGAAGACATGCCCTTCTTTGATGATATCTTCACGGAGCAAGATGGTATTGACTTCAACACACTGCTGCAGAGCATGAAGAACGAGTTTCTCAAGACGCTGAACTTGTCGGACATTCCTGTGCAGGACACGGGCAGAGTGGATCCACCAGAGTACATGCTGGAGCTCTACAACAAATTCGCCACAGACCGGACCTCCATGCCGTCTGCTAACATCATCCGGAGCTTCaagaacgaag
ENPP5	ectonucleotide pyrophosphatase/phosphodiesterase 5 (putative)	chr17	1.51011	0.00738865	4738159	864	7	2.07	CCAGAGTTTCTCCTTGCGTCTTGCACACTGGCTACTCTATGCCATTCGGCTCCGTTTTCTCTA	attaccttatgctgagctgatcaaggtcttgaaaaatgattCCAGAGTTTCTCCTTGCGTCTTGCACACTGGCTACTCTATGCCATTCGGCTCCGTTTTCTCTAcagccagaagagcagaaagttctggtagtttcttttgatggattccgctgggattacttatataaagttccaacccctcatttccattatatcatgaaaaatggtgtccatgtgaaccaagtcactaatgttttcatcacaaagacctaccctaaccattacactttggtcactggtctctttgcagagaatcatgggattgttgcaaatgacatgttcgaccctattctgaacaagtccttctccttggagcacatggatatttatgattctaagttttgggaagaagccacac…
TBC1D1	TBC1 (tre-2/USP6, BUB2, cdc16) domain family, member 1	chr5	1.53374	0.00899575	4683923	871	7	2.06	GAGGCAATCACATTCACAGCGAGGAAGCATCCGTTCCCTAACGAAGTCTCCGTGGACTTCGGCTTGCAGCTGGTGGGCTCCTTACCCGTGCATTCTC	gattctgccctcagaagcacgtgaaatagatcacttcatttaaagtaggaaaatagtagcacgttttcctggctctccagacctctcccaggatgGAGGCAATCACATTCACAGCGAGGAAGCATCCGTTCCCTAACGAAGTCTCCGTGGACTTCGGCTTGCAGCTGGTGGGCTCCTTACCCGTGCATTCTCtcaccactatgcccatgctgccgtgggtggtagccgaggtacgaagactcagtggccagtgctctaaaaaggagcctaggacaaagcaagtccgcctttgggtttcgccctccggactgcggtgcgagcctgacctggagaaaagtcaaccatgggacccgctcatctgttccagcatctttgagtgcaagcctcagcgtgtgcaca…
TMIE	transmembrane inner ear	chr9	1.67782	0.00452145	4312239	1247	10	2.05	ATCCGGGCATCAGGACTTCGTGTTCATACATGGACTGCAGAGGCGGTGGTCCAAGGGGAAGCCAAGGCCATGGTCCGTTACCTCATGGCCCAAAAGATGTAGGGACAAGACTTCACTAGTGTCCATCCTGGGCTCTGTTCCTGTCACATCATCCATCTGGCACTTCTCATTGGCCACTGTCCTTCCATAGTTATAGAGTGGCCTCAAACTCCTCTCCCCGTCCAGACAAGCTTCCATCCCACCTTTCTTGCTAGGGGCAGAAGTGGCTGTGAAGGAGTCAGGGACTGGTCGTTTAGGATGGCAAGACTGAACAGGTTGTCCAAAAACAGGGAGGGAGGGCTGGAGGGGGGCTTGTGATGTGAGAGATTCTCTGACATAGCTAGATAGCCGCCTCAAATA…	aggacaagaagaaaaagaagaaggacagtgtggacacagtggctatcaaggtagaggaggacgagaagaatgaggccaagaagaaaggagagaaatgagggcggcttcctgaggtggcagccggggctggcaggccctgaagcacaagttcaggccggATCCGGGCATCAGGACTTCGTGTTCATACATGGACTGCAGAGGCGGTGGTCCAAGGGGAAGCCAAGGCCATGGTCCGTTACCTCATGGCCCAAAAGATGTAGGGACAAGACTTCACTAGTGTCCATCCTGGGCTCTGTTCCTGTCACATCATCCATCTGGCACTTCTCATTGGCCACTGTCCTTCCATAGTTATAGAGTGGCCTCAAACTCCTCTCCCCGTCCAGACAAGCTTCCATCCCA…
AMY1	-	chr3	1.66686	0.0100078	4373243	126	1	2.03	AATGACAGCAACCAGGTAGCTTTTGGCA	gaacatggttgccttcagaaatgtcgtcaatggtcagccttttgcaaactggtgggatAATGACAGCAACCAGGTAGCTTTTGGCAgaggaaacaaaggattcattgtctttaacaatgatgactg
SWAP70	SWAP switching B-cell complex 70kDa subunit	chr7	1.73122	0.0131275	4652190	2273	18	2.03	GGCTGGAGCCACCTCACTGTTGTCTTCTGCAGCCCTTGCAGCCCCTGGTCTCAGCCCCGCCTTGGATGGGAGGTCAGCTGTCTCCTCCCCTCCGGCAGCGCATTCCCTTGGCCGATTGCCTGGTCTGTTGGCCTCTTTGAGTCAGGTGTCATGGCAAGCCTCCGCTGTTGGTGCTCTGATGGACAAGTCACTAGTCACTGCCCTTGTGGATGGAATCTGGTTGGTGACTCTTCCCAGCTTCAGCTAAGATACTTCCCTCCCTGACCACCACACACATGGCATGCTTCGTTTGCATTTTCTTTCTCCTCACCTCAAAGCAAGACTTATCCTGGCCCAGCGGCTCAACTTAGTTCTTTGGGTGTTCTGTCCCCAGCTGCTAGTCTGTTGAAATCAATGGTG…	gttccaagaaccctcatctgatcaccaactggggacccgcagcgttcacccaggcagagctcgaggagagagagaagagctggaaagagaagaagaccacagagtgacggccgtcccagcggtcacccagtcagtcacatcagtgaggagtcaagagcttcatacctgggacaagaacattggctttgctgcttctaagtctcccctcagggctccagcagggtcctgtgctgaggacgccatgtttaccttctagagatgtctcagctctcctggcgagaacataggcacaggtgtGGCTGGAGCCACCTCACTGTTGTCTTCTGCAGCCCTTGCAGCCCCTGGTCTCAGCCCCGCCTTGGATGGGAGGTCAGCTGTCTCCTCCCCTCCGGCAGCGCA…
CDC25A	cell division cycle 25 homolog A (S. pombe)	chr9	-1.53223	0.0258817	4340311	126	1	2.03	TAAAAGCCACTTTGTCCGATGAGGATGATGGCTTCATAGACCTTCTGGATGGCGAGAA	ctatcttcaaatgaaagtgaatcaggaaatttcagtcctctttttataccccagtcacctgTAAAAGCCACTTTGTCCGATGAGGATGATGGCTTCATAGACCTTCTGGATGGCGAGAAtatgaag
N4BP3	NEDD4 binding protein 3	chr11	1.59778	0.00579716	4421228	255	2	2.01	CTGAAGCGTCTGTATGTGGAACGACTTCATGAGGTGGCCCAGAAAGCTGAGCGCAGCGAGCGCAACCTCCAACTGCAGCTGTTTATGGCTCAACAGGAGCAGCGGCGCCTGCGCAAGGAGCTGCGGGCTCAGCAGGGCCTGGCCCCAGAGCCTCGGACGTCTGGGTCCTCCAT	gtgctagaggagcgccagcggttgtggttgtctgagCTGAAGCGTCTGTATGTGGAACGACTTCATGAGGTGGCCCAGAAAGCTGAGCGCAGCGAGCGCAACCTCCAACTGCAGCTGTTTATGGCTCAACAGGAGCAGCGGCGCCTGCGCAAGGAGCTGCGGGCTCAGCAGGGCCTGGCCCCAGAGCCTCGGACGTCTGGGTCCTCCATggaggctgaccccaatgctcggccagaggaagaagcccgatgggag
PPRC1	peroxisome proliferator-activated receptor gamma, coactivator-related 1	chr19	1.96662	0.0217986	4377908	255	2	2.01	AAGCCCCAGAACTGGCCAACGTGGCAG	cctcctgaagtttggcaatgttgagtaagccccgtctacaccttggtcactaaggcccttctgtgctagaggaagattactggggccacattgggtattcccccccctttcattgcttttggaggaaagcagattacaagatactgaggcaatgaaccaggctttcccttttcccccctgccagcagcattgacattccccaggagaagaagcccttagaccggttacAAGCCCCAGAACTGGCCAACGTGGCAG
RFX5	regulatory factor X, 5 (influences HLA class II expression)	chr3	-1.68647	0.0218192	4367286	3568	28	2.01	TGCCTCTACCCACTAGGGTTGGAGGGCCCCAGACAGCTGTGCCCATCATCAACATGATCTTACCACCTGTTCCTACTTTGTCAGGGGC	aagaggatgaaagagcccctcgagaacggtcattatgtaagtccaagaatgtcgtagaaagcctggaagggggaggccctaagaaaccagagagaccggcccaggtaaggccgctggtgcccagggcttggggtcttaatggaccctcctggcagtgacccttctacatcttcacttctccctttcttcctgtgctcagtcttctattttattttattagttatttttagatttattttccgtgtatgtacgttttgcctgtgtgcatgtatgtggaccatgtgtgcctggtgtccaaggggagaagactttagatcccctggaactagagtcattattgtaagccagctgccatgtgggtactgggatcctctgcaggaacaacaaattctcctaacc…
PMFBP1	polyamine modulated factor 1 binding protein 1	chr8	1.72526	0.0422796	4324734	255	2	2.01	TTGTCTACCTCCTGAAGTAGAGTTGTAAGACCCCACTCCCCCCAGCCTCCGGGCCCAGACTCTGAAATAA	gctcctcctactgctagaatcggctcttcacccaaagcgtcactgctacacgttttcagaggacattgagtccccacccctctttcttgaccggaaccagctcctacagtggtccatcaaggcccctgtctagtttgcaagaagttatgctttgctgagttTTGTCTACCTCCTGAAGTAGAGTTGTAAGACCCCACTCCCCCCAGCCTCCGGGCCCAGACTCTGAAATAAagatacaaacaacaaggcctccat
POU3F2	POU class 3 homeobox 2	chr4	-1.51228	0.0118512	4603318	6272	49	2	CAAGCAATTCAAGCAGAGGCGGATCAAACTCGGATTTACTCAAGCAGACGTGGGGCTGGCGCTTGGCACCCTGTACGGCAACGTGTTCTCGCAGACCACCATCTGCAGGTTTGAGGCCCTGCAGCTGAGCTTCAAGAACATGTGCAAGCTGAAGCCTTTGTTGAACAAGTGGTTGGAAGAGGCAGACTCATCCTCGGGCAGCCCCACCAGCATAGACAAGATCGCAGCGCAAGGGCGCAAACGGAAAAAGCGGACCTCCATCGAGGTGAGCGTCAAGGGGGCTCTGGAGAGCCATTTCCTCAAATGCCCTAAGCCCTCGGCCCAGGAGATCACCTCCCTCGCGGACAGCTTACAGCTGG	gggcgggcgggcgggaggcagcgcggcagcagcagtaatagcaagagcagcaacagaaggcgtcggagcgggcgtcggagctgcccgctaggggagagagagagagagagagagagagtgagagagagagagtgggagaagcgggcgagcgaggagagagagagcccaaggcagaaaagtaactgtcaaatgcgcggctcctttaaccagagcgcccagtccggctccgagagtcatggcgaccgcagcgtctaaccactacagcctgctcacctccagcgcctccatcgtacatgccgagccgcctggcggcatgcagcagggcgcagggggctaccgcgaggcgcagagcctggtgcagggcgactacggcgcgctgcagagcaacgggcacccgct…
CLSPN	claspin	chr4	-1.51843	0.0361552	4428061	128	1	2	GATGGATCTATTTCACAGAGACTCCGATGACGATCAGGTTGAAGAACAGCTTGACGAGACCGAAGCCAAGTGGA	atgatacctcccaGATGGATCTATTTCACAGAGACTCCGATGACGATCAGGTTGAAGAACAGCTTGACGAGACCGAAGCCAAGTGGAggaaggaacggattgagcgagagcagtggcttcgggaacag
PDE1C	phosphodiesterase 1C, calmodulin-dependent 70kDa	chr6	-1.62722	0.0185238	4388113	129	1	1.98	AATGACAGATCTGTCCTGGAGAACCACCACCTGAGTGCAGCCTACCGCCTTCTGCAGGAAGACGAAGAGATGAATATTCTGGTTAACCTCTCAAAGGATGAC	gtcagatccagctatcctgtacAATGACAGATCTGTCCTGGAGAACCACCACCTGAGTGCAGCCTACCGCCTTCTGCAGGAAGACGAAGAGATGAATATTCTGGTTAACCTCTCAAAGGATGACtggag
CD1D1	-	chr3	-1.77235	0.0252653	4508745	517	4	1.98	TGCAGATGTCTTCCTTTGCAAACAGAA	cccagcaaaagaattacaccttccgctgccTGCAGATGTCTTCCTTTGCAAACAGAAgctggtcccgcacagacagcgtggtctggctgggggatctgcagactcaccgttggagtaatgactcagccaccatcagcttcacgaagccatggtcccagggcaagttgagtaaccagcagtgggagaagttgcagcatatgtttcaagtctatcgagtcagctttaccagggacatacaggaattagtcaaaatgatgtcacctaaagaagactgtgagtggaggggttggaaccctgaacccagtgggcaggagtgatccagaccccagctggataactgtgggcatcgggcatagcttctcttctctgtccacccttatggttttacttctgtctaaa…
SUPT16H	suppressor of Ty 16 homolog (S. cerevisiae)	chr14	-1.50306	0.0120568	4650061	130	1	1.97	TTCCTGTGACCTAAAGTACACAGAAGGAGTTCAGTCTCTCAACTGGACTAAAATCATGAAGACC	TTCCTGTGACCTAAAGTACACAGAAGGAGTTCAGTCTCTCAACTGGACTAAAATCATGAAGACCattgttgatgaccccgagggcttctttgaacaaggtggctggtccttcctggaacctgagggtgag
ZFHX3	zinc finger homeobox 3	chr8	1.51911	0.00720005	4509945	6255	48	1.96	AACGTCTCCTAAACCGAACCTGATGGGTCTGCCCAGCACAACGGTACCTTCCCCCGGCCTCCCCACATCTGGATTACCAAATAAACCGTCCTCAGCCTCGCTGA	ctttAACGTCTCCTAAACCGAACCTGATGGGTCTGCCCAGCACAACGGTACCTTCCCCCGGCCTCCCCACATCTGGATTACCAAATAAACCGTCCTCAGCCTCGCTGAgttccccgaccccagcacaagccaccatggcaatggcccctcagccacccccacaaccccagcagccgcagccaccggtgcagcagcctccgccgccgccagcagcccaacagatccctgcaccacagctgaccccgcagcagcaacgtaaggacaaagatggtgagaaaggaaaggagaaggaaaaggcacacaaagggaagggggagcccctccccgtccccaagaaggagaaaggagaggcccctccagcggctacagcaaccatctcagccccactgcccgccatgg…
KIF18B	kinesin family member 18B	chr11	-1.6458	0.00975513	4595407	526	4	1.95	TACCCACTCGGGACCTCAACACCACCTTCAATGTCTCTGAGGAGTCCCCCTCCAAACCCAGCTTCCAGGAATTTGTTGACTGGGAAAAAGTTTCCCCGGAGCTGAACAGTACCGACCAGC	agtcttcagggtactgtggtccagtgaccaggaccatggcaaagcaactgaatggtctcacacacactctgggggccccactcgcacctgactgcacctcagataagacattccaaaagcctaccaaggagaagaaaaggaagctgacccccgaagagccaggcagcctaccagccccgaatctggagatgaagcgccagcgccagtccttcctcccctgcctaagaaggggctctctacctaaggcccagccgtgctctgagccgagaactcccaaaagagagagggcctcttccccctctccctcctcccgagtctgcccagccacggtcattaaaagccgggtacccctgggcccttctgccttacagaactgttccactcctctggcccTACCCA…
GDA	guanine deaminase	chr19	1.60294	0.0274029	4350979	3952	30	1.94	GGACCTTGGACATCTGCGACATTCTCCTGGGAAGACATGATTCCGCCATCTTCCTTGTGCCCAGGGACCAATCAGAAAGTATATTTACAAAAAAGTACCGTGTTCTTTGGATGACTTCTGTTCCTGTGTCTCCTTCCAGTGCCCACTTGGTAAATTGTTTGAAGGGAGTGCGCTGCTTCTCCACTCCAGTCTGGGAGCATTGTAATTTCATGACAGTGCCTCCCATTGGGCTGTTTA	gagacgaccgaaatattgaggaggtttatgtgggtggaaagcaggtcgttccattctccagctcagtgtaaGGACCTTGGACATCTGCGACATTCTCCTGGGAAGACATGATTCCGCCATCTTCCTTGTGCCCAGGGACCAATCAGAAAGTATATTTACAAAAAAGTACCGTGTTCTTTGGATGACTTCTGTTCCTGTGTCTCCTTCCAGTGCCCACTTGGTAAATTGTTTGAAGGGAGTGCGCTGCTTCTCCACTCCAGTCTGGGAGCATTGTAATTTCATGACAGTGCCTCCCATTGGGCTGTTTAgatttgcattgtgctcgcacagaagacattgttaacagctggcaatgcgcttccaatagtgaagtaaaacgtttccatatagggaaataca…
MRVI1	murine retrovirus integration site 1 homolog	chr7	1.51307	0.0302102	4348027	132	1	1.94	TGGTACCACTGCGAACACCGGGAGACCTATCAGAAACTTCTGGAAGACATCGCCGTCTTGCATCGTCTGGCTG	tcctcagcaaacatcTGGTACCACTGCGAACACCGGGAGACCTATCAGAAACTTCTGGAAGACATCGCCGTCTTGCATCGTCTGGCTGcccgcctctccagtcgggctgaagtggtgggtgctgttcgccag
RET	ret proto-oncogene	chr6	1.509	0.0443886	4499628	264	2	1.94	AGCTGGCACACCTCTGCTCTATGTCCATGCCCTACGGGATGCCCCTGGAGAAGTGCCGAGCTTCCGCCTGGGCCAGCATCTCTATGGCGTCTACCGTACACGGCTGCATGAGAATGACTGGATCCGCATCAATGAGACTACTG	ccccactgggcctctatttctcaagggatgcttactgggagaggctgtatgtagaccagccAGCTGGCACACCTCTGCTCTATGTCCATGCCCTACGGGATGCCCCTGGAGAAGTGCCGAGCTTCCGCCTGGGCCAGCATCTCTATGGCGTCTACCGTACACGGCTGCATGAGAATGACTGGATCCGCATCAATGAGACTACTGgccttctctacctcaatcagagcctggaccacagttcctgggaacagctcagcatccgca
	-	chr11	2.00202	0.0465341	4318939	132	1	1.94	CCTGGTGAGGGAAGATAGGTCATCGTGGTGGAAATTTCCAG	gagtcctgggggatttaagctgagtttctcagggtcggagcatggactcagcttcctagagaagattccagcctgggaagtcaagggaagaCCTGGTGAGGGAAGATAGGTCATCGTGGTGGAAATTTCCAG
LRP1B	low density lipoprotein receptor-related protein 1B	chr2	1.70064	0.0200204	4663695	265	2	1.93	CCACTGTCTAAACACACGAGGATCATATAAATGTGTCTGTGACCAGAACTT	aatcacagatgtcacctgtggcttctttatttcttgctgacttagccctgcttatttgcagatggctgttgaggttctctgtttagttgtcacaatagttcttattttcaatggtgaagatggattctgagctcttctctcacagatctcaatgaatgcctgctgtttggaatatgctctcaCCACTGTCTAAACACACGAGGATCATATAAATGTGTCTGTGACCAGAACTTtcaagaaaaaaacaacagctgtatagcaaaag
ADD3	adducin 3 (gamma)	chr19	1.79465	0.00901989	4712355	2402	18	1.92	TAGAGGGGATTTTGTACACATAATATGAGTTA	aaaaccacgagctgttttccaagagcttcacctccatggacgcgcctgtcatgatcatgaacggcaaggacgagatgcatgatgtcgaagacgagcttgctcagcgagtcagtaggctgaccacaagcacgaccatagagaacatcgagatcaccattaagtccccagaaagaactgaagaggtcctgtcgcctgatggctcaccttcaaagtcgccctccaagaaaaagaagaaattccgcacgccttcttttctcaaaaagaacaaaaaaaaggagaaagttgaggcctaagtagtccttttgtaatttgtatattacattgtggcattgcacacttaaataccatattttagttaatcgttaatatactgtggtagatcagattgggagtatgtag…
CASP1	caspase 1, apoptosis-related cysteine peptidase (interleukin 1, beta, convertase)	chr9	1.54298	0.0229353	4305036	267	2	1.92	CAACTCAGTGAGTATAGGGACAATAAATGGATTGTTGGATGAACTTTTAGAGAAGAGAGTGCTGAATCAGGAAGAAATGGATAAAATAAAACTTGCAAACATTACTGCTATGGACAAGGCACGGGACCTATGTGATCATGTCTCTAAAAAAGGGCCCCAGGCAAGCCAAATCTTTATCACTTACATTTGTAATGAAGACTGCTACCTGGCAGGAATTCTGGAGCTTCAATC	acaagatcctgagggcaaagaggaagcaatttatCAACTCAGTGAGTATAGGGACAATAAATGGATTGTTGGATGAACTTTTAGAGAAGAGAGTGCTGAATCAGGAAGAAATGGATAAAATAAAACTTGCAAACATTACTGCTATGGACAAGGCACGGGACCTATGTGATCATGTCTCTAAAAAAGGGCCCCAGGCAAGCCAAATCTTTATCACTTACATTTGTAATGAAGACTGCTACCTGGCAGGAATTCTGGAGCTTCAATCag
KIF23	kinesin family member 23	chr9	-1.58408	0.0461929	4592278	400	3	1.92	CAGAAGACCGTTTTTACTCGTGTTGGTGATTTATCCAAAGCTGTTCCAGACGCAGTGTCTGAGTCATCTTGCAGAAGAATGTATCCAGATCACGTTGCCCTTTTTTA	gcgcaagaaaccttgaactgacagccccggcacCAGAAGACCGTTTTTACTCGTGTTGGTGATTTATCCAAAGCTGTTCCAGACGCAGTGTCTGAGTCATCTTGCAGAAGAATGTATCCAGATCACGTTGCCCTTTTTTAttgtgactttttcaactgctctgaatattttctaaggttttataaaaaaaaaaaaaaaacaaacaaatgctgctattgattagctgcaaaaaaaaatgcactttagacatatttaacaattaagactttcataataaagatggcgactggccagtggtgaaaccattttaggaaggtatttagagttttgtatgtatatattcactttctgacctttatatatgccaaaacaactgaaataaaaaggcactaagagatgc
ZBTB8A	zinc finger and BTB domain containing 8A	chr4	-1.87007	0.0243559	4436521	803	6	1.91	GATCTCCTCTCACCAGTCTTACCTCC	aatggaGATCTCCTCTCACCAGTCTTACCTCCtgcagcaactgaatgagcagcgcaggcaagatgtgttttgtgactgcagtattctcgtggaaggcaaggtcttcaaagcgcatcggaatgtcttgtttgcaagcagcggctactttaaaatgctgctctctcagaactcaagggagacgagtcagcccaccacagccacgtttcagaccttctcccccgataccttcacagtcatcctggacttcgtatactccggcaaactctctcttacgggacagaatgttatagaggtgatgtctgccgcgagcttccttcagatgactgacgtcattagtgtgtgtaagactttcattaagtcttccttggacattagcgagaaagagaaagatcgctactt…
OLFR791	-	chr10	1.50849	0.044645	4502247	939	7	1.91	TTGGGCCTCCAACTTGACTTCTGTGACTCCAATGCCATTGATCATTTCAGCTGTGATGCAGGTCCCCTTCTGAAGATCTCGTGCTCAGACACATGGGTAATAGAACAGATGGTTATACTTGTGGCTGTCTTTGCACTCATTATTACCCTAATCTGTGTGATTCTATCCTATACATACATCATCAGAACAATTCTGAGATTCCCTTCTGCACAGCAAAGAAAAAAGGCCTTTTCCACCTGCTCATCCCATATGATTGTGGTTTCTATCACCTACGGAAGCTGCATCTTCATCTACATCAAGCCATCGGCTAAGGATGAAGTGGCCATAAATAAAGGAGTTTCAGTCCTCACTACTTCTGTCGCACCTCTATTGAATCCCTTCA	atgagaaaccactcgtcaataacaacctttatccttctgggactaacagatgacccacaacttcaagttctgctttttatcttcctatttcttacatacatgctgagtgtaacaggaaacctgattatcatcatccttacgttggtggatccccatcttaaaacacccatgtactttttcctcagaaatttttctttcctagaagtttcctttaccactgtctgtattcctagatttctatacagtatatcaagtggagacaataccatcacctataatgcttgtgcaagtcaaatattttttgttattctctttggagcaactgaattttttctcttggcagctatgtcctatgatcgttatgtggccatctgtaaaccccttcattatatgaccatc…
MCM10	minichromosome maintenance complex component 10	chr2	-1.80539	0.00128196	4461183	269	2	1.9	AGCAGCTTGCCTACTTAGAGTCCGAGGAATTTCAGAAGATTC	atacccagctttctgttcactgaggtcacccttgccagttacaactggggtcctgatgtcaaggttgaaggggctggtgaccgggagagtgaagggcaaagcacactggttctctctctcggtcttctcagtaaaacctagaaccttgttctacagaggagctggagcctgccaggaaaaaaaggagagAGCAGCTTGCCTACTTAGAGTCCGAGGAATTTCAGAAGATTCtaaaagcaaagtccaagcacacagacatcctgaaagag
NAA16	N(alpha)-acetyltransferase 16, NatA auxiliary subunit	chr14	-1.6204	0.0119686	4521127	135	1	1.9	ATACCAACTTCTTCAGTTGCGCCCAACACAG	gagacgagATACCAACTTCTTCAGTTGCGCCCAACACAGcgtgcttcctggattggatatgccatcgcttatcatttgctgaaagattatgatacagcgctaaagctattagaagaatttagacaaacgcagcaa
DNAHC5	-	chr15	1.54614	0.0313605	4585508	135	1	1.9	TGGTCTCCGCAACATTCTGTCAGTTCTGCGCACCCTGGGAGCAGCAAAAAGAGCCAGTCCCACGGATACAGAATCCACCATCGTCATGCGCGTGCTGCGGGACATGAATCTTTCC	gttcactatgacttTGGTCTCCGCAACATTCTGTCAGTTCTGCGCACCCTGGGAGCAGCAAAAAGAGCCAGTCCCACGGATACAGAATCCACCATCGTCATGCGCGTGCTGCGGGACATGAATCTTTCCaaactg
PPP2R1B	protein phosphatase 2, regulatory subunit A, beta	chr9	-1.66462	0.0333133	4378289	135	1	1.9	GAATTAGTGTCTGATACCAACCAACATGTCAAGTCAGCGCTAGCTTCTGTAATTATGGGATTATCTACAGTTTTGGGC	GAATTAGTGTCTGATACCAACCAACATGTCAAGTCAGCGCTAGCTTCTGTAATTATGGGATTATCTACAGTTTTGGGCaaagagaataccattgaacatcttctgcctctatttttagctcagttaaaggacgag
SP1	Sp1 transcription factor	chr15	-2.05711	0.00242313	4623057	5680	42	1.89	CTGCAGTCCATTAATATCAGTGGCAATGGTTTC	gagagaagaaatttgcctgccctgagtgccctaagcgtttcatgaggagtgatcacctgtcaaagcatatcaagactcaccagaacaagaagggaggcccaggtgtagccctgagtgtgggcacattgcccctggacagtggggcaggttcagaaggcactgccactccttcagcccttattaccaccaatatggtagccatggaggccatctgtccagagggtattgcccgtcttgccaacagtggcatcaacgtcatgcaggtgacagagCTGCAGTCCATTAATATCAGTGGCAATGGTTTCtaagattagacacccagtgccagagacatatgggccaatacccactaagcccgggatgcaaggtagcatgggtccaagagacatctggaagaga…
HSD17B3	hydroxysteroid (17-beta) dehydrogenase 3	chr13	-1.54669	0.0185839	4338295	406	3	1.89	GAAAAGCTGGGGTGTAAAGGCTGTGTTTCTATAAAAGGGAGGCTGGC	gcaataattctgaaccggatcccttccagaatcttctatagcagcaccgctcaacgattcctcctgacacgatactcagattacctcaaacgcaacatcagcaacagatagtgggggaagggtgtgtgtgggggggtagagttagggttgggtgggggtagggtgaggtggggctggagggagagttgagaaggacatccagagctcttcattggtagtagtggccagagggtggtgacccttgacctcctgaaagggagccttccatgccacaggcacagtgtgcagttgttggaattcagagatcttagGAAAAGCTGGGGTGTAAAGGCTGTGTTTCTATAAAAGGGAGGCTGGCatcaagggaaatgctggaagaacccctccccccaaataata…
TMEM74	transmembrane protein 74	chr15	-1.6337	0.0217586	4401375	1353	10	1.89	GTGTAGACTTAGCACTTCTCCAGCATCCCCAACCTCCTTGCTCCAAGACAGTGCTATTCAAACAAGCTTCTCCCTATCTGGACCTCCTGACTCAGGGAACAACCAA	gaaacttgccttctcatttgagggattctgtcacaggaatgtgtgagtccctggataaatttggcttggtgatggcagtgtgctcttcccagagattctgccactttctccttgctccttttctgccctgacccgagtttctcactgctaacctcagtgacaagtcagaagatttgccccttccatcatcttctgttcccgggttccctttcccgtgtttgtaactctgatgagaaactgaggccaaggtgtcttcaaccagccatggctgtaaagggaatgaggaccagaggagcaggcctccctacagtccgggattaaattctgccagattcttcttatctaattgtgttgctgatagcaaaagtttggaaatttcggggagaaatctatccagct…
OLFR1046	-	chr2	-2.20736	0.0145957	4373246	951	7	1.88	GCAATCTGGGCATGGTTATCCTGACTCATGTAGACTCGAAACTACATACTCCTATGTACTTTTTCCTGAGACATTTATCAATCACGGATCTTGGCTACTCTACAGTTATAGGTCCAAAAATGATGGTAAACTTTGTAATGCAGCAGAATATCATT	atggagaaatccaaccacagtgcgaggatccaggtcactgaatttattctcttgggactcaccaacaacccaggcctcaaagcaccactctttgtaatatttttaatcatatatttggtaacactgatggGCAATCTGGGCATGGTTATCCTGACTCATGTAGACTCGAAACTACATACTCCTATGTACTTTTTCCTGAGACATTTATCAATCACGGATCTTGGCTACTCTACAGTTATAGGTCCAAAAATGATGGTAAACTTTGTAATGCAGCAGAATATCATTtcctacacagggtgtgctgtgcaactgacattctttgagattttcatcattactgaactgtttatcctctcagccatggcttatgaccgctatgtagccatctgcaaacctctt…
GRTP1	growth hormone regulated TBC protein 1	chr8	-1.60223	0.00732618	4408948	274	2	1.87	CAGCTGCAGTTCTCTTCAGAGCACACACTTCACCAATTCCTACCACAACGTTCCTGCTGTAAATACTTGAAATCACGACACTCAATGTGAACTTTTAAAAGAATGACTTAAAATTAGTGTTCTCCATTTTTTCCTACCTTTGGAGTCATAAACTG	aaaatcttttcagaaccaggaagcctgtccatgacgaccatcaccaggcttcggaagagctgccgagcagcgctgcaggcacagagctgagtgcacaggcgcccaCAGCTGCAGTTCTCTTCAGAGCACACACTTCACCAATTCCTACCACAACGTTCCTGCTGTAAATACTTGAAATCACGACACTCAATGTGAACTTTTAAAAGAATGACTTAAAATTAGTGTTCTCCATTTTTTCCTACCTTTGGAGTCATAAACTGaattctctggccca
PPARGC1B	peroxisome proliferator-activated receptor gamma, coactivator 1 beta	chr18	1.5293	0.0215948	4391082	1102	8	1.86	GTGGATGGCACCCAGGATAAGAAGACCCCCACACTGCGGGCTCAGA	GTGGATGGCACCCAGGATAAGAAGACCCCCACACTGCGGGCTCAGAgccggccttgtacggaactgcataagcacctcacttcggtgctgccctgtcccagagtgaaagcctgctccccaactccgcacccgagccctcggctcctctccaaagaggaggaggaggaggtgggggaggattgcccaagcccttggccgactccagcctcgccccaagactccctagcacaggacacggccagccccgacagtgcccagcctcccgaggaggatgtgagggccatggtacagctcattcgctacatgcatacctactgcctgcctcagaggaagctgccccaacgggccccagagccaatcccccaggcctgcagcagcctctccaggcaggttcaaccc…
FOXC1	forkhead box C1	chr13	1.56618	0.0464575	4514970	3990	29	1.86	TCCCGGCACTCTTAGAGCCAAATGGAATGGAACCCCAGAGCAGGAACAGTAAAAGAATCCAGCAATGCAAAATCGAAACTAAAAACATACAAATTTTAAAACTTGAGAAGATTCCTCACACCAGCGAACAGAATCTCTCCTGAAATTCAGCTCACCAGCATCAGCTCAAAGAAAACCTATTTTCCTAAAAGATTAATGCAGAACCTCCTCCATTTTTGCCTTATCTAAGTAAGCAAAACCGTAAACTATTTTGTACAGACAACAAAATCATGGTTTATTAAAGGACAGTTTACTCCAGATACCACGTAAGTTTCTTGCGTTCAGAGACTCGCTTTCCTGCTCATTCGTCTTGCCCCTCTGCCTCTGCCTTGCCTCTCACCTGTAAGATATTTTA	gaagttttcccaatgcttccttaagcggccggcgcaagagactgagaaaaggtgacgcgggggcccgggaaggcggccggcgcgctgcccccgcccctggttatttggccgccttagccagcagccccgagcagtgtctcctggaaggcgcaggcagtggcgagcagggcgccttattttttttatttgtttttgtttttttttttttttaatttttttttaacttttgtctctttttttgccccgactgcgcctggaagttgatccgaacgttcctccgaggcggcttgcagcgtcctggtctggccctctccgggtgcagcgaccctccctcgccgcccgcgcgggaactgagtgggctgcgaggcgccaggcgagcgcagggagaggccgagcggc…
SYT2	synaptotagmin II	chr1	1.80273	0.0404191	4353516	5675	41	1.85	CTGACGAGATCCAGAGCTATCAATACCTCAGTTACGCGACCTTAGAGGTTTCTTCATTTGTTTGCGGTGTGTCCTGTTTTTCCTTCCTTTTTCTCTTTTTAAAGACCAACTTCCTTTTGGTGGCTGTGTGAAGAGAGTCCCCTAAGAGGTGAAAGAAAAGCCTGGCTCTGTTATTGACCCCGGAGCGGCCCTTGTTGCATGCCCTTTCACGGTTTCCCCCTTACCCCAAGTGGGGCCCTCTACTGTCAGACAGTTGAAGCACTAACTGCTTTTCCTGGGTTTTGGACCAACAACATGGCAAGCACATTCTGTTTCTTGACTGTGAAGGCAACATAGTGGCCAGCATTGTGTGTGTGTGTGTGTGTGTGTGTGTGTGTGTGTGTGTGTGTGTACACCTGT…	aaagtccaggtggtcgtcaccgtgctagactacgacaaactgggcaagaatgaagccatcggaaagatctttgtaggcagcaacgccacaggcaccgagttgcggcactggtccgacatgctggccaaccctcggaggcccattgcccagtggcactctcttaagcctgaggaagaagtggatgctcttctgggcaagaacaagtaggctccagcggccggggccacgcccctaaggagccacgcccccgaggcgccacgccccctgaggacaCTGACGAGATCCAGAGCTATCAATACCTCAGTTACGCGACCTTAGAGGTTTCTTCATTTGTTTGCGGTGTGTCCTGTTTTTCCTTCCTTTTTCTCTTTTTAAAGACCAACTTCCTTTTGGTGGCTG…
YPEL1	yippee-like 1 (Drosophila)	chr16	-1.62739	0.00694072	4374592	2221	16	1.84	GAAAATTTATTATTGAACTTGCCCACATGATCAAAGA	gaacatgcctttgagagcagtcagaaatacaaggaagGAAAATTTATTATTGAACTTGCCCACATGATCAAAGAcaacggctggtaaagtgaagcggtccactcctgtttgaatcctattttatgaaagctgagtgtacagaagacctagcttcttggtgacaatgcttcttgaacttaacctcacaggccagcccagtctcaacacttgaaggtgtctctctaggctatccacttggtaaggtgcccatttgaatccctgtcgtgtacaatgcgtttttggaagtctgagttctttttctaacatcttaagttctagagaaagaattgaccagctggtgactcacctgcctagtgaatactttcttttaccctacgcctgcaatgcctggctgtgttc…
GADD45G	growth arrest and DNA-damage-inducible, gamma	chr13	-1.64098	0.019164	4348997	418	3	1.84	GGACCCTGACAATGTGACCTTTTGCGTGCTGGCTGCCGATGAAGAAGATGAGGGCGACATAGCGCTGCAGATCCATTTCACGTTGATTCAGGCGTTCTGCTGTGAGAACGACATTGATATCGTGCGCGTGGGAGAC	gatgcagggcgccgggaaagcactgcacgaacttctgctgtcggcgcagcgccagggctgtctgaccgctggcgtctacgagtccgccaaagtcctgaatgtgtgagtgtagaaaggccccgcgtgcagggattggggttggcgcggcgcggagacctgggggtggcatcgactctgaccttgtccttcccatctgctctgcagGGACCCTGACAATGTGACCTTTTGCGTGCTGGCTGCCGATGAAGAAGATGAGGGCGACATAGCGCTGCAGATCCATTTCACGTTGATTCAGGCGTTCTGCTGTGAGAACGACATTGATATCGTGCGCGTGGGAGACgtgcagaggctggcggcgatcgtgggcgccgacgaagaggggggcgcgccgggagacct…
SULT1A1	sulfotransferase family, cytosolic, 1A, phenol-preferring, member 1	chr7	1.63154	0.000564035	4675456	140	1	1.83	GGAGCCCTTGCGTAAACCACTGGTGCCTGTGAAGGGAATCCCACTCATCAAATACTTTGCGGAGACAATGGAGCAACTGCAGAACTTCACAGCCTGGCCTGATGATGTGCTCATCAGCACGTACCCAAAGTC	caacatGGAGCCCTTGCGTAAACCACTGGTGCCTGTGAAGGGAATCCCACTCATCAAATACTTTGCGGAGACAATGGAGCAACTGCAGAACTTCACAGCCTGGCCTGATGATGTGCTCATCAGCACGTACCCAAAGTCtg
OPRM1	opioid receptor, mu 1	chr10	-1.55366	0.00222501	4379014	420	3	1.83	TGGAATGAGTAGATTAAATCGGTGAGCAAGATGGTG	gagcctcagtcagcagagacatgatgtgaatgaacggactgattagacaaggtttcctgaacactgaaatacaaaacaaatagagagcttactagagaaaattcgtagcccgaaaattcaattatagaaacaaatgagtgttagagtagatatggtaaggcctcagagaggttttatttcatgactaacaacatgacccaaggcacctaatccatggtgattagattacaaagacaattctagtgcctgggactagagaaatgtttgtctcccacagacaagcctcacacttcagtaaTGGAATGAGTAGATTAAATCGGTGAGCAAGATGGTGggaggagtcaaaatattttcatgccttcctgtggaactccaaaggaagaccaacacagtcaacta…
CP	ceruloplasmin (ferroxidase)	chr3	1.51054	0.020346	4623278	140	1	1.83	AGCAAGGTGCCACAAGAATTGGTGGCTCTTATAAAAAAATGGCATATCGTGAGTACACAGATGGTT	tgattcaagggtattttttgAGCAAGGTGCCACAAGAATTGGTGGCTCTTATAAAAAAATGGCATATCGTGAGTACACAGATGGTTccttcacaaaccgaaaacaaagaggccctgatgaggaacatcttggaatcctag
ABCA4	ATP-binding cassette, sub-family A (ABC1), member 4	chr3	1.74574	0.0295932	4624016	140	1	1.83	CTTGGCAAGAGTATATCGAGATTTTCAAG	CTTGGCAAGAGTATATCGAGATTTTCAAGaactcttcatggacaccccggaggtccagcaccttggccaggtttgggccgagctccgcaccttgtcgcagttcatggacaccctgaggactcaccctgagagatttgcag
SLC11A1	solute carrier family 11 (proton-coupled divalent metal ion transporters), member 1	chr1	1.56802	0.0425407	4734800	280	2	1.83	AGCCAGCGCCTTGCCGGGAGACCTACCTGAGTGAGAA	gattcttggaaacctctgcttggcacataggtggacctgccagttgcggggagcggaggtcgaggtcgtgggaggaggcaggtggcttgaatcccaggctcttgaaagaagcacacacccacctagcatcctggggtccctgacaggtgacaagagccccccgaggctgagcaggcccagttatggctccatttccagcctgcctggcccagcacctcAGCCAGCGCCTTGCCGGGAGACCTACCTGAGTGAGAAgatccccattcccagcgcagaccag
HEPACAM	hepatic and glial cell adhesion molecule	chr9	1.71619	0.0269984	4536924	282	2	1.82	AAAGGTGCTCACCATCACCCGAGTACTCATGGAAGATGACGACCTGTACAGCTGTGTGGTGGAGAACCCCATCAGCCAGGTCCGCAGCCTGCCTGTCAAGATCACTGTGTA	tgcccatttcaaggccgcaggtattagtggcttcaaccactgtgctggagctcagtgaggccttcaccctcaactgctcccatgagaatggcaccaagcctagctacacgtggctgaaggatggcaaacccctcctcaatgactcccgaatgctcctgtcccctgaccaAAAGGTGCTCACCATCACCCGAGTACTCATGGAAGATGACGACCTGTACAGCTGTGTGGTGGAGAACCCCATCAGCCAGGTCCGCAGCCTGCCTGTCAAGATCACTGTGTAta
HSPA12A	heat shock 70kDa protein 12A	chr19	1.59903	0.0197109	4344248	4248	30	1.81	CCAGAGGTATCCACGGTCAAGTTCCTCTTTCTGGTGGGTGGCTTTGCAGAGGCGCCCCTTTTGCAGCAGGCAGTGCAGACCGCTTTTGGCGACAAATGCAGGATCATCATCCCGCAGGATGTGGGCCTCACCATCCTCAAGGGCGCTGTCCTCTTCGGCCTGGACCCTGCCGTTATCAAGGTGCGCCGGTCCCCTCTCACCTACGGAGTAGGTGTGCTGAACCGCTACGTGGAAGGGAAGCACCCTCCCGAGAAGCTATTGGTCAAGGACGGCACACGCTGGTGCACCGACGTCTTCGACAAGTT	gggacctgtttcagaagCCAGAGGTATCCACGGTCAAGTTCCTCTTTCTGGTGGGTGGCTTTGCAGAGGCGCCCCTTTTGCAGCAGGCAGTGCAGACCGCTTTTGGCGACAAATGCAGGATCATCATCCCGCAGGATGTGGGCCTCACCATCCTCAAGGGCGCTGTCCTCTTCGGCCTGGACCCTGCCGTTATCAAGGTGCGCCGGTCCCCTCTCACCTACGGAGTAGGTGTGCTGAACCGCTACGTGGAAGGGAAGCACCCTCCCGAGAAGCTATTGGTCAAGGACGGCACACGCTGGTGCACCGACGTCTTCGACAAGTTcatctccgccgaccagtctgtggctctgggggagctggtcaagcgtagctacaccccggccaagccttcccagctgg…
IYD	iodotyrosine deiodinase	chr10	1.54953	0.0383571	4419840	848	6	1.81	AATGCAGGGCTAGTGACGGTCACTACCACTCCCCTCAACTGTGGTCCTCGTCTGAGGGTGCTCCTGGGCCGCCCCTCACATGAGAAGCTGTTGGTGCTACTTCCTGTGGGGTACCCCAGCAGAGATGCCACAGTGCCTGACCTCAAGCGGAAAGCTCTG	AATGCAGGGCTAGTGACGGTCACTACCACTCCCCTCAACTGTGGTCCTCGTCTGAGGGTGCTCCTGGGCCGCCCCTCACATGAGAAGCTGTTGGTGCTACTTCCTGTGGGGTACCCCAGCAGAGATGCCACAGTGCCTGACCTCAAGCGGAAAGCTCTGgaccagatcatggtgacagtatagccagccaacctaaggagatgctggaatgctgggatgacccccacttctttcctcccggggctgctggcacctcttactctctgagtcaggtcttctgaaaccagtgtacagggaaggccactttccttgtagtgatttttttcatactttctagaactttcagtccagtaagttatttttaatggactgttttagtgaatatatggggcaagaggc…
ASPM	asp (abnormal spindle) homolog, microcephaly associated (Drosophila)	chr1	-1.90438	0.0121668	4344173	142	1	1.8	CAACAGTGACGTCACGGGATTGGCGATGTTCATTCTGAATCGCTTACTTTGGAATCCT	acagtttttggagaactgatccctctggcagaCAACAGTGACGTCACGGGATTGGCGATGTTCATTCTGAATCGCTTACTTTGGAATCCTgacatagcagctgaatatagacaccccactgttcctctcctgtttcgggatg
PEO1	-	chr19	-1.5126	0.0443688	4632961	142	1	1.8	AGACTACATTGTTGGAGCCTTTCGGAAGTTTGCTACAGACAACAGTTGCCACGTGACTCTGGTCATTCACCCTCGGAAAGA	gattgcagctcaAGACTACATTGTTGGAGCCTTTCGGAAGTTTGCTACAGACAACAGTTGCCACGTGACTCTGGTCATTCACCCTCGGAAAGAagacgacgacaaggaactgcagacagcatccattttcggctcagccaaa
HBP1	HMG-box transcription factor 1	chr12	-1.55974	0.0472266	4539199	142	1	1.8	GTACACATCATAGCTACTAGCAAAAGTTTACATTCCTATGCACGCCCACCACCAGTGTCCTCTTCTTCAAAAAGTGGGCCAGCCTTCCCTCA	atcatctcctGTACACATCATAGCTACTAGCAAAAGTTTACATTCCTATGCACGCCCACCACCAGTGTCCTCTTCTTCAAAAAGTGGGCCAGCCTTCCCTCAtgaccactggaaggaagaaacaccagtaagacatgaaagg
IL1F9	interleukin 1 family, member 9	chr2	-1.88814	0.034626	4664033	143	1	1.79	TTCTAAACACCCATTTTCTACACAC	gcaccagaacaagatcacgatggaaaacaatgaaaaaaaaaacattgtgtatggaagtgatgttgagatggaacacgagagagctgggctatttgtatcttcagctatgttTTCTAAACACCCATTTTCTACACACatctcag
CCL24	chemokine (C-C motif) ligand 24	chr5	-1.5646	0.00249572	4739850	144	1	1.78	TCATATCTCCAGGATCTCTTTTCTGCACC	gtccTCATATCTCCAGGATCTCTTTTCTGCACCccagctttgaactctgagctgtgcctgacctccagaacatggcgggctctgctacgatcgttgccggcctccttctcctggtagcctgcgcgtgttgcatcttccccatag
MOS	v-mos Moloney murine sarcoma viral oncogene homolog	chr4	1.60456	0.0187493	4530521	1449	10	1.77	TGCCTTCGCCTCTAAGCCTGTGTCGCTACCTCCCTCGTGAGCTGTCGCCATCGGTGGACTCGCGGTCCTGCAGCATTCCTTTGGTGGCCCCGAGGAAGGCAGGGAAGCTCTTCCTGGGGACCACTCCTCCTCGGGCTCCCGGACTGCCACGCCGGCTGGCCTGGTTCTCCATAGACTGGGAACAGGTATGTCTGATGCATAGGCTGGGCTCTGGAGGGTTTGGCTCGGTGTATAAAGCCACTTACCACGGTGTTCCTGTGGCCATCAAGCAAGTAAACAAGTGCACCAAGGACCTACGTGCATCCCAGCGGAGTTTCTGGGCTGAACTGAACATTGCAAGACTACGCCACGACAACATAGTTCGGGTTGTGGCTGCCAGCACGCGCACGCCCGAAGACT…	actgtttaacgggggaagaagttgctaaggattcactttagctgtgagcaatcgtttcatctgagactgccaggcttcatctgcacccccaaccccacctgacttattttttaaaaaagaaacaccttgtggagtagtgatagcacagatgtggctggttttgagaatcaaggaagaagggaaaggaactgggatgaaggcagcaatcttcagccatgctcccaaacttccctggctgttcctactcatttctccctagtgtctcatgtgactgtcccatctgagggtgtaaTGCCTTCGCCTCTAAGCCTGTGTCGCTACCTCCCTCGTGAGCTGTCGCCATCGGTGGACTCGCGGTCCTGCAGCATTCCTTTGGTGGCCCCGAGGAAGGCAGGGAAG…
2010300C02RIK	-	chr1	1.70336	0.0374167	4508931	145	1	1.77	AAGCAGGGTGACTTCGTCCGGAGCAAATCTTTCCTG	gagtctgtgAAGCAGGGTGACTTCGTCCGGAGCAAATCTTTCCTGatgacccctgcaaagcctgctgtgacccagaggcaggggtcaaaactgaacctcaaggaagggctacagagaggaatctcactgtcccatcagaacttgg
GTDC1	glycosyltransferase-like domain containing 1	chr2	-1.51179	0.00441356	4429845	2188	15	1.76	GGTTTCTGAGAAGTCACCGGAGAACTGTGAATCAAAGTCTGATGAACACCCTGACCTTGATGCTGAACAAGAAGCCCTGGACAACCCATCAGTCCATAAATCAGG	attcatgcccaagcacaaaatagcccacttaaggaggatgctcagccttattggagatgctgctgcatctcagtctgtggcgccttgtccccagccagggcagagGGTTTCTGAGAAGTCACCGGAGAACTGTGAATCAAAGTCTGATGAACACCCTGACCTTGATGCTGAACAAGAAGCCCTGGACAACCCATCAGTCCATAAATCAGGctctcttcctgtgagtaaagaaaacctgcctcttgatcccagcacccttctgtgtggagctgaagatccgcaaagaccgctgcacattacatggccgcacaggtggtaagtccagacacgccactttctcagagctttacacaatgtgttttcacgatggactctctaacttgctgtccgtgtagcttt…
DLL1	delta-like 1 (Drosophila)	chr17	-1.55959	0.0174166	4705503	727	5	1.76	CCTGACAGAAAAAGGCCAGAGTCTGTCTACTCTACTTCAAAGGACACCAAGTACCAGTCGGTGTATGTTCTGTCTGCAGA	tggggagattCCTGACAGAAAAAGGCCAGAGTCTGTCTACTCTACTTCAAAGGACACCAAGTACCAGTCGGTGTATGTTCTGTCTGCAGAaaaggatgagtgtgttatagcgactgaggtcagtgtgcggccctcttgtcgtggacgggagtgatgtggagagggtccatttctgcctgcagttaacttcctgtcctgtctcctgggcccttctaggtgtaagatggaagcgatgtggcaaaattcccatttctcttaaataaaattccaaggatatagccccgatgaatgctgctgagagaggaagggagaggaaacccagggactgctgctgagaaccaggttcaggcgaagctggttctctcagagttagcagaggcgcccgacactgccagccta…
SLC6A13	solute carrier family 6 (neurotransmitter transporter, GABA), member 13	chr6	1.69437	0.0062055	4725872	440	3	1.75	GGCTCACAGAACTGGAGTCTAACTGCTA	agacttcgccagctcgtgtgcccggctgaagaccttccccagaagaaccaaccagagccaactgctcctgcgacaccgatgacatcccttctcaGGCTCACAGAACTGGAGTCTAACTGCTAgggccagggcctttgacacacctgtgagcctggctgtgggggcagctatagaggcagaggggcggaactacccctctgtggtggggcagaaagacgaaagggggtatttgggactcaccttctgaactgggtacctcctatcttgatgcccctattccagggtggtccacacattgtgacgtgcccgaatcaataacatcccattgaggcagcttgggaagcccagggagggctggggaggcaaaagcctggcttgttgctgggccctcttccttcc…
COL4A1	collagen, type IV, alpha 1	chr8	1.58784	0.0246057	4597318	1460	10	1.75	TTTGTTGCTAGAAATGAAACGTTGAAAGAGAAGTTACCACACGTACCACTAATAAACCTGTAAGCTTTGCTGCA	gaagcccacgccatccaccttgaaggcaggggagctgcgaacacacgtcagccgctgccaagtgtgcatgagaagaacataactatgatgctcgcctctgccaccgtcacaacatggtgctactccccccccttgtcctcttctccctcccattgtatttgtaacagcaatgaaccctagaattatatcctgtgtacctcactgtccactatgaaaaccataaagtgccttatagggattcgcgtaactaacacaccccgcttcgttggcctctgtttgctgaaggagaaggacaggcagcggagagctttccataatggcacataccaaatggcgctcctgatccaataaaagatgaattgcattttgcaatccagtgcactgatgtctggggcgaga…
FARS2	phenylalanyl-tRNA synthetase 2, mitochondrial	chr13	-1.51527	0.0413061	4354425	292	2	1.75	ACAGCCCTCATAGAGCTCCAGGGAGCACCAGGAAGGGGGAAACACATTGTTTGTGAACTGGAGTGTCTGCCCTCACTTGACAGATGGGTCTACTTTAGGACGTCACGAAATAAAGGATCACT	gacacacaggaccagccactgctaccgcattacctaccgccacatggaacggacactgtcccagagagaagtcggcaatgtccaccaggctgtgcaggaggccgccgtgcagctgctgggtgtggagggccgtttctgatgcagtggcagtccacaggccACAGCCCTCATAGAGCTCCAGGGAGCACCAGGAAGGGGGAAACACATTGTTTGTGAACTGGAGTGTCTGCCCTCACTTGACAGATGGGTCTACTTTAGGACGTCACGAAATAAAGGATCACTtttcagaagc
C330027C09RIK	-	chr16	-1.78376	0.00515811	4553525	148	1	1.73	TTCTGGACAAAAGCTCACACGACTGTTTACATCACATCAGATATTACCAAGTGAATGCTTGAGCTGCCTTGTAGAACTTCTCGAAGACCCAAACATAAGTGCTTCACTGATC	gtagtTTCTGGACAAAAGCTCACACGACTGTTTACATCACATCAGATATTACCAAGTGAATGCTTGAGCTGCCTTGTAGAACTTCTCGAAGACCCAAACATAAGTGCTTCACTGATCttaagtattatcagtttgctgtctcaactgg
FANCI	Fanconi anemia, complementation group I	chr7	-1.53474	0.022561	4374601	443	3	1.73	CCCAGCAGACGAACTCTATCACGTGGAAGGCACCGTTATTCTGCACATCGTATTTGCCATCAAACTGGACTGTGAATTAGGCAGAGAACTTC	gttgtcagagcttattactgcCCCAGCAGACGAACTCTATCACGTGGAAGGCACCGTTATTCTGCACATCGTATTTGCCATCAAACTGGACTGTGAATTAGGCAGAGAACTTCtgaaacacttgaaggtagctttaagatgcttttagggggaacaatttttattttcttgtctctttggcctgctctcaggactctttcctcctcctgggttgcctcgtccagccttgatatgaggatttttttttttttttgcctactcttactgcatcttgttatgccatgttcagttgatatccctgggaggcctgctcttttctgaagggaaacaggaacagtggatatggaggaggggaagggagaggagaagctgggaggagtggaaggagggggaaactgg…
TRAF2	TNF receptor-associated factor 2	chr2	-1.57882	0.0242951	4544512	149	1	1.72	GCTACAAGATGTGTCTACGAGTCTACTTGAATGGCGACGGCACTGGGCGGGGAACTCATCTGTCTCTCTTCTTCGTGGTGATGAAAGGCCCCAATGATGCTCTGTTGCAGTGGCCTTTTA	ccttctacacaagcagatatgGCTACAAGATGTGTCTACGAGTCTACTTGAATGGCGACGGCACTGGGCGGGGAACTCATCTGTCTCTCTTCTTCGTGGTGATGAAAGGCCCCAATGATGCTCTGTTGCAGTGGCCTTTTAatcagaag
MAP1LC3A	microtubule-associated protein 1 light chain 3 alpha	chr2	3.62724	0.00415185	4439349	599	4	1.71	CCTCCCAAGAAACCTTCGGCTTCTG	gcgccgcctgcaactcaaccccacgcaggccttcttcctgctggtcaaccagcacagcatggtgagcgtctccacacccatcgctgacatctatgaacaggagaaggatgaagacggattcctctacatggtctacgCCTCCCAAGAAACCTTCGGCTTCTGagtcaagaggaggggaggggggtggctgggagttctggtcaggttctccccagggaggtcctggctcctaaactaagctatttcagtccccagtggattaggcagagatgtgacacccactcccccccccaggtaggggccaccagccagcctaccacatcctgggtaggtcctgggccagtcatgttcgggttgctcttttgggtgctggctgggttgggagtgggtggggagcag…
DLGAP5	discs, large (Drosophila) homolog-associated protein 5	chr14	-1.66358	0.0160957	4700686	1945	13	1.71	TTCTCTGTTGAAACGAATTTGCCTCTTCCTGCTGGTGATGCTAATACCAATCAAAAAGAAGCAATCTCAGCTGTGGAAGGAGCGAGCTCTGCAGTCACCTCCCAGGATTTGCTGATGAGCAACCCTGAGACAAATACCTCCTCACAGAGCAACACCTCACAAGAA	gatgtaaataaaataaatgtcaagatggattgtTTCTCTGTTGAAACGAATTTGCCTCTTCCTGCTGGTGATGCTAATACCAATCAAAAAGAAGCAATCTCAGCTGTGGAAGGAGCGAGCTCTGCAGTCACCTCCCAGGATTTGCTGATGAGCAACCCTGAGACAAATACCTCCTCACAGAGCAACACCTCACAAGAAgaagctgaggcgtcgcagtcaggttaggtcttctcagatacaatgaagcctggaaaacagtacagatgtagatggttgttgtagaattctgagaaccaggttctcatgatgagggttaagctattagaagctcactataactatctcctacaaactagtttcagaatactttgttcttcaaccagctgtgaagggccatgc…
DCT	dopachrome tautomerase (dopachrome delta-isomerase, tyrosine-related protein 2)	chr14	-1.58983	0.0303069	4525957	300	2	1.71	CTGTAATCGGAAGAAGCCGGCCATCCTAAGACGGAATATCCATTCCCTGACTGCCCAGGAGAGGGAGCAGTTCTTGGGCGCCTTAGACCTGGCCAAGAAGAGTATCCATCCAGACTACGTGATCACCACGCAACACTGGCTGGGGCTGCTCGGACCCAACGGGACCCAGCCCCAGATCGCCAACTGCAGCGTGTATGACTTTTT	gaaactttgctggttataattgtggaggctgcaagttcggctggaccggccccgaCTGTAATCGGAAGAAGCCGGCCATCCTAAGACGGAATATCCATTCCCTGACTGCCCAGGAGAGGGAGCAGTTCTTGGGCGCCTTAGACCTGGCCAAGAAGAGTATCCATCCAGACTACGTGATCACCACGCAACACTGGCTGGGGCTGCTCGGACCCAACGGGACCCAGCCCCAGATCGCCAACTGCAGCGTGTATGACTTTTTtgtgtggctccattattattctgttcgagacacattattag
DLGAP5	discs, large (Drosophila) homolog-associated protein 5	chr14	-1.93038	0.0374759	4668991	1945	13	1.71	CTGTTACATAAAAGTCTCACTTCTGA	gatgtaaataaaataaatgtcaagatggattgtttctctgttgaaacgaatttgcctcttcctgctggtgatgctaataccaatcaaaaagaagcaatctcagctgtggaaggagcgagctctgcagtcacctcccaggatttgctgatgagcaaccctgagacaaatacctcctcacagagcaacacctcacaagaagaagctgaggcgtcgcagtcaggttaggtcttctcagatacaatgaagcctggaaaacagtacagatgtagatggttgttgtagaattctgagaaccaggttctcatgatgagggttaagctattagaagctcactataactatctcctacaaactagtttcagaatactttgttcttcaaccagctgtgaagggccatgc…
CNTN6	contactin 6	chr6	1.82509	0.0334102	4552356	151	1	1.7	TTGTTCAAGTTGGTGGTGATATTTCTATTGAATGCAAACCAAATGCTTTCCCCAAAGCATCGATTTCCTGGAAAAGA	cctcagctccagatttctccaaaaatcccattaaaaaaatttcagTTGTTCAAGTTGGTGGTGATATTTCTATTGAATGCAAACCAAATGCTTTCCCCAAAGCATCGATTTCCTGGAAAAGAggaacagagaacctgaaacaaagtaaaag
TRANK1	tetratricopeptide repeat and ankyrin repeat containing 1	chr9	1.67483	0.00202024	4653312	1517	10	1.69	CCGTTGTCACTATCGCCCAGTTAGAGGTGGCATAGGGTCAGAGTGCTCCTCTTGCAAGGATCTCTAGTTTTCCAAGTTGAGGTCTAACAGCAACACTGCTCCCCAGACACCACACATGTCCAGTTAGGTGGGAGGTAGTTGAAAGGAGTGCTGGGACTTCTCTGCCCCAAGCCAGGCTCCTGGGCTCATAACCACTGTAGCAGGGGAGTAGGCATTTAAGATTGGCAGCTTGGAGTGCCCCTGCTCCAGGTTAGAAAATCCCTCTGTGGATCCCACATCTCTTGGCACACTGCTGTAAAACAGCAAGCAGAGCCAAGGCTGTCTGTGCCCAAAGTACACCTTGCCATAAGCGACCCCTGAGTCCAGGCTCTCCCTTTTGGTTGTCTGAGTGGCTACTGT…	gtactgttcaggaggaagagtatgaaaatgaagtggaagactttggtgagctccgccctagaaggcgtgcccagaaatgtgggaagcagagaaagcactaatgtgttttcacacatctgttgcctcccagaccttcagaccattccatcctctgttaaacttctgaatgctggctggtgcagaagagaaatataatgtgaattagtgttaaaaagggacagccacctttgctgtCCGTTGTCACTATCGCCCAGTTAGAGGTGGCATAGGGTCAGAGTGCTCCTCTTGCAAGGATCTCTAGTTTTCCAAGTTGAGGTCTAACAGCAACACTGCTCCCCAGACACCACACATGTCCAGTTAGGTGGGAGGTAGTTGAAAGGAGTGCTGGGACTTCTCTGC…
USP3	ubiquitin specific peptidase 3	chr9	-1.8275	0.0184973	4499487	3942	26	1.69	TGACCATGAGTCATCAACTACACCGGACAACATTTCCATTTTCCATAAATACTTGATCCAAGAGTCAAATTTCAGTATGCACTTTTCAATTTCCAGTTTGGGGTTTAGTTTGGTCAGTGGTAGTGACTTACCCAACATGAGCACCAACTAATTTTTGTTGTTGTTCTACCAGAAAACCTCAGCAGGCATTTTGATTGGCT	ggttggttctggacattacacagcatatgcagttcacgaaggccgctggttccatttcaatgacagcactgtgacagtgactgatgaggagaccgttgggaaggcaaaggcctacattctgttttatgtggagcgtcaggccagagctggagcagaaaaactgtaatacctccTGACCATGAGTCATCAACTACACCGGACAACATTTCCATTTTCCATAAATACTTGATCCAAGAGTCAAATTTCAGTATGCACTTTTCAATTTCCAGTTTGGGGTTTAGTTTGGTCAGTGGTAGTGACTTACCCAACATGAGCACCAACTAATTTTTGTTGTTGTTCTACCAGAAAACCTCAGCAGGCATTTTGATTGGCTgctttagttgtaataattcaattttt…
CGA	glycoprotein hormones, alpha polypeptide	chr4	1.84648	0.0168307	4337438	305	2	1.68	AAATGCCAGAGTGGAGAATCATACGGAGTGCCACTGTAGCACTTGCTACTACCACAAGTCGTA	gccacagtaatgggAAATGCCAGAGTGGAGAATCATACGGAGTGCCACTGTAGCACTTGCTACTACCACAAGTCGTAgcttctgagcgcgcagagggctgtgctgacggctgctgagccgagccattcaatggcgctgtgtgtcaccacctcctccctaccagacttctgacgcgcttcagttacacactgcctctttacggttacatcccttatacttcagtacaatctgcagtctcttctcgttagggaaatatgtagtatttaccacggttccgtcagaaataaagccttttaaatcatcaa
RAE1	RAE1 RNA export 1 homolog (S. pombe)	chr2	-1.87314	0.0390012	4380864	457	3	1.68	CCAACTCCTCAGGAAATAGCCATCAATCTC	ggacatgagttttataatccccaaaagaaaaattacattttcttgcgtaatgcagctgaagagctaaagccaaggaataagaaatagtggcctgaagctgggactgttggagtttcatctcctctctgcccaaacttgggctcaagccctcggtggcccacagccctggccatgggtgtccactcctggagggactgttcttgttgagcatcagcacagcatcctggcgacttgccgtctctccattcagctccctgctgcggttttcctgaaactgagattctcaactggagtcagatcttgggggcactgtgtccagcagtgtgtatttgacagtgttgggtgggaactgttggtgagccctgtgttgtgttttataataaaatattttgaagatgg…
E330009J07RIK	-	chr6	-1.50493	0.00230212	4521937	154	1	1.66	CTGGAGATGCCAGGACATTACTCTCATCTGGCTGCATTCTATGAAGACAAGAAAGGGGTGCTCCACGCTGGCCCCGGGAGGGGTGGCAGCTTGCCACCTGTCTACTGGTTGCCTTCTATTCACCGCTATATGTATCCAGAGATG	acaccagCTGGAGATGCCAGGACATTACTCTCATCTGGCTGCATTCTATGAAGACAAGAAAGGGGTGCTCCACGCTGGCCCCGGGAGGGGTGGCAGCTTGCCACCTGTCTACTGGTTGCCTTCTATTCACCGCTATATGTATCCAGAGATGaag
ITIH2	inter-alpha (globulin) inhibitor H2	chr2	1.62517	0.002944	4569424	309	2	1.66	CAGAAGGACTACAGGACGGATATCGTGTTTGGAACAGACGTTCCCTGCTGGTTTGTACACAACAGTGGGAAAGGTTTCATCGATGGACATTATAAGGATTATTTTGTGCCTCAGCTCTACAGCTTTCTCAAGCGGCCTTA	aggcctgCAGAAGGACTACAGGACGGATATCGTGTTTGGAACAGACGTTCCCTGCTGGTTTGTACACAACAGTGGGAAAGGTTTCATCGATGGACATTATAAGGATTATTTTGTGCCTCAGCTCTACAGCTTTCTCAAGCGGCCTTAatggcttatagttttggaaactgtatgtgtatccttttctcccttgatactttttgcagttactcccccgtttcagcaactcaaaataaacgcagatattatagtggcctaaaaggcctgctaacccaccggagaaaaataaatatttgcaaaaaaggctca
D930015E06RIK	-	chr3	-1.60912	0.0107621	4620859	154	1	1.66	ATTTCAGAACGGATGCCTCTACAGCCCAGTTTCACATAGAGAGTCACGAGACTGCAACAGGAGTCTGGTCAATATGGTACCGCAGCCATTTTGACCAGA	gtATTTCAGAACGGATGCCTCTACAGCCCAGTTTCACATAGAGAGTCACGAGACTGCAACAGGAGTCTGGTCAATATGGTACCGCAGCCATTTTGACCAGAgcattgtattaaaagatgtgtttgtttccaaggagaccaagcacattttaaag
NEUROD2	neurogenic differentiation 2	chr11	-1.96374	0.0144996	4741421	2927	19	1.66	TGGTGTCCTACGTGCAGACTCTGTGCAAGGGGCTGTCACAGCCCACCACGAATCTGGTGGCCGGCTGCCTGCAGCTAAACTCTCGTAACTTCCTCACGGAGCAGGGCGCGGACGGCGCCGGCCGCTTTCACGGCTCGGGTGGCCCGTTCGCCATGCATCCGTACCCATACCCGTGCTCCCGCCTGGCAGGCGCACAGTGTCAGGCGGCTGGCGGCCTGGGCGGAGGCGCGGCGCACGCCCTGCGGACCCACGGCTACTGCGCCGCCTACGAGACGCTGTACGCGGCGGCCGGTGGCGGCGGCGCTAGCCCGGACTACAACAGCTCCGAGTACGAGGGTCCACTCAGTCCCCCGCTCTGTCTCAACGGCAACTTCTCGCTCAAGCAGGACTCGTCCCCCG…	gcaccatgctgacccgcctgttcagcgagcccggcctcctctcggacgtgcccaagttcgccagctggggcgacggcgacgacgacgagccgaggagcgacaagggcgacgcgccgccgcagcctcctcctgctcccgggtcgggggctccaggacccgcccgggccgccaagccagtgtctcttcgtggaggagaagagatccctgaacccacgttggctgaggtcaaggaggaaggagagctgggcggcgaggaggaggaggaagaggaggaggaggaaggactggacgaggcggaaggcgagcggcccaagaagcgcgggccgaagaaacgcaagatgaccaaggcgcgtctggagcgctccaagctgcggcgacagaaggccaacgcgcgggagc…
SYNJ2	synaptojanin 2	chr17	1.72141	0.0415556	4389452	2007	13	1.66	GTGGGCATTGCTTGACCTGGTCAAAGGGATGTCGATGTAAAAAGGCACACTGAAACCCTTTGCTTATCGTCACTCTGTGTAGTGTATGAGAACTGTTTGCCACTCTGTACAGATATTCAGCCACCCAAATGTTCCATTCGAGATCATGGGTCTTAAGCTTGCTCTC	cccatgttaccagaagaaaactttgagccacagcctgtccattttacaatggcttcccaggaaatgaaccttgagacccctcctccaataacagctactcccatcccgcctgttcccaaaccaagaacacttcagcctgggaaaggtgttgaggggaggccaagcagcggtaagccagaaccagatgaagctccttccgtgacaggcactgtggagtcaccacctccagaggcccaggaggccccgtctctggctcccaaggtgcctccgaggaggaagaagtctgcaccagcggccttccacctgcaggtcctgcagaacaacagccaagttctccagggcctcacgtgctccagcagttctccaccctcactgaagcccgacacccacccgctctgt…
MYRIP	myosin VIIA and Rab interacting protein	chr9	1.57984	0.00228486	4643639	626	4	1.64	CGCCTGCTGACCAAACCGAAGAGTGGGACCTTTCAGGCCCTGGAGGTGGCGTCCAGTGTGACGTCTGCCTATGATGAGATCGGTTCCGACAGTGAGGAAGACTTTGATT	acctggccccacttttgcagagccccgatgggaactggatgaccttgaaggacggtagtagacagcccccaaccCGCCTGCTGACCAAACCGAAGAGTGGGACCTTTCAGGCCCTGGAGGTGGCGTCCAGTGTGACGTCTGCCTATGATGAGATCGGTTCCGACAGTGAGGAAGACTTTGATTacagcgaagccttgagtaagctgtgcccaccgtcccagagcaggctcaagcaaccccagcctcagcctacacaggcccagagttctggccaaggtcccttagccacctctccctcaaaccctgaggccatgtgctcggattcagagacatcttccaccagctcatctcgggaagctggctgccgggctaagctgtcctggctgcagaggaaggccc…
KCNC4	potassium voltage-gated channel, Shaw-related subfamily, member 4	chr3	1.62728	0.00579614	4508651	937	6	1.64	GTGCTGCCCTGATACGCTGGACTTTGTCAAGAACTTGCTCAACATCATCGACTTTGTGGCCATCTTACCCTTTTACCTGGAGGTGGGATTGAGTGGTTTGTCTTCCAAGGCAGCTCGCGATGTGCTGGGTTTCCTGCGTGTGGTACGCTTTGTACGCATCCTGCGGATCTTCAAGCTCACACGCCACTTTGTGGGGCTGCGTGTGCTAGGCCACACTCTCCGGGCCAGCACTAATGAGTTC	gtggtagcctttgcctctctcttcttcatcttggtctccattaccaccttctgcctggagacccatgaggccttcaacattgaccgaaacgtgacggagattcatcgggtagggaatatcaccagcgtgcgcttccggcgggaggtagaaacagagcccattcttacctacatcgagggtgtgtgcgtgatgtggttcactctagagttcctggttcgcattgtGTGCTGCCCTGATACGCTGGACTTTGTCAAGAACTTGCTCAACATCATCGACTTTGTGGCCATCTTACCCTTTTACCTGGAGGTGGGATTGAGTGGTTTGTCTTCCAAGGCAGCTCGCGATGTGCTGGGTTTCCTGCGTGTGGTACGCTTTGTACGCATCCTGCGGATCTTCAAG…
HNF4A	hepatocyte nuclear factor 4, alpha	chr2	1.71177	0.00793297	4631354	156	1	1.64	CTCTGGGATCAATGGCGACATTCGGGCAAAGAAGATTGCCAACATCACAGACGTGTGTGAGTCTATGAAGGAGCAGCTGCTGGTCCTGGTCGAGTGGGCCAAGTACATCCCGGCCTTCTGCGAACTCCTTCTGGA	atcacctctcccatCTCTGGGATCAATGGCGACATTCGGGCAAAGAAGATTGCCAACATCACAGACGTGTGTGAGTCTATGAAGGAGCAGCTGCTGGTCCTGGTCGAGTGGGCCAAGTACATCCCGGCCTTCTGCGAACTCCTTCTGGAtgaccag
EGR1	early growth response 1	chr18	1.73891	0.000336989	4553204	2520	16	1.63	AGTCCTTTTCTGACATCGCTCTGAATAATGAGAAGGCGATGGTGGAGACGAGTTATCCCAGCCAAACGACTCGGTTGCCTCCCATCACCTATACTGGCCGCTTCTCCCTGGAGCCCGCACCCAACAGTGGCAACACTTTG	AGTCCTTTTCTGACATCGCTCTGAATAATGAGAAGGCGATGGTGGAGACGAGTTATCCCAGCCAAACGACTCGGTTGCCTCCCATCACCTATACTGGCCGCTTCTCCCTGGAGCCCGCACCCAACAGTGGCAACACTTTGtggcctgaaccccttttcagcctagtcagtggcctcgtgagcatgaccaatcctccgacctcttcatcctcggcgccttctccagctgcttcatcgtcttcctctgcctcccagagcccgcccctgagctgtgccgtgccgtccaacgacagcagtcccatctactcggctgcgcccacctttcctactcccaacactgacatttttcctgagccccaaagccaggcctttcctggctcggcaggcacagccttgcagt…
EGR1	early growth response 1	chr18	1.54466	0.0255772	4472382	2520	16	1.63	GGTTCCCATGATCCCTGACTATCTGTTTCCACAACAACAGGGAGACCTGAGCCTGGGCACCCCAGACCAGAAGCCCTTCCAGGGTCTGGAGAACCGTACCCAGCAGCCTTCGCTCACTCCACTATCCACTATTAAAGCCTTCGCCACTCAGTCGGGCTCCCAGGACTTAAAGGCTCTTAATACCACCTACCAATCCCAGCTCATCAAACCCAGCCGCATGCGCAAGTACCCCAACCGGCCCAGCAAGACACCCCCCCATGAACGCCCATATGCTTGCCCTGTCGAGTCCTGCGATCGCCGCTTTTCTCGCTCGGATGA	agtccttttctgacatcgctctgaataatgagaaggcgatggtggagacgagttatcccagccaaacgactcggttgcctcccatcacctatactggccgcttctccctggagcccgcacccaacagtggcaacactttgtggcctgaaccccttttcagcctagtcagtggcctcgtgagcatgaccaatcctccgacctcttcatcctcggcgccttctccagctgcttcatcgtcttcctctgcctcccagagcccgcccctgagctgtgccgtgccgtccaacgacagcagtcccatctactcggctgcgcccacctttcctactcccaacactgacatttttcctgagccccaaagccaggcctttcctggctcggcaggcacagccttgcagt…
LIMA1	LIM domain and actin binding 1	chr15	-1.71917	0.0261652	4546203	2821	18	1.63	GCTTGGCGCCAAGGGTCATTCATGTGGGAGCAACTTTGGAAATGAATTCCCGCTAGCAAAACAGGGCAAAAACAAGCAAAAACAAAACAGACAAACAAACTCACCCAAAACCAATTCTAAGCGCATTGTCAAAACACCAGTGATCTTTTAAGCCTGGTGTGGTGGTAAACACCTTTAATCCCAGCACTCCACTCGGGAGGCAGAGGCAGAGGCAGGTGGGTCTCTCTGAGTTCCAGGACAGCCAGGGCTACAAAGAGAAACCTTGCCTCAAAACAAACAAACAAACAAATCCCTCCATTTTTTCAGGGAAGGGCTAAGTAGGGATTTCTCTCACTGATGCTGCCTGCCATCCACTGCATTCCCCAAATCAAGATTGGTGTGGTTAGATATTTAGAGGCT…	tctaggaacatatgcatccttacatggacgaatctactgtaagcctcacttcaatcaactcttcaagtccaaaggcaactatgacgagggctttgggcacaagcagcataaggatctgtgggcaagcaagagcgacaatgaggagactttggggagaccagcccagccgcctaatgcaggggagagcccccatagcccgggtgtagaagatgcccccatcgccaaggtcggcgtgctggcggcaagtatggaagccaaggcctcttctcagagggagagggaggataagcctgcggagaccaagaagctgaggatcgcctggcctccgccagccgagctgggcggttccggaagtgccctggaggaagggatcaaagtatcgaagcccaagtggcctcc…
ADAMTS10	ADAM metallopeptidase with thrombospondin type 1 motif, 10	chr17	-1.94737	0.0381155	4744306	157	1	1.63	ATGAAGAGTATCTGATTGAACCCCT	catggcctgattgtggcagatgATGAAGAGTATCTGATTGAACCCCTgcaaggtggacccaaaggtcaccgtggcccagaagagagtggcccccatgtagtatacaagcgttcctctctgcgtcacccccatctggacacagcctgtggagtgagag
CENPA	centromere protein A	chr5	-1.53572	0.0132252	4515076	790	5	1.62	GGCAGTCCCGCCATATAAATGCCTGCCTTCCAGAGTGACCTCATCCTGTCATCCATGTTTGTCTGTCAGTCAGCAAACATGCAGCTCTTCTTTAAAACCTAAGTAGAATTACATACAAAATCTTTTCTTCTCTTCAAGACTGGGGCTCGAATTCAAAGATTTGTACATGCCAAGCATG	acattacctggaagcttttggagttgcagcttgacagtggtgtcggaggagctggctgggttttgctgtttttaaatactggctacacggtgcccttaaaactgtctctgaaggagaagactgtggccttcccccgacacagaggtctgcccactcgctcccatggactcgagtgtttgcagaccaaaggtcaatttggtttgtgaattgctcagccctatggctgaaggtttcagacacccgatacctgccatggtatggttatttcactcttactgctctgtttgcatcttttactattagtttttgtacttttatttaaaatataaggaagaaaaacctgaataaagcgcttgaatctgttgtatgtgagccgtGGCAGTCCCGCCATATAAATGC…
CNTN2	contactin 2 (axonal)	chr1	-1.54826	0.00218436	4378107	6213	39	1.61	CCCTGCTATGGTCCTGACTGCTAGGGGTGAAGCTGCCTATAAATACCTCTCCAGGGGCTG	gcaccagcatgatggtggagagctcagccgtccgccctgcccatcctggcccggtgttctcctgcatggttatactgatgctcgccggatgccagaggctctgatctcaacgctgcccgccacgcccaagctggacacccaccctaacagacacagcggctggccacagcccccctccaacgccaaggtggtccaacactgcctgagagtggctggcttagacaccttctcccaacagtaccctttacgtaggaggtaggatatttctattctgccacaggatagaaccaggcaaggaatttttctttaaatcaagaggcactgggcagtgacttccatgataatactagacctaatgcctggaccctctggggtcctggacagaaggaacaagccttt…
DNAJC11	DnaJ (Hsp40) homolog, subfamily C, member 11	chr4	-1.88776	0.0132231	4583902	1588	10	1.61	AATGCAGGAATCTGTCCGAAGAATAATTGAAGCAGAGG	ggaactggaaaagcagagagagaacacagccagcgacatcctgcagaagaagcaagaggcagaggccgctgtgagtgtcccactgctcatatgcagggcacagggcaaacctccacacagggcccatcccactgaagctggggctgtgactccagacagcccaggggctctgcttcaccgacaacctcgttccctcctgaactgctgtgtctggagtctgcagtctgtgccctgagtcccagcacggctctgtagcgtggcacacaccgccctgctctcctcctttttgtgagagcaaaggagcagaaggccatgcttaggagcagggtgccatggggttctcgtgacacaggtgagggaccatttgagcccacatatgttcctaggcagatgtgcccg…
CNTN2	contactin 2 (axonal)	chr1	-1.65609	0.0142195	4373088	6213	39	1.61	GATCCACCTTCGACTTGACTATTGGTCTGCAAGAGAATGCTGGCAAAGTGTTAAATGGTTGTCCTGGGTGGTTTCCATCTACAGAATGTGAGACAGGAGCCTACAGCAGTATGTTACCAAGCTCCTTCCATACAGACAGAATTCATCACAGATCCCTTTACAATGAGCTAACCCTGTTTCGGGAGACTGCC	gcaccagcatgatggtggagagctcagccgtccgccctgcccatcctggcccggtgttctcctgcatggttatactgatgctcgccggatgccagaggctctgatctcaacgctgcccgccacgcccaagctggacacccaccctaacagacacagcggctggccacagcccccctccaacgccaaggtggtccaacactgcctgagagtggctggcttagacaccttctcccaacagtaccctttacgtaggaggtaggatatttctattctgccacaggatagaaccaggcaaggaatttttctttaaatcaagaggcactgggcagtgacttccatgataatactagacctaatgcctggaccctctggggtcctggacagaaggaacaagccttt…
TBR1	T-box, brain, 1	chr2	-1.56339	0.0303511	4497886	159	1	1.61	CCAGGCCGAGTCCAGACGTTCACTTTTCCGGAGACTCAGTTCATCGCTGTCACCGCCTACCAGAACACGGAT	atggtggttttacagtccctgcacaagtaccagccccgtctgcacgtggtggaagtgaatgaggatggcacagaggacaccagccagCCAGGCCGAGTCCAGACGTTCACTTTTCCGGAGACTCAGTTCATCGCTGTCACCGCCTACCAGAACACGGAT
SC4MOL	sterol-C4-methyl oxidase-like	chr8	-1.51441	0.0306058	4654742	1273	8	1.61	AGAAACCTTCGAAGGCCAGTGGAAG	gataaaccAGAAACCTTCGAAGGCCAGTGGAAGtgtttgaaaaaaattctatttaatcatttttttatccagttgcctctgatttgtggaacatactattttacagagtttttcaatattccttatgattgggaaagaatgccaagatggtatgtcagtggtaatttgatgtttatattcattcatggtttatttttaaattacattttgcttaatgtttatcatcttcatttggttaataccctgaagtttcttatgtcctgatatgactggatacgcatgtgccagaacctagatacactttttgaattgaatcttttaaacaggatgtggtagcacacacctgtggtcccagcactcaggaggtgaaggtgggtgggcctgaagctgcagaatcct…
PDE4B	phosphodiesterase 4B, cAMP-specific	chr4	1.54194	0.0374945	4539972	479	3	1.6	GCCTGAGGCAAACTATTTATTATCTGTTTCTTGGGGTTATATCAA	gtttcccagtcagacagctcccgaggggaaagagattccctgctccctggcagagttggactaatctagggtggaaacccctccgggcaccaggactgttcctaactgaagaagtgcttcaaaccggccagctgaatacaggctcttgctcctccttcgtacaattccgggtttcattactctcttctgcctggaaataagcagggagggagggagcgagcgcataggcttcttgcaaggatggggtgtgaatgaagaccagcttgctgtggattagggagtaccacccgtctggaaggctttgtcttttctaagttttggttctttatccactggaactgcagaggtttcctgatccccctggagaccgctctcttagaactgaattctttcaaaggg…
RACGAP1	Rac GTPase activating protein 1	chr15	-1.59171	0.00378041	4513235	969	6	1.59	GCCTGTGTTTACTGCACGAGACACCCCT	atttgggaacaagagcaagtctgccaccaacttaggtcaacagggcaaatttttccctgctccgtacctcaagtaaagctgtgtctGCCTGTGTTTACTGCACGAGACACCCCTgtctgctcttcagcctcctgtgtaatgactacttttagcattttccagactttaaataaagttgaacgcgtatgagagtttgagtgttgcatagctccctcccacctggacacttagcacctttactagttgtcgggagctttaaaataggagatctttaccagggccgaaggggaaatgggtataagttggggctcttagggggaggggagaggagatccctttggcttaaagccaaatactgctcatgaaatgactttgctgtggtgtcacttagacaatgac…
PLXDC2	plexin domain containing 2	chr2	1.53972	0.00623921	4671369	161	1	1.59	GGAACCCTCCATGCAGGCCTCATTGTTGGAATTCTCATCTTGGTCCTCATTATAGCAGCGGCCATTCTGGTGACA	cctccacagatgacagtgcagctgagaagaaaggaGGAACCCTCCATGCAGGCCTCATTGTTGGAATTCTCATCTTGGTCCTCATTATAGCAGCGGCCATTCTGGTGACAgtgtatatgtatcaccatccaacatcagcagccagcatcttcttcattgag
FRMD4B	FERM domain containing 4B	chr6	-1.70076	0.00796716	4589852	1768	11	1.59	GCAGCTGGAAAATTTGTATTTCCGTGAGAAGAAATTTGCTGTGGAGGTGCACGATC	aggtttcaagtggagccctgtttttatgtgtgtgggaatggacgcaaaggaaaacacagcccggctgccttctgactcttcctgttgaacctgttcgtgtgccagtgagtagacctgagtaaaaaggttttcctcaaacagccttgggtgcaattcgtgcctggattcaaagtcggctcacctctcaggaagtaccgtgggaatccaggctgccccattttagaactctttttctgagaaaatctaccggagagaacctggctcccctctccctgacgtggaaagagtgtgctggggaggtgtccctcggcagagtggctgatgtcagtggtgtgtcaaccgtgggaggcttggtttgtgaaaccgagttacacctaagtgtcttatgaaactcgattc…
ZFP784	-	chr7	-1.5264	0.0100077	4503608	1129	7	1.59	TTAGGGACCCTTCTGAGTAAGTACACCAACCTCCTACATCACCTCATTGCACAAAACTTCTTACAACACAACCAAATAGACATCTCCAAACAGCCCAAGCCTGGTCACTCACCATTCCAGATAATGGATAACTACCCAGAGAATTGGAATACAAGACTGACAGAGAAGACTTACAGAAAGTCTTTTAATAGGAACAGACTGGAAGTCCCCACTCTTACCCTGTACGCTAACTCCCAAGTCCTTTTAGCCCCTTACCACAGTGTCATTTCTTTCTTTACACCCTGTACTGGCCCACCAAGGTGGTCACTAGCTAACCCTGCCTC	ctgcactgccactgtgttggtagtcccctgttttttgtttgtttgtttgtttgtttgttctgttttgttttcttcgagacagggtttctctgtgtagccctggctgtcctggaactcactttgtagatcaggctggcctcgagctcagagatccacctgcctctgcctcccaagtgctgggattaaaggtgtgtgccaccaccgcctggcttttttgtttgtttggttggtttttttttgggggggggtagtcccctctgaaagcagcaaggagtttctgtttagtggcaaggattcatgtgaaaaaaccaagacactccgttgtcttgggaagcaggctctttggaggagctggtgagtttttattatgcatcatccgaggatcgtctcttggggatg…
BLM	Bloom syndrome, RecQ helicase-like	chr7	-1.9113	0.014485	4586409	161	1	1.59	TGACTCGGGGATAATTTACTGCCTCTCCAG	aTGACTCGGGGATAATTTACTGCCTCTCCAGgagggaatgtgacacaatggctgacactttacagagagaaggcctggctgccctggcttaccatgcgggcctcagtgactctgccagagatgaggtgcagcacaagtggatcaaccaggacaactgccag
RCOR2	REST corepressor 2	chr19	-1.82961	0.00144594	4355418	162	1	1.58	GCACTCGGCATGCTTCTGTGGCATAAACACGATGTGGAGAAATCACTGGCTGACCTAGCCAACTTCACTCCCTTCCCTGATGAGTGGACGGTGGAGGACAAGGTGCTGTTTGAACAGGCCTTTGGGTTCCATGGCAAGTGCTTCCAGCGGATCCAGC	GCACTCGGCATGCTTCTGTGGCATAAACACGATGTGGAGAAATCACTGGCTGACCTAGCCAACTTCACTCCCTTCCCTGATGAGTGGACGGTGGAGGACAAGGTGCTGTTTGAACAGGCCTTTGGGTTCCATGGCAAGTGCTTCCAGCGGATCCAGCagatg
CDC45	cell division cycle 45 homolog (S. cerevisiae)	chr16	-1.52558	0.0173395	4355843	162	1	1.58	TTCAGCATTCAGTTTGGGTTCAAGCATAAATTCCTGGCCAGTGATGTCGTCTTTGCCACCATGTCTCTAATGGAGAGTCCTGAGAAGGATGGCTCAGGGACAGACCACTTCATCCAGG	gatgaaggacatgcgtgtacagactTTCAGCATTCAGTTTGGGTTCAAGCATAAATTCCTGGCCAGTGATGTCGTCTTTGCCACCATGTCTCTAATGGAGAGTCCTGAGAAGGATGGCTCAGGGACAGACCACTTCATCCAGGctctcgatagcctctccag
PRKD1	protein kinase D1	chr12	-1.50647	0.0277532	4549513	162	1	1.58	ATCACCCTGGTGTTGTAAATTTGGAGTGTATGTTTGAGACGCCTGAAAGAGTGTTTGTTGTTATGGAAAAACTCCATGGAGACATGCTGGAGATGATCTTGTCAAGTGAAAAGGGCAGGTTGCCAGAACACATAACGAAGTT	aaccttcATCACCCTGGTGTTGTAAATTTGGAGTGTATGTTTGAGACGCCTGAAAGAGTGTTTGTTGTTATGGAAAAACTCCATGGAGACATGCTGGAGATGATCTTGTCAAGTGAAAAGGGCAGGTTGCCAGAACACATAACGAAGTTtttaattactcag
PLEKHG2	pleckstrin homology domain containing, family G (with RhoGef domain) member 2	chr7	-1.77372	0.0428284	4531289	162	1	1.58	CAAAGGAAGCTTATGTCATTTTTCCCCAGAA	ctccatctccaagactttctggcagtcgccgtggccgcaggcagtctggtgagtacccaccacttgaaggggacccagggagccaatggcctggcctcctgacatcctttttccttcccccagagccagCAAAGGAAGCTTATGTCATTTTTCCCCAGAAtg
ALG13	asparagine-linked glycosylation 13 homolog (S. cerevisiae)	chrX	-1.57871	0.00378286	4598957	163	1	1.57	AAGCTGATCTTGTCATTAGCCACGCAG	atcctcgagagtctgggttacaaccatcttgtcctccaagttggtagaggcactgtggtgcccaaaccattccgtactgagtcattcactctggatgtttacaggtataaggattctttgaaagaagaccttcagcAAGCTGATCTTGTCATTAGCCACGCAG
MS4A6D	-	chr19	1.63097	0.0221131	4410250	163	1	1.57	GACCAGTGAGACTGTCACAGTGATTT	ccgtggaagctccatcatgattccacaagtagtGACCAGTGAGACTGTCACAGTGATTTcaccaaatggaatcagctttccccaaacagacaaaccccagccttcccaccagagccaagacagcctgaagaaacatctaaaggctgagatcaaagtgatggcg
CHAF1B	chromatin assembly factor 1, subunit B (p60)	chr16	-1.99185	0.0243003	4625459	163	1	1.57	GGTGAACCTGCCCTACCGTATGGTGTTCGCGGTGGCTTCCGAGGACTCTGTGTTGCTCTATGACACTCAACAGTCTTTCCCATTTGGCTATGTGTCTAACATCCATTACCATACCCTGAGTGACA	agaaagcatcagaggagcccagccccgagctGGTGAACCTGCCCTACCGTATGGTGTTCGCGGTGGCTTCCGAGGACTCTGTGTTGCTCTATGACACTCAACAGTCTTTCCCATTTGGCTATGTGTCTAACATCCATTACCATACCCTGAGTGACAtttcctg
INPP5B	inositol polyphosphate-5-phosphatase, 75kDa	chr4	1.65998	0.0483829	4455005	163	1	1.57	CATGCAGTTGCAAACCGAGTCCTTCACGATTCATAATAGCCAAGTGCCCTGTCAGTTTGAATTCATCAACAAGCCTGACGAAGAGTCCTACTGTAA	ttctgttttgagaatgtgaagtaCATGCAGTTGCAAACCGAGTCCTTCACGATTCATAATAGCCAAGTGCCCTGTCAGTTTGAATTCATCAACAAGCCTGACGAAGAGTCCTACTGTAAgcagtggctgacggccagacccagcaagggcttcctcctgccag
GM5607	-	chr8	-1.7349	0.000167461	4582719	987	6	1.56	ACTTATCTGGAAACCTGCGGCTGGATTAATCGCTATATTCCCAAGATGAGCGGTGCTGCAATCCGCAGTGAACACGGGTGGGAACACGGAAGCTTCCCCTAGGTTCTTGCGGGGGCCAGCAGCTGGCCAGCTCCCTGCAGTGGATGCTGCACAGTAGCTAGCACCTGTTTGGGCTCGGGTTGGGGGTCTACGAGCACTTAGGCGCACAGAAGATGTGGAAGAGAGGAAGGAAACAGGCCTGTGGGGACTCCGGCCTGAGAGAGGTTGATTAGCTCCCAGTAAAGGCACAGAACTGCCTATATAAAGAGCTTTTTAACCTGAAAATGATGCTGCTGAGTCTTCAGACCGTGGTCTATTCAGATGCAGAAAAATGTTCCCTCCCATCTTGATCTCCCAGCC…	tctccatcacagtcACTTATCTGGAAACCTGCGGCTGGATTAATCGCTATATTCCCAAGATGAGCGGTGCTGCAATCCGCAGTGAACACGGGTGGGAACACGGAAGCTTCCCCTAGGTTCTTGCGGGGGCCAGCAGCTGGCCAGCTCCCTGCAGTGGATGCTGCACAGTAGCTAGCACCTGTTTGGGCTCGGGTTGGGGGTCTACGAGCACTTAGGCGCACAGAAGATGTGGAAGAGAGGAAGGAAACAGGCCTGTGGGGACTCCGGCCTGAGAGAGGTTGATTAGCTCCCAGTAAAGGCACAGAACTGCCTATATAAAGAGCTTTTTAACCTGAAAATGATGCTGCTGAGTCTTCAGACCGTGGTCTATTCAGATGCAGAAAAATGTTCCCTCCCATC…
CELSR1	cadherin, EGF LAG seven-pass G-type receptor 1 (flamingo homolog, Drosophila)	chr15	-2.14302	0.00203724	4438558	164	1	1.56	TCACTGGATCTGACCGGTCCTCTGCTTCTGGGTGGTGTCCCCAACCTGCCAGAAGACTTCCCCGTGCACAGCCGTCAGTTTGTGGGATGCATGCGAAACCTGTCCATCGATGGCCGGATTGTGGACATGGCTGCGTTTATTGCCAACAATGGTA	gTCACTGGATCTGACCGGTCCTCTGCTTCTGGGTGGTGTCCCCAACCTGCCAGAAGACTTCCCCGTGCACAGCCGTCAGTTTGTGGGATGCATGCGAAACCTGTCCATCGATGGCCGGATTGTGGACATGGCTGCGTTTATTGCCAACAATGGTAccagggcag
FOXM1	forkhead box M1	chr6	-1.79017	0.00257185	4339271	3117	19	1.56	CCAGCTTTGTCTGTTGCGATGATTCATATCTATAATCTCAGCCTTTGAGAGGTAGAGGCTGGAGGATCAGCCCTCTATGCTACATGAGATCCTGCCAACAGAGTCCAGTTCCCACTGTTCCCTGCCCTGCCCACCTCTTCCTTGCCACCCCAGACCTTGTTCCATGGGACCAGACTCTGACTTAGGTCCTTGTTGATCCCTTGGTAACAACAGCAGTTATAGTCCTCCAATTCCCTCCCATTCCATTCAGTATTCAGGCCTGAAAGCCGAAACTGTTG	ggcgaaagatgaagcctctgctccctcgggttagctcatacctggtgcccatccagttcccagtgaaccagtccctggtgttacagccctcagtgaaggttcccttgcctctggcagcatcgcttatgagctcagagctcgcccgtcatagcaagcgagtccgcattgcacccaaggtgttgctatccagtgaaggaatagccccgcttcctgccacagaaccaccgaaggaggagaaacccctgcttggaggggaagggctgttgcctttacttcctattcagtccattaaggaagaagaaatgcagcctgaggaggacatagcacacttagagaggcctatcaaagtggagagccctcccttggaagagtggccctctccgtgtgcatcgctcaaag…
SPAG5	sperm associated antigen 5	chr11	-1.68629	0.00747497	4731535	330	2	1.55	TATCCCAGAGACTATGAAGAGTTGCAAGGAGTTACAAGGATTGCTAGAATTTCTG	actctgttgtcTATCCCAGAGACTATGAAGAGTTGCAAGGAGTTACAAGGATTGCTAGAATTTCTGagctaagaaactgaaaatattggaatgcagtggtgtgcacctgtagttccagctgctccagacgccaaagttggagtgctgccaaatcccaggaatttgggaacctaacacagacaacacagcaaaaaccctgaaaaatgaattccactccactccagtttccttcagggctctttatcccaacccttatcccaataataagaccaattggcatagagccgaccatgttttatgttatttaaataaagtgtatttaatgtagtc
	-	chr1	1.65268	0.0011772	4683721	2659	16	1.54	CATACCCAAACTCAACATCTGTGGCCATCAAAATGTCTGCCTCCGGAGAGGGCTCAGATATGTACAGC	gtgctgaggtgacatacatgaacatgaccgcctacaacaagggccggctgcagtcgtccttctggattgtggacaaacagcatgtgtacattggcagtgcaggcttagactggcgatcgcttggacaggtaatcgacccacCATACCCAAACTCAACATCTGTGGCCATCAAAATGTCTGCCTCCGGAGAGGGCTCAGATATGTACAGCattttttgagataccaaggactaagttcagcatgctttctaccattgaggcacattccccaatccagtgtttcttacatttatctgcctggtttttaagaggcttgactttgtttaatgtggaaaaacaaacctttcctctgaaggatcattttatcagataaataatgtgactgacgctgagtcaaagc…
SLC43A1	solute carrier family 43, member 1	chr2	-1.5599	0.0171865	4414094	832	5	1.54	CCACTGCTTCTTTCGAGGGCGCAGACGAG	gcaacaatgaacatttattatgctcaccaagtcaagtgtacccagcattaattactactgcatcctaattctatctcctcttgacaggccggcaaatgctgttatccaaatttatagagaaggaaacaagctttgagagattaagttgcccaaggtaactcgggctagacagctttcaaaatgcagactcttaactggagcatataaactccaaaagagttcccgactcttttggaaaagaatccttttcaacttcacagttcaagaccccaccctagcctttccagcatccagtttaacttcagccaagtttttggttgttttgaacaaagatgtagagaatgctgtcaaacgttagttcagggggtcaacagagaagctgggggtcgagagtggaaa…
ITGA2	integrin, alpha 2 (CD49B, alpha 2 subunit of VLA-2 receptor)	chr13	1.54993	0.0251861	4698122	166	1	1.54	CTGCTGCGGCTGCTAATGCTAGTTCAAG	agagaactcctccgtacagtttctggaaagtctagcctctgggagccctggatcgaggatactgtgtgcacccccagagcactttagattccccagcgcagacccaagatgggaccgggacaggcagggggcgcgctcCTGCTGCGGCTGCTAATGCTAGTTCAAG
RNF144A	ring finger protein 144A	chr12	-1.51855	0.0315471	4569727	3993	24	1.54	TGGAACCTGCTGTCATCAGTTTTTGAATGCTGTGAGCTGTGTACTGTTACCCACACGGGCCCCGTGTCATTGCATTTCTTTGAAAACACTGCTACATTTGAAGGATTATCTCTAGCTTCACAGCATTGCCCTTTGCCCCAGTTCAGCTCACAGGGCGCGTCCCTTCAGTCCTCTCTCCCGGGTGACATCAGATGCCTTTGCGCATCTTTAAACCGGATGTTCTCCTCTGAACTAATTTTACTCCGAGTGACTCTATTTTGATTCCATGCCCAACTTTTTAGGTAGGCATCAAGGAGACAGTGTCATCTATCTCTAGGGAACACTTG	gtggtgggaatttttgctggatttgggctcctgctcttagtggcctcccctttcctgctcctggccacacccttcgtgctttgctgcaaatgcaagtgcagtaaaggtgacgacgacccactgcccacctagaggatggcacgacgctggaacagaccccttcctcgggacgtgtggctcccctacccctaccacccctcacactaaacatgttatttgccttatgtgccccattgagcttcagtgtccggcttgctgcagagatttcagggatggcgccagcaagtgggcagaggcccgggtgtggtctcctgggtgctgctgaggcacgggaggcggaagtgggtgggggcatcccctcagagtcgttctgtgtctgcagacctggctggaggtggc…
KIF20A	kinesin family member 20A	chr18	-1.53491	0.0429963	4527819	166	1	1.54	ACTCGTGTGTTCCAAGGCTTCTTCACAGGTCGAGGTCGTTCCTGTATGATTGTCAATGTGAATCCCTGTGCATCTACATATG	gtcaaagcagaacctgattcctttccgtgacagcaagttgACTCGTGTGTTCCAAGGCTTCTTCACAGGTCGAGGTCGTTCCTGTATGATTGTCAATGTGAATCCCTGTGCATCTACATATGacgagactcttcatgcagccaaattctcagccctagccagccag
HSD3B3	-	chr3	1.53173	0.00858846	4650071	1172	7	1.53	CAGTTGACGTTGCAGGGCCCAACTCTTACAAGGACATTGTCCTGAATGGCCACGAGGACGAGCATCGTGAAAGCACATGGTCTGACCCATACCCATACAGCAAAAAGATGGCTGAGAAGGCAGTGCTGGCAGCCAATGGGAGCATGCTGAAAAATGGTGGCACTTTGCAAACTTGTGCATTAAGGCCCATGTGCATTTATGGGGAGAGAAGTCAATTCCTTTCTAACACAATAATTAAGGCCCTCAAAAATAAGTTTATTCTGAGAGGTGGGGGCAAATTCTCCACAGCCAACCCAGTATATGTGGGCAATGTGGCCTGGGCACACATTCTGGCTGCCAGGGGCCTTCGAAACCCCAAGAAGTCACCAAATATCCAAGGAGAGTTCTACTACATCTCAG…	gtacccagaacttattggaggcctgtatccaagccagtgtgccagccttcatcttctccagctCAGTTGACGTTGCAGGGCCCAACTCTTACAAGGACATTGTCCTGAATGGCCACGAGGACGAGCATCGTGAAAGCACATGGTCTGACCCATACCCATACAGCAAAAAGATGGCTGAGAAGGCAGTGCTGGCAGCCAATGGGAGCATGCTGAAAAATGGTGGCACTTTGCAAACTTGTGCATTAAGGCCCATGTGCATTTATGGGGAGAGAAGTCAATTCCTTTCTAACACAATAATTAAGGCCCTCAAAAATAAGTTTATTCTGAGAGGTGGGGGCAAATTCTCCACAGCCAACCCAGTATATGTGGGCAATGTGGCCTGGGCACACATTCTGGCTG…
2900005J15RIK	-	chr5	1.50677	0.0141228	4737400	2025	12	1.52	TTGCGCAACAAACCTTGATCTTTGGCAAAGGCGCTCTGGTCTCAGTAAATGCTGAAGTCCTAAAACCACGAGAGGAAATGGGTGCGTCGGAGCCTGAAACCAGGGCGAACACGCCACGTGCTCCCGGATCTTCAGAGCCACTG	actccacgcggcccacgctgcccccgggtggtcgccgtgcactctctgtctcaaggtaggccagctccggactcgccaggagctgattctgatccatctggttttgctgtgtctctgtttaggtccagcccccggaaacacacacccgcagcccgaccacgccacgattgaagccccgggtcaaagtggttcgggtgaccgcactcgcttctcgcaacgccgcccccctgcggcgtagggaaccccatcctgtccagagcggcctgtggcgtggtgagtgcaggcttttctccacaacttggttcttttcagattcatcaaagaTTGCGCAACAAACCTTGATCTTTGGCAAAGGCGCTCTGGTCTCAGTAAATGCTGAAGTCCTAAAACCACGAGAGG…
IL1R1	interleukin 1 receptor, type I	chr1	1.51333	0.0374142	4545538	168	1	1.52	GATGGAAAGACATACGATGCCTATATTCTTTATCCCAAGACCCTGGGAGAGGGGTCCTTCTCAGACTTAGATACTTTTGTTTTTAAACTGTTGCCTGAGGTCTTGGAGGGACAGTTTGGATACAAGCTGTTCATTTATGGAAGGGA	cttcaGATGGAAAGACATACGATGCCTATATTCTTTATCCCAAGACCCTGGGAGAGGGGTCCTTCTCAGACTTAGATACTTTTGTTTTTAAACTGTTGCCTGAGGTCTTGGAGGGACAGTTTGGATACAAGCTGTTCATTTATGGAAGGGAtgactatgttggagaag
RCAN2	regulator of calcineurin 2	chr17	1.63786	0.0221921	4372917	2544	15	1.51	TGTTTGGTTGTTTGCGAATCCTTCCTTGTAATTAAGCCTCTCGGACAAAAGGGCTAGGCAAAGGTGATATGTCTCCCAATC	gagagaaatatgagctgcacgctggaactgagtctacaccgagcgtcgtggtgcatgtgtgtgacagcgacatggaggaggaggaggacccaaagacttccccaaagccaaaaatcatccagacccggcgtcccggcctgccaccctccgtgtccaactgagcacgtccatgataacatgcatctcctcttatcatgcttcccgcccccccccttgttgtttgtccaaacaattaattgcctttaagtccctgggTGTTTGGTTGTTTGCGAATCCTTCCTTGTAATTAAGCCTCTCGGACAAAAGGGCTAGGCAAAGGTGATATGTCTCCCAATCaactcctacccattaactacaatccatcacttagaaagttctagatagagggtagtattttct…
