# Supplementary material for: Neuronal-Specific Deficiency of the Splicing Factor Tra2b Causes Apoptosis in Neurogenic Areas of the Developing Mouse Brain
Source: PLoS One. 2014 Feb 19;9(2):e89020. doi: 10.1371/journal.pone.0089020 (PMC3929626; doi:10.1371/journal.pone.0089020)
Supplement: Dataset S4 — Oligonucleotides and PCR conditions. Amplicon indicates the target or purpose of the PCR and specifies the gene or the respective exon of interest. Forward and reverse oligonucleotides are both given in 5′ to 3′ direction. Product gives the length of the amplicon in base pairs. Platform describes the device or Polymerase kit used for the respective PCR. Oligonucleotide annealing temperatures are given in °C and end concentrations of MgCl2 in mM. Cycles indicates the number of repetitive PCR cycles. mm, mus musculus; hs, homo sapiens; E#, exon #; Δ#, isoform lacking exon #; fw, forward oligonucleotide; rev, reverse oligonucleotide; RT-PCR, semi-quantitative reverse transcription PCR; Roche LC, quantitative real-time PCR using Roche LC FastStart SYBRgreen; RTQ, quantitative real-time PCR. (XLSX) [file pone.0089020.s006.xlsx]

## Sheet: Tabelle1
Table 1. Oligonucleotides and PCR conditions.
Amplicon	Oligonucleotide 5'>3'		product [bp]	Platform	°C	MgCl2 [µM]	Cycles
mmCdkn1a	fw	GAGCAAAGTGTGCCGTTGTCTCTTCG	414	RT-PCR	60	1.5	30
	rev	CTGCGCTTGGAGTGATAGAAATCTGTCAG
mmCdkn1a	fw	AGGCCCAGTACTTCCTCTGCCCTG	179	Roche LC	62	3	RTQ
	rev	CTGCGCTTGGAGTGATAGAAATCTGTCAG
mmCltb E5 (CltbII)	fw	ATGGAGATGTGTTTCAGGAGGCTAAC	276	Roche LC	63	3	RTQ
	rev	GCTGCTGGTAGAACGCTTTGTC
mmCltb ∆5 (CltbIII)	fw	ATGGAGATGTGTTTCAGGAGGCTAAC	258	Roche LC	64	3	RTQ
	rev	CTTCCGATGCCCTGTTGTTGATC
mmEomes E4	fw	ATAAGATGTACGTTCACCCAGAATC	161	RT-PCR	60	1.5	32
	rev	AGCCTCGGTTGGTATTTGTGC
mmEomes ∆4	fw	ACAACAACAACACACAGATCACC	118	RT-PCR	60	1.5	32
	rev	GATGGAGTTAACCTGTCATTTTCTG
mmEomes	fw	ATCAGATTGTCCCTGGAGGTC	322	RT-PCR	60	1.5	34
	rev	AAGGTCGGGTCAGGGTAATAC
mmGapdh	fw	GGCTGCCCAGAACATCATCC	169	Roche LC	63	3	RTQ
	rev	GTCATCATACTTGGCAGGTTTCTC
mmHprt	fw	AAGGAGATGGGAGGCCAT	209	RT-PCR	60	1.5	>26
	rev	GTTGAGAGATCATCTCCACCAAT
mmKif11 E12	fw	AAGTTTTAGAGCCATGAATGGAAAG	367	RT-PCR	60	1.5	32
	rev	CTCATCGATTGCTCTCTTGCG
mmKif11 ∆12	fw	AGGAGCTCAGTAAGTTGCTTAAC	179	RT-PCR	58	2.5	32
	rev	ACTGCCATCCTTAATCAATTCTTC
mmMapt E10 (4R)	fw	TATCAAACACGTCCCGGGTGGAGGC	257	Roche LC	67	3	RTQ
	rev	CATTCTCCCTGAAGGTCAGCTTGTGG
mmMapt ∆10 (3R)	fw	GAGGTGGCAAGGTGCAAATAGTCTAC	291	Roche LC	61	3	RTQ
	rev	CCACGGGTGACTTATACACAATTTCTGC
mmNasp E7	fw	GGAGTGCATGTAGAAGAGG	115	Roche LC	65	1	RTQ
	rev	CGTCATAAACCTGTTCTCTC
mmNasp ∆7	fw	AATGGAGTGTTGGGAAATGC	118	Roche LC	62	3	RTQ
	rev	CTGAGCCTTCAGTTTCATCTAC
Nestin-Cre transgene (genotyping)	fw	CGCTTCCGCTGGGTCACTGTCG	300	PCR	58	1.5	38
	rev	TCGTTGCATCGACCGGTAATGCAGGC
mmNrg1 E5	fw	GAAGTCAGAGCTTCGAATCAAC	238	RT-PCR	60	2.5	32
	rev	GGATGTAGATGTGGATGAAGAAG
mmNrg1 ∆5	fw	CTATGTGTCCTCAGCCACATC	176	RT-PCR	60	1.5	32
	rev	GGCAACGATCACCAGTAAACTC
pSPL3 minigene	fw	TCTGAGTCACCTGGACAACC	262 + exon	RT-PCR	62	1.5	28
	rev	ATCTCAGTGGTATTTGTGAGC
mmSgol2 E4	fw	TCGAAGAATTACTACCGAAAAGATG	182	RT-PCR	60	1.5	32
	rev	CTTGGTGGAACTCAGAAAGACTG
mmSgol2 ∆4	fw	TCGAAGAATTACTACCGAAAAGATG	113	RT-PCR		3	34
	rev	GAAAAGAACCTTGGTGGAACAAG
mmSlu7 E15	fw	TGGTGCGACTGCAGAAGAG	145	RT-PCR	60	2.5	32
	rev	CTTCCGTTCCTCATCGTCG
mmSlu7 ∆15	fw	CCTCCTGGAGGCACTGAATG	152	RT-PCR	60	2.5	32
	rev	TCTGCCGTTTCATCCTGTAGG
mmSox6 E5	fw	AATGAACAGTGTTACTTTTGGAACC	259	RT-PCR	60	2.5	30
	rev	CTGGGTAATCATGGTGGAGAG
mmSox6 ∆5	fw	CGTCTACCTCACCACATAAGC	176	RT-PCR	60	2.5	32
	rev	CTCTCAGGTGTACCCTCTTG
mmTcf4 E18	fw	GAACTAGTCTTCTCTCAGCCAACAG	443	RT-PCR	60	2.5	30
	rev	GTTGATATCTCGGACCCTCAG
mmTcf4 ∆18	fw	AAGACCCTTACAGAGCAATAACG	129	RT-PCR	60	2.5	32
	rev	AAAGCCTCGTTGATATCTCGGAC
mmTop2a E11	fw	GCTTTGGATCAACATGTCAATTAAG	231	RT-PCR	60	2.5	30
	rev	AGTCTCCCTCAGTCAGGATAAGTG
mmTop2a ∆11	fw	GAAAAGTTCATCAAAGCTGGAGC	154	RT-PCR	62	2.5	32
	rev	ACATTGAGTATCTTTCCTCTAAGAG
mmTra2a E2	fw	GTTGTAGCCGTCGCCTTCT	206	Roche LC	64	3	RTQ
	rev	CTTGATTTATCTTCCACATTCTTGG
mmTra2a ∆2	fw	GTTGTAGCCGTCGCCTTCT	155	Roche LC	66	3	RTQ
	rev	GAGACTCTCTGCCCTCGAAG
mmTra2b E2	fw	GAACTACGGCGAGCGGGTTAATG	161	Roche LC	64	3	RTQ
	rev	CAAGTGGGACTTCTGGTCTGATAATTAGC
mmTra2b ∆2	fw	AGAACTACGGCGAGCGGGAATC	191	Roche LC	64	3	RTQ
	rev	CCTTGTATAATGCCTTCTAGAACTTCTTC
mmTra2b	fw	TAGAAGGCATTATACAAG	186	Roche LC	63	3	RTQ
	rev	CTCAACCCAAACACGC
mmTra2b (floxed/wt genotyping)	fw	AAGGCGTTCTAGATCAAAGTCCAG	wt: 821	PCR	60	1.5	38
	rev	CGAGAGGGCACGAGAGGACAATC	flox: 950
mmTra2b (wt/- genotyping)	fw	GTAGTGAAGGTCTGTTACCC	wt: 827	PCR	58	1.5	38
	rev	CACCAGAAAATTTAACAAATTAAAC	KO: 256
mmTubd1 E4	fw	CAGTACTCCAGTTCCTTGAAAATG	157	RT-PCR	60	1.5	34
	rev	AGATCTTATGGACAGCGTCATTCTC
mmTubd1 ∆4	fw	GGACAACGAGGCATATCAAGC	225	RT-PCR	60	1.5	36
	rev	GTTCTGCACAATGACCCGTATG
mmSgol2 ex4 minigene	fw	AAAAAACTCGAGGTTTTGGACTCTCCATTTAAATGG	2138	Accu Prime	55	0.4 mM MgSO4	35
	rev	AAAAAAGGATCCCTTAGCAGTTAGGGAAGGAAACC
hsSGOL2 ex4 minigene	fw	AAAAAACTCGAGCCATGTAAGTCTATGTCAAAGTAC	1977	Accu Prime	55	0.4 mM MgSO4	35
	rev	AAAAAAGGATCCATCCTGATGGGAATAATCCAGAAG
mmTubd1 ex4 minigene	fw	AAAAAACTCGAGAGCTCTTGCCCAGTAGTTCC	1238	Accu Prime	55	0.4 mM MgSO4	38
	rev	AAAAAAGGATCCCTCTAGTGAGTATTTACCAAGGAG
hsTUBD1 ex minigene	fw	AAAAAACTCGAGCACATATCCAAATATCACATGTACC	1123	Accu Prime	55	0.4 mM MgSO4	38
	rev	AAAAAAGGATCCCATTCTGGAAGCCATAACTTAAC
